# Supplementary material for: Burden of liver cancer resulting from different etiologies in China from 1990 to 2021 and prediction to 2031
Source: PLoS One. 2025 Dec 18;20(12):e0338908. doi: 10.1371/journal.pone.0338908 (PMC12714185; doi:10.1371/journal.pone.0338908)
Supplement: S1 Table — (XLSX) [file pone.0338908.s001.xlsx]

## Sheet: inc_ASR_LC_china_bapc
Supplementary Table S1：Prediction of ASIR of LC in China
	Male			Female			Both
year	ASIR	lower	upper	ASIR	lower	upper	ASIR	lower	upper
1990	14.9431	14.8161	15.0702	6.04254	5.96673	6.11834	10.4333	10.3618	10.5048
1991	14.9079	14.7846	15.0312	5.99367	5.92116	6.06619	10.3818	10.3123	10.4513
1992	14.8899	14.7694	15.0104	5.95027	5.8794	6.02114	10.3499	10.2818	10.4179
1993	14.9288	14.8103	15.0473	5.91337	5.84378	5.98295	10.3463	10.2794	10.4133
1994	14.9329	14.8165	15.0492	5.88526	5.81686	5.95366	10.3617	10.2958	10.4277
1995	15.0438	14.9288	15.1588	5.86106	5.79368	5.92845	10.3959	10.3309	10.461
1996	15.2625	15.1484	15.3766	5.8503	5.78385	5.91674	10.5051	10.4406	10.5695
1997	15.6594	15.5453	15.7735	5.85419	5.78858	5.91979	10.7131	10.6489	10.7774
1998	16.0961	15.9817	16.2105	5.85617	5.79141	5.92094	10.9486	10.8845	11.0127
1999	16.5019	16.3875	16.6164	5.84461	5.7808	5.90843	11.1406	11.0767	11.2044
2000	16.7596	16.6455	16.8737	5.80212	5.73936	5.86489	11.2216	11.1584	11.2849
2001	16.6603	16.5477	16.7729	5.68823	5.62693	5.74953	11.0751	11.0131	11.1371
2002	16.2151	16.105	16.3251	5.50476	5.44533	5.5642	10.7292	10.669	10.7895
2003	15.6126	15.5055	15.7197	5.30574	5.24822	5.36326	10.3127	10.2543	10.371
2004	15.0997	14.9951	15.2043	5.14333	5.08753	5.19913	9.95597	9.89941	10.0125
2005	14.8764	14.7735	14.9794	5.06007	5.00547	5.11466	9.77509	9.71975	9.83042
2006	14.9172	14.8153	15.0192	5.04709	4.99336	5.10082	9.758	9.70347	9.81252
2007	15.0537	14.9525	15.1548	5.065	5.01196	5.11803	9.81153	9.7576	9.86545
2008	15.2295	15.1291	15.3299	5.10169	5.04922	5.15417	9.90708	9.85362	9.96053
2009	15.4133	15.3138	15.5129	5.14318	5.09131	5.19504	10.008	9.95508	10.0609
2010	15.5572	15.4588	15.6555	5.17729	5.12603	5.22855	10.0817	10.0293	10.134
2011	15.6953	15.5986	15.792	5.22219	5.17155	5.27284	10.1628	10.1112	10.2145
2012	15.8767	15.7818	15.9716	5.29239	5.24227	5.34251	10.2883	10.2373	10.3393
2013	16.0316	15.9386	16.1246	5.36885	5.31928	5.41842	10.4181	10.3678	10.4684
2014	16.1255	16.0346	16.2164	5.43042	5.38157	5.47927	10.518	10.4685	10.5676
2015	16.1301	16.0409	16.2193	5.45214	5.4041	5.50018	10.5472	10.4984	10.596
2016	16.0435	15.9559	16.131	5.42629	5.37927	5.47331	10.4975	10.4496	10.5454
2017	15.8728	15.7869	15.9587	5.36927	5.32332	5.41522	10.3932	10.3462	10.4402
2018	15.6275	15.5434	15.7117	5.29142	5.24654	5.3363	10.2467	10.2006	10.2927
2019	15.3404	15.258	15.4227	5.20533	5.1615	5.24915	10.0804	10.0353	10.1255
2020	14.8943	14.8139	14.9746	5.03358	4.99098	5.07617	9.79668	9.75259	9.84077
2021	14.4697	14.3914	14.548	4.90538	4.8633	4.94746	9.55607	9.51287	9.59927
2022	15.2641	13.4994	17.0287	4.98333	4.61898	5.34768	9.93368	9.01396	10.8534
2023	15.1601	12.9022	17.4181	4.88817	4.38084	5.39551	9.81732	8.55399	11.0807
2024	15.0391	12.1346	17.9436	4.792	4.10334	5.48067	9.6957	7.9885	11.4029
2025	14.9203	11.2505	18.5901	4.69568	3.80086	5.59049	9.57304	7.35211	11.794
2026	14.8182	10.2831	19.3534	4.60038	3.48199	5.71878	9.45485	6.66601	12.2437
2027	14.7182	9.2358	20.2006	4.50573	3.15111	5.86036	9.33815	5.93799	12.7383
2028	14.5891	8.1113	21.0669	4.41082	2.81157	6.01008	9.21544	5.17374	13.2571
2029	14.4298	6.92569	21.9338	4.31561	2.46634	6.16489	9.08586	4.38094	13.7908
2030	14.2597	5.69875	22.8207	4.2206	2.11799	6.32321	8.95294	3.56718	14.3387
2031	14.1026	4.44296	23.7622	4.12675	1.76865	6.48485	8.82285	2.7383	14.9074
