# Supplementary material for: Burden of liver cancer resulting from different etiologies in China from 1990 to 2021 and prediction to 2031
Source: PLoS One. 2025 Dec 18;20(12):e0338908. doi: 10.1371/journal.pone.0338908 (PMC12714185; doi:10.1371/journal.pone.0338908)
Supplement: S2 Table — (XLSX) [file pone.0338908.s002.xlsx]

## Sheet: death_ASR_LC_china_bapc
Supplementary Table S2：Prediction of ASMR of LC in China
	Male			Female			Both
year	ASMR	lower	upper	ASMR	lower	upper	ASMR	lower	upper
1990	15.0697	14.9341	15.2054	6.33931	6.25856	6.42006	10.6215	10.5462	10.6969
1991	14.9294	14.7982	15.0605	6.19586	6.11908	6.27264	10.4735	10.4006	10.5464
1992	14.7916	14.6644	14.9187	6.09859	6.02399	6.17319	10.3578	10.2869	10.4287
1993	14.7801	14.6555	14.9046	6.03492	5.96196	6.10789	10.3149	10.2454	10.3844
1994	14.7953	14.6728	14.9178	6.09312	6.02091	6.16532	10.3745	10.3059	10.4431
1995	15.0039	14.8832	15.1246	6.08857	6.01759	6.15954	10.4625	10.3949	10.53
1996	15.1834	15.0637	15.303	6.04034	5.97076	6.10992	10.522	10.4554	10.5886
1997	15.3496	15.2307	15.4685	5.96441	5.89626	6.03256	10.5672	10.5013	10.633
1998	15.6716	15.5527	15.7905	5.95375	5.8866	6.02091	10.7347	10.6691	10.8002
1999	16.0205	15.902	16.139	5.9469	5.88085	6.01296	10.9025	10.8375	10.9675
2000	16.5895	16.4702	16.7089	5.98996	5.92457	6.05535	11.1815	11.1166	11.2464
2001	16.6383	16.5199	16.7568	5.9144	5.8504	5.9784	11.1278	11.064	11.1917
2002	16.234	16.1178	16.3503	5.75074	5.68856	5.81291	10.8135	10.7513	10.8757
2003	15.5085	15.3953	15.6217	5.52084	5.46088	5.5808	10.3111	10.2511	10.371
2004	14.809	14.6995	14.9186	5.27349	5.21585	5.33113	9.82581	9.76816	9.88345
2005	14.4483	14.3412	14.5553	5.14137	5.08527	5.19748	9.56075	9.50467	9.61684
2006	14.1244	14.0209	14.2279	4.9918	4.93753	5.04608	9.3049	9.25065	9.35914
2007	14.1463	14.0447	14.248	4.96496	4.91178	5.01815	9.28427	9.23105	9.33749
2008	14.5535	14.4521	14.655	5.12462	5.07135	5.1779	9.56764	9.51436	9.62092
2009	14.6377	14.5364	14.739	5.16556	5.11279	5.21833	9.61017	9.55729	9.66304
2010	14.6225	14.5223	14.7228	5.1448	5.09286	5.19673	9.56841	9.51626	9.62056
2011	14.0953	14.0002	14.1904	4.99215	4.94206	5.04224	9.24361	9.19353	9.29369
2012	13.8754	13.7838	13.967	4.93298	4.88417	4.98179	9.11102	9.06237	9.15967
2013	14.2566	14.1651	14.348	5.13166	5.0826	5.18072	9.39685	9.34811	9.44558
2014	14.6367	14.5463	14.7272	5.35646	5.30728	5.40564	9.72179	9.67317	9.77041
2015	14.4196	14.3325	14.5066	5.25762	5.21001	5.30524	9.59297	9.54581	9.64012
2016	13.9896	13.9057	14.0735	5.20343	5.15707	5.24978	9.36838	9.32267	9.41408
2017	13.8751	13.7922	13.9579	5.23023	5.18453	5.27594	9.32308	9.27802	9.36814
2018	13.6784	13.5974	13.7595	5.11348	5.06909	5.15787	9.17533	9.1313	9.21935
2019	13.3587	13.2799	13.4375	4.90494	4.86227	4.94761	8.92467	8.88192	8.96741
2020	12.9417	12.865	13.0185	4.72873	4.68742	4.77003	8.64433	8.60272	8.68593
2021	12.5262	12.4516	12.6007	4.58977	4.5492	4.63034	8.39606	8.35546	8.43665
2022	13.3189	11.7624	14.8753	4.65651	4.26898	5.04403	8.79828	7.93545	9.66112
2023	13.1883	11.1409	15.2358	4.53573	3.9795	5.09195	8.66043	7.43546	9.88539
2024	13.0472	10.3623	15.7322	4.41492	3.64805	5.18179	8.5195	6.83277	10.2062
2025	12.9049	9.47467	16.3351	4.29449	3.29193	5.29705	8.37673	6.16213	10.5913
2026	12.7689	8.50684	17.0309	4.17576	2.92143	5.4301	8.236	5.44458	11.0274
2027	12.6387	7.47261	17.8047	4.05912	2.54247	5.57578	8.09909	4.6917	11.5065
2028	12.4922	6.37869	18.6057	3.94395	2.15927	5.72862	7.96074	3.91068	12.0108
2029	12.3268	5.23804	19.4157	3.82988	1.77512	5.88465	7.81938	3.10847	12.5303
2030	12.1508	4.06368	20.238	3.71685	1.39269	6.041	7.67484	2.29101	13.0587
2031	11.9781	2.86482	21.0915	3.60564	1.01435	6.19692	7.53084	1.46365	13.598
