# Supplementary material for: Burden of liver cancer resulting from different etiologies in China from 1990 to 2021 and prediction to 2031
Source: PLoS One. 2025 Dec 18;20(12):e0338908. doi: 10.1371/journal.pone.0338908 (PMC12714185; doi:10.1371/journal.pone.0338908)
Supplement: S1 File — (XLSX) [file pone.0338908.s003.xlsx]

## Sheet: LC_china_sex
measure_id	measure_name	location_id	location_name	sex_id	sex_name	age_id	age_name	cause_id	cause_name	metric_id	metric_name	year	val	upper	lower
1	Deaths	6	People's Republic of China	1	Male	22	All ages	417	Liver cancer	1	Number	1990	68304	83128	55234.7
1	Deaths	6	People's Republic of China	2	Female	22	All ages	417	Liver cancer	1	Number	1990	26633.1	32258.4	21349.8
1	Deaths	6	People's Republic of China	1	Male	22	All ages	417	Liver cancer	3	Rate	1990	11.2557	13.6985	9.10203
1	Deaths	6	People's Republic of China	2	Female	22	All ages	417	Liver cancer	3	Rate	1990	4.6756	5.66315	3.74809
1	Deaths	6	People's Republic of China	1	Male	22	All ages	418	Liver cancer due to hepatitis B	1	Number	1990	51524.4	62899.4	41305
1	Deaths	6	People's Republic of China	2	Female	22	All ages	418	Liver cancer due to hepatitis B	1	Number	1990	9890.15	12250.7	7689.56
1	Deaths	6	People's Republic of China	1	Male	22	All ages	418	Liver cancer due to hepatitis B	3	Rate	1990	8.49061	10.3651	6.80658
1	Deaths	6	People's Republic of China	2	Female	22	All ages	418	Liver cancer due to hepatitis B	3	Rate	1990	1.73628	2.15068	1.34995
1	Deaths	6	People's Republic of China	1	Male	22	All ages	419	Liver cancer due to hepatitis C	1	Number	1990	6362.55	8108.07	4834.83
1	Deaths	6	People's Republic of China	2	Female	22	All ages	419	Liver cancer due to hepatitis C	1	Number	1990	8905.9	10947.1	6905.99
1	Deaths	6	People's Republic of China	1	Male	22	All ages	419	Liver cancer due to hepatitis C	3	Rate	1990	1.04847	1.33611	0.796723
1	Deaths	6	People's Republic of China	2	Female	22	All ages	419	Liver cancer due to hepatitis C	3	Rate	1990	1.56348	1.92183	1.21239
1	Deaths	6	People's Republic of China	1	Male	22	All ages	420	Liver cancer due to alcohol use	1	Number	1990	4915.34	6553.22	3680.4
1	Deaths	6	People's Republic of China	2	Female	22	All ages	420	Liver cancer due to alcohol use	1	Number	1990	2659.16	3432.94	1975.72
1	Deaths	6	People's Republic of China	1	Male	22	All ages	420	Liver cancer due to alcohol use	3	Rate	1990	0.809991	1.07989	0.606487
1	Deaths	6	People's Republic of China	2	Female	22	All ages	420	Liver cancer due to alcohol use	3	Rate	1990	0.466832	0.602673	0.34685
1	Deaths	6	People's Republic of China	1	Male	22	All ages	421	Liver cancer due to other causes	1	Number	1990	2519.75	3259.83	1949.35
1	Deaths	6	People's Republic of China	2	Female	22	All ages	421	Liver cancer due to other causes	1	Number	1990	2461.6	3118.74	1848.28
1	Deaths	6	People's Republic of China	1	Male	22	All ages	421	Liver cancer due to other causes	3	Rate	1990	0.415225	0.537182	0.32123
1	Deaths	6	People's Republic of China	2	Female	22	All ages	421	Liver cancer due to other causes	3	Rate	1990	0.432148	0.547514	0.324477
1	Deaths	6	People's Republic of China	1	Male	22	All ages	996	Liver cancer due to NASH	1	Number	1990	2133.16	2744.31	1636.88
1	Deaths	6	People's Republic of China	2	Female	22	All ages	996	Liver cancer due to NASH	1	Number	1990	1995.03	2481.62	1515.24
1	Deaths	6	People's Republic of China	1	Male	22	All ages	996	Liver cancer due to NASH	3	Rate	1990	0.35152	0.452231	0.269738
1	Deaths	6	People's Republic of China	2	Female	22	All ages	996	Liver cancer due to NASH	3	Rate	1990	0.35024	0.435664	0.26601
1	Deaths	6	People's Republic of China	1	Male	22	All ages	1005	Hepatoblastoma	1	Number	1990	848.842	1039.96	692.444
1	Deaths	6	People's Republic of China	2	Female	22	All ages	1005	Hepatoblastoma	1	Number	1990	721.269	896.055	595.554
1	Deaths	6	People's Republic of China	1	Male	22	All ages	1005	Hepatoblastoma	3	Rate	1990	0.139879	0.171374	0.114107
1	Deaths	6	People's Republic of China	2	Female	22	All ages	1005	Hepatoblastoma	3	Rate	1990	0.126623	0.157308	0.104553
1	Deaths	6	People's Republic of China	1	Male	22	All ages	417	Liver cancer	1	Number	1992	71133.3	85736.1	59097.3
1	Deaths	6	People's Republic of China	2	Female	22	All ages	417	Liver cancer	1	Number	1992	27045.3	32560	22420.1
1	Deaths	6	People's Republic of China	1	Male	22	All ages	417	Liver cancer	3	Rate	1992	11.4137	13.7568	9.48249
1	Deaths	6	People's Republic of China	2	Female	22	All ages	417	Liver cancer	3	Rate	1992	4.63888	5.58478	3.84554
1	Deaths	6	People's Republic of China	1	Male	22	All ages	418	Liver cancer due to hepatitis B	1	Number	1992	53790.7	64756.2	44575.5
1	Deaths	6	People's Republic of China	2	Female	22	All ages	418	Liver cancer due to hepatitis B	1	Number	1992	10018.6	12287.7	7862.53
1	Deaths	6	People's Republic of China	1	Male	22	All ages	418	Liver cancer due to hepatitis B	3	Rate	1992	8.63103	10.3905	7.15239
1	Deaths	6	People's Republic of China	2	Female	22	All ages	418	Liver cancer due to hepatitis B	3	Rate	1992	1.71841	2.10761	1.3486
1	Deaths	6	People's Republic of China	1	Male	22	All ages	419	Liver cancer due to hepatitis C	1	Number	1992	6578.14	8423.79	5085.01
1	Deaths	6	People's Republic of China	2	Female	22	All ages	419	Liver cancer due to hepatitis C	1	Number	1992	9069.3	11073	7415.69
1	Deaths	6	People's Republic of China	1	Male	22	All ages	419	Liver cancer due to hepatitis C	3	Rate	1992	1.0555	1.35164	0.815918
1	Deaths	6	People's Republic of China	2	Female	22	All ages	419	Liver cancer due to hepatitis C	3	Rate	1992	1.55559	1.89927	1.27196
1	Deaths	6	People's Republic of China	1	Male	22	All ages	420	Liver cancer due to alcohol use	1	Number	1992	5144.13	6638.67	3866.86
1	Deaths	6	People's Republic of China	2	Female	22	All ages	420	Liver cancer due to alcohol use	1	Number	1992	2728.65	3477.3	2116.81
1	Deaths	6	People's Republic of China	1	Male	22	All ages	420	Liver cancer due to alcohol use	3	Rate	1992	0.825404	1.06521	0.620459
1	Deaths	6	People's Republic of China	2	Female	22	All ages	420	Liver cancer due to alcohol use	3	Rate	1992	0.468025	0.596435	0.36308
1	Deaths	6	People's Republic of China	1	Male	22	All ages	421	Liver cancer due to other causes	1	Number	1992	2567.15	3272.3	1996.9
1	Deaths	6	People's Republic of China	2	Female	22	All ages	421	Liver cancer due to other causes	1	Number	1992	2477.41	3105.24	1987.47
1	Deaths	6	People's Republic of China	1	Male	22	All ages	421	Liver cancer due to other causes	3	Rate	1992	0.411913	0.525058	0.320413
1	Deaths	6	People's Republic of China	2	Female	22	All ages	421	Liver cancer due to other causes	3	Rate	1992	0.42493	0.532618	0.340895
1	Deaths	6	People's Republic of China	1	Male	22	All ages	417	Liver cancer	1	Number	2003	92816.2	105087	81043
1	Deaths	6	People's Republic of China	2	Female	22	All ages	417	Liver cancer	1	Number	2003	32483.3	37149.3	28584
1	Deaths	6	People's Republic of China	1	Male	22	All ages	417	Liver cancer	3	Rate	2003	14.1334	16.0019	12.3407
1	Deaths	6	People's Republic of China	2	Female	22	All ages	417	Liver cancer	3	Rate	2003	5.22742	5.9783	4.59993
1	Deaths	6	People's Republic of China	1	Male	22	All ages	418	Liver cancer due to hepatitis B	1	Number	2003	70332.7	80307.1	60313.6
1	Deaths	6	People's Republic of China	2	Female	22	All ages	418	Liver cancer due to hepatitis B	1	Number	2003	11865.1	14249.8	9981.06
1	Deaths	6	People's Republic of China	1	Male	22	All ages	418	Liver cancer due to hepatitis B	3	Rate	2003	10.7098	12.2286	9.18414
1	Deaths	6	People's Republic of China	2	Female	22	All ages	418	Liver cancer due to hepatitis B	3	Rate	2003	1.90941	2.29317	1.60622
1	Deaths	6	People's Republic of China	1	Male	22	All ages	419	Liver cancer due to hepatitis C	1	Number	2003	9001.92	10802.5	7360.95
1	Deaths	6	People's Republic of China	2	Female	22	All ages	419	Liver cancer due to hepatitis C	1	Number	2003	11293.1	12951.7	9621.05
1	Deaths	6	People's Republic of China	1	Male	22	All ages	419	Liver cancer due to hepatitis C	3	Rate	2003	1.37075	1.64493	1.12088
1	Deaths	6	People's Republic of China	2	Female	22	All ages	419	Liver cancer due to hepatitis C	3	Rate	2003	1.81735	2.08428	1.54828
1	Deaths	6	People's Republic of China	1	Male	22	All ages	420	Liver cancer due to alcohol use	1	Number	2003	6684.28	8282.14	5300.66
1	Deaths	6	People's Republic of China	2	Female	22	All ages	420	Liver cancer due to alcohol use	1	Number	2003	3430.1	4237.11	2840.61
1	Deaths	6	People's Republic of China	1	Male	22	All ages	420	Liver cancer due to alcohol use	3	Rate	2003	1.01784	1.26115	0.807148
1	Deaths	6	People's Republic of China	2	Female	22	All ages	420	Liver cancer due to alcohol use	3	Rate	2003	0.551993	0.681864	0.457129
1	Deaths	6	People's Republic of China	1	Male	22	All ages	421	Liver cancer due to other causes	1	Number	2003	3199.64	3891.57	2603.69
1	Deaths	6	People's Republic of China	2	Female	22	All ages	421	Liver cancer due to other causes	1	Number	2003	2955.97	3620.97	2430.97
1	Deaths	6	People's Republic of China	1	Male	22	All ages	421	Liver cancer due to other causes	3	Rate	2003	0.48722	0.592581	0.396472
1	Deaths	6	People's Republic of China	2	Female	22	All ages	421	Liver cancer due to other causes	3	Rate	2003	0.475694	0.58271	0.391208
1	Deaths	6	People's Republic of China	1	Male	22	All ages	996	Liver cancer due to NASH	1	Number	2010	3840.97	4689.88	3090.51
1	Deaths	6	People's Republic of China	2	Female	22	All ages	996	Liver cancer due to NASH	1	Number	2010	3404.02	4078.43	2792.81
1	Deaths	6	People's Republic of China	1	Male	22	All ages	996	Liver cancer due to NASH	3	Rate	2010	0.562108	0.686342	0.452281
1	Deaths	6	People's Republic of China	2	Female	22	All ages	996	Liver cancer due to NASH	3	Rate	2010	0.520793	0.623974	0.427282
1	Deaths	6	People's Republic of China	1	Male	22	All ages	1005	Hepatoblastoma	1	Number	2010	257.399	296.368	223.486
1	Deaths	6	People's Republic of China	2	Female	22	All ages	1005	Hepatoblastoma	1	Number	2010	163.667	187.467	141.87
1	Deaths	6	People's Republic of China	1	Male	22	All ages	1005	Hepatoblastoma	3	Rate	2010	0.0376691	0.043372	0.0327061
1	Deaths	6	People's Republic of China	2	Female	22	All ages	1005	Hepatoblastoma	3	Rate	2010	0.0250399	0.0286812	0.0217051
1	Deaths	6	People's Republic of China	1	Male	22	All ages	996	Liver cancer due to NASH	1	Number	2012	4047.98	4883.37	3275.3
1	Deaths	6	People's Republic of China	2	Female	22	All ages	996	Liver cancer due to NASH	1	Number	2012	3640.35	4396.95	2953.21
1	Deaths	6	People's Republic of China	1	Male	22	All ages	996	Liver cancer due to NASH	3	Rate	2012	0.5867	0.707779	0.474711
1	Deaths	6	People's Republic of China	2	Female	22	All ages	996	Liver cancer due to NASH	3	Rate	2012	0.550539	0.664961	0.446621
1	Deaths	6	People's Republic of China	1	Male	22	All ages	1005	Hepatoblastoma	1	Number	2012	219.377	252.211	191.763
1	Deaths	6	People's Republic of China	2	Female	22	All ages	1005	Hepatoblastoma	1	Number	2012	146.014	167.788	125.823
1	Deaths	6	People's Republic of China	1	Male	22	All ages	1005	Hepatoblastoma	3	Rate	2012	0.0317958	0.0365547	0.0277935
1	Deaths	6	People's Republic of China	2	Female	22	All ages	1005	Hepatoblastoma	3	Rate	2012	0.022082	0.025375	0.0190285
1	Deaths	6	People's Republic of China	1	Male	22	All ages	417	Liver cancer	1	Number	1994	75159.2	87646.6	64357.9
1	Deaths	6	People's Republic of China	2	Female	22	All ages	417	Liver cancer	1	Number	1994	28476.6	33301.2	23770.8
1	Deaths	6	People's Republic of China	1	Male	22	All ages	417	Liver cancer	3	Rate	1994	11.8541	13.8236	10.1505
1	Deaths	6	People's Republic of China	2	Female	22	All ages	417	Liver cancer	3	Rate	1994	4.80801	5.6226	4.01347
1	Deaths	6	People's Republic of China	1	Male	22	All ages	418	Liver cancer due to hepatitis B	1	Number	1994	56964.4	66575.3	48589.7
1	Deaths	6	People's Republic of China	2	Female	22	All ages	418	Liver cancer due to hepatitis B	1	Number	1994	10557.7	12721.4	8566.76
1	Deaths	6	People's Republic of China	1	Male	22	All ages	418	Liver cancer due to hepatitis B	3	Rate	1994	8.98444	10.5003	7.66358
1	Deaths	6	People's Republic of China	2	Female	22	All ages	418	Liver cancer due to hepatitis B	3	Rate	1994	1.78256	2.14789	1.44642
1	Deaths	6	People's Republic of China	1	Male	22	All ages	419	Liver cancer due to hepatitis C	1	Number	1994	6903.26	8496.16	5605.62
1	Deaths	6	People's Republic of China	2	Female	22	All ages	419	Liver cancer due to hepatitis C	1	Number	1994	9540.38	11416.4	7710.58
1	Deaths	6	People's Republic of China	1	Male	22	All ages	419	Liver cancer due to hepatitis C	3	Rate	1994	1.08878	1.34002	0.88412
1	Deaths	6	People's Republic of China	2	Female	22	All ages	419	Liver cancer due to hepatitis C	3	Rate	1994	1.61081	1.92755	1.30186
1	Deaths	6	People's Republic of China	1	Male	22	All ages	420	Liver cancer due to alcohol use	1	Number	1994	5428.38	7003.07	4263.6
1	Deaths	6	People's Republic of China	2	Female	22	All ages	420	Liver cancer due to alcohol use	1	Number	1994	2893.56	3601.6	2282.35
1	Deaths	6	People's Republic of China	1	Male	22	All ages	420	Liver cancer due to alcohol use	3	Rate	1994	0.856165	1.10453	0.672456
1	Deaths	6	People's Republic of China	2	Female	22	All ages	420	Liver cancer due to alcohol use	3	Rate	1994	0.48855	0.608096	0.385353
1	Deaths	6	People's Republic of China	1	Male	22	All ages	421	Liver cancer due to other causes	1	Number	1994	2666.83	3299	2115.59
1	Deaths	6	People's Republic of China	2	Female	22	All ages	421	Liver cancer due to other causes	1	Number	1994	2616.77	3192.25	2109.66
1	Deaths	6	People's Republic of China	1	Male	22	All ages	421	Liver cancer due to other causes	3	Rate	1994	0.420612	0.520319	0.333671
1	Deaths	6	People's Republic of China	2	Female	22	All ages	421	Liver cancer due to other causes	3	Rate	1994	0.441817	0.538981	0.356196
1	Deaths	6	People's Republic of China	1	Male	22	All ages	996	Liver cancer due to NASH	1	Number	2011	3895.08	4768.47	3142.72
1	Deaths	6	People's Republic of China	2	Female	22	All ages	996	Liver cancer due to NASH	1	Number	2011	3485.56	4207.73	2818.16
1	Deaths	6	People's Republic of China	1	Male	22	All ages	996	Liver cancer due to NASH	3	Rate	2011	0.567398	0.694624	0.457801
1	Deaths	6	People's Republic of China	2	Female	22	All ages	996	Liver cancer due to NASH	3	Rate	2011	0.530219	0.640075	0.428695
1	Deaths	6	People's Republic of China	1	Male	22	All ages	1005	Hepatoblastoma	1	Number	2011	231.361	264.862	200.888
1	Deaths	6	People's Republic of China	2	Female	22	All ages	1005	Hepatoblastoma	1	Number	2011	151.749	174.069	131.323
1	Deaths	6	People's Republic of China	1	Male	22	All ages	1005	Hepatoblastoma	3	Rate	2011	0.0337023	0.0385825	0.0292634
1	Deaths	6	People's Republic of China	2	Female	22	All ages	1005	Hepatoblastoma	3	Rate	2011	0.0230838	0.0264791	0.0199768
1	Deaths	6	People's Republic of China	1	Male	22	All ages	996	Liver cancer due to NASH	1	Number	1994	2311.23	2859.97	1847.44
1	Deaths	6	People's Republic of China	2	Female	22	All ages	996	Liver cancer due to NASH	1	Number	1994	2187.3	2705.63	1769.03
1	Deaths	6	People's Republic of China	1	Male	22	All ages	996	Liver cancer due to NASH	3	Rate	1994	0.364527	0.451076	0.291379
1	Deaths	6	People's Republic of China	2	Female	22	All ages	996	Liver cancer due to NASH	3	Rate	1994	0.369305	0.45682	0.298684
1	Deaths	6	People's Republic of China	1	Male	22	All ages	1005	Hepatoblastoma	1	Number	1994	885.13	1028.94	745.072
1	Deaths	6	People's Republic of China	2	Female	22	All ages	1005	Hepatoblastoma	1	Number	1994	680.924	800.63	573.469
1	Deaths	6	People's Republic of China	1	Male	22	All ages	1005	Hepatoblastoma	3	Rate	1994	0.139603	0.162284	0.117513
1	Deaths	6	People's Republic of China	2	Female	22	All ages	1005	Hepatoblastoma	3	Rate	1994	0.114968	0.135179	0.0968249
1	Deaths	6	People's Republic of China	1	Male	22	All ages	996	Liver cancer due to NASH	1	Number	2013	4397.37	5470.9	3468.44
1	Deaths	6	People's Republic of China	2	Female	22	All ages	996	Liver cancer due to NASH	1	Number	2013	3992.11	4862.46	3242.78
1	Deaths	6	People's Republic of China	1	Male	22	All ages	996	Liver cancer due to NASH	3	Rate	2013	0.633642	0.788332	0.499787
1	Deaths	6	People's Republic of China	2	Female	22	All ages	996	Liver cancer due to NASH	3	Rate	2013	0.599984	0.730791	0.487365
1	Deaths	6	People's Republic of China	1	Male	22	All ages	1005	Hepatoblastoma	1	Number	2013	212.259	247.673	183.6
1	Deaths	6	People's Republic of China	2	Female	22	All ages	1005	Hepatoblastoma	1	Number	2013	142.981	165.992	122.205
1	Deaths	6	People's Republic of China	1	Male	22	All ages	1005	Hepatoblastoma	3	Rate	2013	0.0305855	0.0356886	0.0264559
1	Deaths	6	People's Republic of China	2	Female	22	All ages	1005	Hepatoblastoma	3	Rate	2013	0.021489	0.0249474	0.0183664
1	Deaths	6	People's Republic of China	1	Male	22	All ages	996	Liver cancer due to NASH	1	Number	1992	2197.4	2732.04	1673.56
1	Deaths	6	People's Republic of China	2	Female	22	All ages	996	Liver cancer due to NASH	1	Number	1992	2048.87	2520.18	1614.07
1	Deaths	6	People's Republic of China	1	Male	22	All ages	996	Liver cancer due to NASH	3	Rate	1992	0.352586	0.438371	0.268531
1	Deaths	6	People's Republic of China	2	Female	22	All ages	996	Liver cancer due to NASH	3	Rate	1992	0.351427	0.432266	0.276849
1	Deaths	6	People's Republic of China	1	Male	22	All ages	1005	Hepatoblastoma	1	Number	1992	855.765	1023.01	707.558
1	Deaths	6	People's Republic of China	2	Female	22	All ages	1005	Hepatoblastoma	1	Number	1992	702.529	847.428	591.26
1	Deaths	6	People's Republic of China	1	Male	22	All ages	1005	Hepatoblastoma	3	Rate	1992	0.137312	0.164148	0.113532
1	Deaths	6	People's Republic of China	2	Female	22	All ages	1005	Hepatoblastoma	3	Rate	1992	0.120499	0.145353	0.101414
1	Deaths	6	People's Republic of China	1	Male	22	All ages	996	Liver cancer due to NASH	1	Number	2017	5135.6	6743.3	3763.09
1	Deaths	6	People's Republic of China	2	Female	22	All ages	996	Liver cancer due to NASH	1	Number	2017	5041.31	6323.13	3908.45
1	Deaths	6	People's Republic of China	1	Male	22	All ages	996	Liver cancer due to NASH	3	Rate	2017	0.718729	0.943726	0.526645
1	Deaths	6	People's Republic of China	2	Female	22	All ages	996	Liver cancer due to NASH	3	Rate	2017	0.73744	0.924944	0.571726
1	Deaths	6	People's Republic of China	1	Male	22	All ages	1005	Hepatoblastoma	1	Number	2017	188.428	234.455	151.821
1	Deaths	6	People's Republic of China	2	Female	22	All ages	1005	Hepatoblastoma	1	Number	2017	138.295	172.717	111.067
1	Deaths	6	People's Republic of China	1	Male	22	All ages	1005	Hepatoblastoma	3	Rate	2017	0.0263706	0.032812	0.0212474
1	Deaths	6	People's Republic of China	2	Female	22	All ages	1005	Hepatoblastoma	3	Rate	2017	0.0202297	0.0252649	0.0162469
1	Deaths	6	People's Republic of China	1	Male	22	All ages	996	Liver cancer due to NASH	1	Number	2016	5005.77	6439.28	3857.95
1	Deaths	6	People's Republic of China	2	Female	22	All ages	996	Liver cancer due to NASH	1	Number	2016	4785.94	5886.38	3806.51
1	Deaths	6	People's Republic of China	1	Male	22	All ages	996	Liver cancer due to NASH	3	Rate	2016	0.706098	0.908304	0.544189
1	Deaths	6	People's Republic of China	2	Female	22	All ages	996	Liver cancer due to NASH	3	Rate	2016	0.70495	0.867041	0.560684
1	Deaths	6	People's Republic of China	1	Male	22	All ages	1005	Hepatoblastoma	1	Number	2016	195.496	236.615	162.144
1	Deaths	6	People's Republic of China	2	Female	22	All ages	1005	Hepatoblastoma	1	Number	2016	140.251	169.211	117.244
1	Deaths	6	People's Republic of China	1	Male	22	All ages	1005	Hepatoblastoma	3	Rate	2016	0.027576	0.0333762	0.0228715
1	Deaths	6	People's Republic of China	2	Female	22	All ages	1005	Hepatoblastoma	3	Rate	2016	0.0206583	0.0249242	0.0172696
1	Deaths	6	People's Republic of China	1	Male	22	All ages	996	Liver cancer due to NASH	1	Number	2018	5250.92	7028.72	3882.53
1	Deaths	6	People's Republic of China	2	Female	22	All ages	996	Liver cancer due to NASH	1	Number	2018	5148.41	6562.96	3947.72
1	Deaths	6	People's Republic of China	1	Male	22	All ages	996	Liver cancer due to NASH	3	Rate	2018	0.729815	0.976909	0.539626
1	Deaths	6	People's Republic of China	2	Female	22	All ages	996	Liver cancer due to NASH	3	Rate	2018	0.748658	0.954354	0.574059
1	Deaths	6	People's Republic of China	1	Male	22	All ages	1005	Hepatoblastoma	1	Number	2018	178.066	227.121	140.965
1	Deaths	6	People's Republic of China	2	Female	22	All ages	1005	Hepatoblastoma	1	Number	2018	130.968	165.059	102.867
1	Deaths	6	People's Republic of China	1	Male	22	All ages	1005	Hepatoblastoma	3	Rate	2018	0.0247491	0.0315672	0.0195925
1	Deaths	6	People's Republic of China	2	Female	22	All ages	1005	Hepatoblastoma	3	Rate	2018	0.0190447	0.024002	0.0149585
1	Deaths	6	People's Republic of China	1	Male	22	All ages	417	Liver cancer	1	Number	2015	120426	143850	99842.3
1	Deaths	6	People's Republic of China	2	Female	22	All ages	417	Liver cancer	1	Number	2015	46063.3	53313.1	39465.1
1	Deaths	6	People's Republic of China	1	Male	22	All ages	417	Liver cancer	3	Rate	2015	17.1225	20.453	14.1959
1	Deaths	6	People's Republic of China	2	Female	22	All ages	417	Liver cancer	3	Rate	2015	6.83391	7.90948	5.85501
1	Deaths	6	People's Republic of China	1	Male	22	All ages	418	Liver cancer due to hepatitis B	1	Number	2015	87354.2	104579	72043.3
1	Deaths	6	People's Republic of China	2	Female	22	All ages	418	Liver cancer due to hepatitis B	1	Number	2015	14801.8	18046.5	12233.3
1	Deaths	6	People's Republic of China	1	Male	22	All ages	418	Liver cancer due to hepatitis B	3	Rate	2015	12.4203	14.8693	10.2433
1	Deaths	6	People's Republic of China	2	Female	22	All ages	418	Liver cancer due to hepatitis B	3	Rate	2015	2.19599	2.67736	1.81491
1	Deaths	6	People's Republic of China	1	Male	22	All ages	419	Liver cancer due to hepatitis C	1	Number	2015	12884.8	15852.5	9906.94
1	Deaths	6	People's Republic of China	2	Female	22	All ages	419	Liver cancer due to hepatitis C	1	Number	2015	17122.6	20033.1	14187.4
1	Deaths	6	People's Republic of China	1	Male	22	All ages	419	Liver cancer due to hepatitis C	3	Rate	2015	1.83199	2.25395	1.4086
1	Deaths	6	People's Republic of China	2	Female	22	All ages	419	Liver cancer due to hepatitis C	3	Rate	2015	2.5403	2.97209	2.10482
1	Deaths	6	People's Republic of China	1	Male	22	All ages	420	Liver cancer due to alcohol use	1	Number	2015	10933.8	14202	8178.4
1	Deaths	6	People's Republic of China	2	Female	22	All ages	420	Liver cancer due to alcohol use	1	Number	2015	5613.09	7069.07	4433.06
1	Deaths	6	People's Republic of China	1	Male	22	All ages	420	Liver cancer due to alcohol use	3	Rate	2015	1.5546	2.01928	1.16283
1	Deaths	6	People's Republic of China	2	Female	22	All ages	420	Liver cancer due to alcohol use	3	Rate	2015	0.832752	1.04876	0.657684
1	Deaths	6	People's Republic of China	1	Male	22	All ages	421	Liver cancer due to other causes	1	Number	2015	4090.3	5288.84	3090.91
1	Deaths	6	People's Republic of China	2	Female	22	All ages	421	Liver cancer due to other causes	1	Number	2015	3795.15	4552.35	3028.86
1	Deaths	6	People's Republic of China	1	Male	22	All ages	421	Liver cancer due to other causes	3	Rate	2015	0.581571	0.751982	0.439474
1	Deaths	6	People's Republic of China	2	Female	22	All ages	421	Liver cancer due to other causes	3	Rate	2015	0.563045	0.675382	0.449359
1	Deaths	6	People's Republic of China	1	Male	22	All ages	996	Liver cancer due to NASH	1	Number	2021	5514.47	7542.17	3894.58
1	Deaths	6	People's Republic of China	2	Female	22	All ages	996	Liver cancer due to NASH	1	Number	2021	4894.87	6557.52	3668.73
1	Deaths	6	People's Republic of China	1	Male	22	All ages	996	Liver cancer due to NASH	3	Rate	2021	0.757374	1.03586	0.534894
1	Deaths	6	People's Republic of China	2	Female	22	All ages	996	Liver cancer due to NASH	3	Rate	2021	0.704661	0.944014	0.528146
1	Deaths	6	People's Republic of China	1	Male	22	All ages	1005	Hepatoblastoma	1	Number	2021	123.672	173.083	88.9653
1	Deaths	6	People's Republic of China	2	Female	22	All ages	1005	Hepatoblastoma	1	Number	2021	92.1015	131.835	64.7609
1	Deaths	6	People's Republic of China	1	Male	22	All ages	1005	Hepatoblastoma	3	Rate	2021	0.0169855	0.0237718	0.0122188
1	Deaths	6	People's Republic of China	2	Female	22	All ages	1005	Hepatoblastoma	3	Rate	2021	0.0132588	0.0189788	0.0093229
1	Deaths	6	People's Republic of China	1	Male	22	All ages	996	Liver cancer due to NASH	1	Number	2019	5346.14	7209.22	3850.96
1	Deaths	6	People's Republic of China	2	Female	22	All ages	996	Liver cancer due to NASH	1	Number	2019	5133.22	6541.46	3874.91
1	Deaths	6	People's Republic of China	1	Male	22	All ages	996	Liver cancer due to NASH	3	Rate	2019	0.738961	0.996482	0.532292
1	Deaths	6	People's Republic of China	2	Female	22	All ages	996	Liver cancer due to NASH	3	Rate	2019	0.742973	0.9468	0.560847
1	Deaths	6	People's Republic of China	1	Male	22	All ages	1005	Hepatoblastoma	1	Number	2019	161.515	210.556	124.935
1	Deaths	6	People's Republic of China	2	Female	22	All ages	1005	Hepatoblastoma	1	Number	2019	119.251	156.245	90.2764
1	Deaths	6	People's Republic of China	1	Male	22	All ages	1005	Hepatoblastoma	3	Rate	2019	0.0223251	0.0291037	0.0172689
1	Deaths	6	People's Republic of China	2	Female	22	All ages	1005	Hepatoblastoma	3	Rate	2019	0.0172602	0.0226147	0.0130665
1	Deaths	6	People's Republic of China	1	Male	22	All ages	417	Liver cancer	1	Number	2019	124030	165611	95128.2
1	Deaths	6	People's Republic of China	2	Female	22	All ages	417	Liver cancer	1	Number	2019	49670.8	61140.4	38947.3
1	Deaths	6	People's Republic of China	1	Male	22	All ages	417	Liver cancer	3	Rate	2019	17.1439	22.8913	13.1489
1	Deaths	6	People's Republic of China	2	Female	22	All ages	417	Liver cancer	3	Rate	2019	7.18927	8.84936	5.63717
1	Deaths	6	People's Republic of China	1	Male	22	All ages	418	Liver cancer due to hepatitis B	1	Number	2019	88177.3	116904	65922.9
1	Deaths	6	People's Republic of China	2	Female	22	All ages	418	Liver cancer due to hepatitis B	1	Number	2019	15471.5	20056.6	11773
1	Deaths	6	People's Republic of China	1	Male	22	All ages	418	Liver cancer due to hepatitis B	3	Rate	2019	12.1882	16.1589	9.11208
1	Deaths	6	People's Republic of China	2	Female	22	All ages	418	Liver cancer due to hepatitis B	3	Rate	2019	2.23932	2.90296	1.704
1	Deaths	6	People's Republic of China	1	Male	22	All ages	419	Liver cancer due to hepatitis C	1	Number	2019	14124.8	19251.9	10258.6
1	Deaths	6	People's Republic of China	2	Female	22	All ages	419	Liver cancer due to hepatitis C	1	Number	2019	18743.4	23457.8	14293.2
1	Deaths	6	People's Republic of China	1	Male	22	All ages	419	Liver cancer due to hepatitis C	3	Rate	2019	1.95238	2.66107	1.41798
1	Deaths	6	People's Republic of China	2	Female	22	All ages	419	Liver cancer due to hepatitis C	3	Rate	2019	2.71289	3.39524	2.06878
1	Deaths	6	People's Republic of China	1	Male	22	All ages	420	Liver cancer due to alcohol use	1	Number	2019	11956	17160.4	8524.35
1	Deaths	6	People's Republic of China	2	Female	22	All ages	420	Liver cancer due to alcohol use	1	Number	2019	6223.07	7998.57	4633.01
1	Deaths	6	People's Republic of China	1	Male	22	All ages	420	Liver cancer due to alcohol use	3	Rate	2019	1.6526	2.37197	1.17826
1	Deaths	6	People's Republic of China	2	Female	22	All ages	420	Liver cancer due to alcohol use	3	Rate	2019	0.900717	1.1577	0.670574
1	Deaths	6	People's Republic of China	1	Male	22	All ages	421	Liver cancer due to other causes	1	Number	2019	4264.51	5822.36	2989.9
1	Deaths	6	People's Republic of China	2	Female	22	All ages	421	Liver cancer due to other causes	1	Number	2019	3980.34	5090.12	3003.81
1	Deaths	6	People's Republic of China	1	Male	22	All ages	421	Liver cancer due to other causes	3	Rate	2019	0.589454	0.804785	0.413274
1	Deaths	6	People's Republic of China	2	Female	22	All ages	421	Liver cancer due to other causes	3	Rate	2019	0.576107	0.736735	0.434766
1	Deaths	6	People's Republic of China	1	Male	22	All ages	996	Liver cancer due to NASH	1	Number	1991	2159.31	2665.67	1660.55
1	Deaths	6	People's Republic of China	2	Female	22	All ages	996	Liver cancer due to NASH	1	Number	1991	2011.64	2546.59	1582.44
1	Deaths	6	People's Republic of China	1	Male	22	All ages	996	Liver cancer due to NASH	3	Rate	1991	0.350631	0.432853	0.269641
1	Deaths	6	People's Republic of China	2	Female	22	All ages	996	Liver cancer due to NASH	3	Rate	1991	0.348654	0.441371	0.274265
1	Deaths	6	People's Republic of China	1	Male	22	All ages	1005	Hepatoblastoma	1	Number	1991	852.69	1048.34	702.588
1	Deaths	6	People's Republic of China	2	Female	22	All ages	1005	Hepatoblastoma	1	Number	1991	713.149	866.738	601.961
1	Deaths	6	People's Republic of China	1	Male	22	All ages	1005	Hepatoblastoma	3	Rate	1991	0.138461	0.17023	0.114087
1	Deaths	6	People's Republic of China	2	Female	22	All ages	1005	Hepatoblastoma	3	Rate	1991	0.123602	0.150221	0.104331
1	Deaths	6	People's Republic of China	1	Male	22	All ages	417	Liver cancer	1	Number	1996	80836.5	92252.7	70844.3
1	Deaths	6	People's Republic of China	2	Female	22	All ages	417	Liver cancer	1	Number	1996	29748.8	34338.6	25917.1
1	Deaths	6	People's Republic of China	1	Male	22	All ages	417	Liver cancer	3	Rate	1996	12.616	14.3977	11.0566
1	Deaths	6	People's Republic of China	2	Female	22	All ages	417	Liver cancer	3	Rate	1996	4.96553	5.73162	4.32595
1	Deaths	6	People's Republic of China	1	Male	22	All ages	418	Liver cancer due to hepatitis B	1	Number	1996	61447.9	70616.4	53681
1	Deaths	6	People's Republic of China	2	Female	22	All ages	418	Liver cancer due to hepatitis B	1	Number	1996	11062	13200.3	9251.36
1	Deaths	6	People's Republic of China	1	Male	22	All ages	418	Liver cancer due to hepatitis B	3	Rate	1996	9.59008	11.021	8.37791
1	Deaths	6	People's Republic of China	2	Female	22	All ages	418	Liver cancer due to hepatitis B	3	Rate	1996	1.84641	2.20333	1.54419
1	Deaths	6	People's Republic of China	1	Male	22	All ages	419	Liver cancer due to hepatitis C	1	Number	1996	7369.64	9039.71	6026.44
1	Deaths	6	People's Republic of China	2	Female	22	All ages	419	Liver cancer due to hepatitis C	1	Number	1996	9921.44	11896.5	8425.08
1	Deaths	6	People's Republic of China	1	Male	22	All ages	419	Liver cancer due to hepatitis C	3	Rate	1996	1.15017	1.41081	0.940537
1	Deaths	6	People's Republic of China	2	Female	22	All ages	419	Liver cancer due to hepatitis C	3	Rate	1996	1.65604	1.98571	1.40627
1	Deaths	6	People's Republic of China	1	Male	22	All ages	420	Liver cancer due to alcohol use	1	Number	1996	5791.53	7524.19	4575.63
1	Deaths	6	People's Republic of China	2	Female	22	All ages	420	Liver cancer due to alcohol use	1	Number	1996	3046.16	3768.92	2442.44
1	Deaths	6	People's Republic of China	1	Male	22	All ages	420	Liver cancer due to alcohol use	3	Rate	1996	0.903875	1.17429	0.714112
1	Deaths	6	People's Republic of China	2	Female	22	All ages	420	Liver cancer due to alcohol use	3	Rate	1996	0.50845	0.629089	0.407679
1	Deaths	6	People's Republic of China	1	Male	22	All ages	421	Liver cancer due to other causes	1	Number	1996	2842.1	3429.81	2327.99
1	Deaths	6	People's Republic of China	2	Female	22	All ages	421	Liver cancer due to other causes	1	Number	1996	2752.02	3321.19	2273.75
1	Deaths	6	People's Republic of China	1	Male	22	All ages	421	Liver cancer due to other causes	3	Rate	1996	0.443563	0.535285	0.363326
1	Deaths	6	People's Republic of China	2	Female	22	All ages	421	Liver cancer due to other causes	3	Rate	1996	0.459353	0.554356	0.379523
1	Deaths	6	People's Republic of China	1	Male	22	All ages	417	Liver cancer	1	Number	1991	69602.3	85495.2	56613.9
1	Deaths	6	People's Republic of China	2	Female	22	All ages	417	Liver cancer	1	Number	1991	26711.2	31912.8	22064.6
1	Deaths	6	People's Republic of China	1	Male	22	All ages	417	Liver cancer	3	Rate	1991	11.3021	13.8828	9.19301
1	Deaths	6	People's Republic of China	2	Female	22	All ages	417	Liver cancer	3	Rate	1991	4.62953	5.53107	3.82419
1	Deaths	6	People's Republic of China	1	Male	22	All ages	418	Liver cancer due to hepatitis B	1	Number	1991	52553.9	64190.6	42657
1	Deaths	6	People's Republic of China	2	Female	22	All ages	418	Liver cancer due to hepatitis B	1	Number	1991	9882.37	12320.8	7907.73
1	Deaths	6	People's Republic of China	1	Male	22	All ages	418	Liver cancer due to hepatitis B	3	Rate	1991	8.53374	10.4233	6.92669
1	Deaths	6	People's Republic of China	2	Female	22	All ages	418	Liver cancer due to hepatitis B	3	Rate	1991	1.71279	2.13542	1.37055
1	Deaths	6	People's Republic of China	1	Male	22	All ages	419	Liver cancer due to hepatitis C	1	Number	1991	6472.6	8126.73	4986.75
1	Deaths	6	People's Republic of China	2	Female	22	All ages	419	Liver cancer due to hepatitis C	1	Number	1991	8970.22	10977.7	7215.09
1	Deaths	6	People's Republic of China	1	Male	22	All ages	419	Liver cancer due to hepatitis C	3	Rate	1991	1.05103	1.31963	0.809753
1	Deaths	6	People's Republic of China	2	Female	22	All ages	419	Liver cancer due to hepatitis C	3	Rate	1991	1.5547	1.90263	1.2505
1	Deaths	6	People's Republic of China	1	Male	22	All ages	420	Liver cancer due to alcohol use	1	Number	1991	5026.54	6620.83	3737.27
1	Deaths	6	People's Republic of China	2	Female	22	All ages	420	Liver cancer due to alcohol use	1	Number	1991	2682.27	3443.35	2070.11
1	Deaths	6	People's Republic of China	1	Male	22	All ages	420	Liver cancer due to alcohol use	3	Rate	1991	0.816214	1.0751	0.606862
1	Deaths	6	People's Republic of China	2	Female	22	All ages	420	Liver cancer due to alcohol use	3	Rate	1991	0.464886	0.596794	0.358787
1	Deaths	6	People's Republic of China	1	Male	22	All ages	421	Liver cancer due to other causes	1	Number	1991	2537.29	3289.22	1936.37
1	Deaths	6	People's Republic of China	2	Female	22	All ages	421	Liver cancer due to other causes	1	Number	1991	2451.52	3064.57	1897.15
1	Deaths	6	People's Republic of China	1	Male	22	All ages	421	Liver cancer due to other causes	3	Rate	1991	0.412008	0.534107	0.314429
1	Deaths	6	People's Republic of China	2	Female	22	All ages	421	Liver cancer due to other causes	3	Rate	1991	0.424893	0.531145	0.32881
1	Deaths	6	People's Republic of China	1	Male	22	All ages	417	Liver cancer	1	Number	1997	83425.9	96469.6	72848.6
1	Deaths	6	People's Republic of China	2	Female	22	All ages	417	Liver cancer	1	Number	1997	30084.3	34688.9	25913.9
1	Deaths	6	People's Republic of China	1	Male	22	All ages	417	Liver cancer	3	Rate	1997	12.9742	15.0027	11.3292
1	Deaths	6	People's Republic of China	2	Female	22	All ages	417	Liver cancer	3	Rate	1997	4.99759	5.76249	4.30479
1	Deaths	6	People's Republic of China	1	Male	22	All ages	418	Liver cancer due to hepatitis B	1	Number	1997	63550.1	73071.9	54958.4
1	Deaths	6	People's Republic of China	2	Female	22	All ages	418	Liver cancer due to hepatitis B	1	Number	1997	11209.6	13337	9395.1
1	Deaths	6	People's Republic of China	1	Male	22	All ages	418	Liver cancer due to hepatitis B	3	Rate	1997	9.88316	11.364	8.54699
1	Deaths	6	People's Republic of China	2	Female	22	All ages	418	Liver cancer due to hepatitis B	3	Rate	1997	1.86214	2.21553	1.56071
1	Deaths	6	People's Republic of China	1	Male	22	All ages	419	Liver cancer due to hepatitis C	1	Number	1997	7583.14	9354.37	6157.25
1	Deaths	6	People's Republic of China	2	Female	22	All ages	419	Liver cancer due to hepatitis C	1	Number	1997	10006.2	11937.3	8425.33
1	Deaths	6	People's Republic of China	1	Male	22	All ages	419	Liver cancer due to hepatitis C	3	Rate	1997	1.17931	1.45477	0.957561
1	Deaths	6	People's Republic of China	2	Female	22	All ages	419	Liver cancer due to hepatitis C	3	Rate	1997	1.66223	1.98302	1.39961
1	Deaths	6	People's Republic of China	1	Male	22	All ages	420	Liver cancer due to alcohol use	1	Number	1997	5890.4	7396.1	4575.67
1	Deaths	6	People's Republic of China	2	Female	22	All ages	420	Liver cancer due to alcohol use	1	Number	1997	3082.64	3810.48	2482.97
1	Deaths	6	People's Republic of China	1	Male	22	All ages	420	Liver cancer due to alcohol use	3	Rate	1997	0.91606	1.15022	0.711597
1	Deaths	6	People's Republic of China	2	Female	22	All ages	420	Liver cancer due to alcohol use	3	Rate	1997	0.512087	0.632995	0.412469
1	Deaths	6	People's Republic of China	1	Male	22	All ages	421	Liver cancer due to other causes	1	Number	1997	2924.98	3612.72	2355.57
1	Deaths	6	People's Republic of China	2	Female	22	All ages	421	Liver cancer due to other causes	1	Number	1997	2798.33	3361.28	2326.98
1	Deaths	6	People's Republic of China	1	Male	22	All ages	421	Liver cancer due to other causes	3	Rate	1997	0.454886	0.561841	0.366332
1	Deaths	6	People's Republic of China	2	Female	22	All ages	421	Liver cancer due to other causes	3	Rate	1997	0.464856	0.558373	0.386555
1	Deaths	6	People's Republic of China	1	Male	22	All ages	417	Liver cancer	1	Number	1998	86840.7	99817.2	75218.3
1	Deaths	6	People's Republic of China	2	Female	22	All ages	417	Liver cancer	1	Number	1998	30784	35670.3	26825.1
1	Deaths	6	People's Republic of China	1	Male	22	All ages	417	Liver cancer	3	Rate	1998	13.4657	15.4778	11.6635
1	Deaths	6	People's Republic of China	2	Female	22	All ages	417	Liver cancer	3	Rate	1998	5.09078	5.89883	4.43609
1	Deaths	6	People's Republic of China	1	Male	22	All ages	418	Liver cancer due to hepatitis B	1	Number	1998	66248.7	76139	57122.7
1	Deaths	6	People's Republic of China	2	Female	22	All ages	418	Liver cancer due to hepatitis B	1	Number	1998	11500.4	13851.4	9705.66
1	Deaths	6	People's Republic of China	1	Male	22	All ages	418	Liver cancer due to hepatitis B	3	Rate	1998	10.2726	11.8062	8.85754
1	Deaths	6	People's Republic of China	2	Female	22	All ages	418	Liver cancer due to hepatitis B	3	Rate	1998	1.90182	2.29061	1.60503
1	Deaths	6	People's Republic of China	1	Male	22	All ages	419	Liver cancer due to hepatitis C	1	Number	1998	7916.7	9900.79	6512.71
1	Deaths	6	People's Republic of China	2	Female	22	All ages	419	Liver cancer due to hepatitis C	1	Number	1998	10218.7	12065.4	8671
1	Deaths	6	People's Republic of China	1	Male	22	All ages	419	Liver cancer due to hepatitis C	3	Rate	1998	1.22758	1.53523	1.00987
1	Deaths	6	People's Republic of China	2	Female	22	All ages	419	Liver cancer due to hepatitis C	3	Rate	1998	1.68988	1.99526	1.43393
1	Deaths	6	People's Republic of China	1	Male	22	All ages	420	Liver cancer due to alcohol use	1	Number	1998	6056.48	7748.57	4749.48
1	Deaths	6	People's Republic of China	2	Female	22	All ages	420	Liver cancer due to alcohol use	1	Number	1998	3152.49	3846.6	2534.9
1	Deaths	6	People's Republic of China	1	Male	22	All ages	420	Liver cancer due to alcohol use	3	Rate	1998	0.939128	1.20151	0.736461
1	Deaths	6	People's Republic of China	2	Female	22	All ages	420	Liver cancer due to alcohol use	3	Rate	1998	0.521331	0.636115	0.419198
1	Deaths	6	People's Republic of China	1	Male	22	All ages	421	Liver cancer due to other causes	1	Number	1998	3034.02	3777.55	2505.41
1	Deaths	6	People's Republic of China	2	Female	22	All ages	421	Liver cancer due to other causes	1	Number	1998	2884.04	3475.5	2410.47
1	Deaths	6	People's Republic of China	1	Male	22	All ages	421	Liver cancer due to other causes	3	Rate	1998	0.470459	0.585752	0.388493
1	Deaths	6	People's Republic of China	2	Female	22	All ages	421	Liver cancer due to other causes	3	Rate	1998	0.476935	0.574746	0.398621
1	Deaths	6	People's Republic of China	1	Male	22	All ages	417	Liver cancer	1	Number	1999	90691.9	103881	77730.6
1	Deaths	6	People's Republic of China	2	Female	22	All ages	417	Liver cancer	1	Number	1999	31616.3	35982.3	27380.1
1	Deaths	6	People's Republic of China	1	Male	22	All ages	417	Liver cancer	3	Rate	1999	14.0238	16.0632	12.0196
1	Deaths	6	People's Republic of China	2	Female	22	All ages	417	Liver cancer	3	Rate	1999	5.20471	5.92345	4.50734
1	Deaths	6	People's Republic of China	1	Male	22	All ages	418	Liver cancer due to hepatitis B	1	Number	1999	69303.4	79921.2	59002.6
1	Deaths	6	People's Republic of China	2	Female	22	All ages	418	Liver cancer due to hepatitis B	1	Number	1999	11832.5	14055	9923.52
1	Deaths	6	People's Republic of China	1	Male	22	All ages	418	Liver cancer due to hepatitis B	3	Rate	1999	10.7165	12.3583	9.12366
1	Deaths	6	People's Republic of China	2	Female	22	All ages	418	Liver cancer due to hepatitis B	3	Rate	1999	1.94787	2.31375	1.63362
1	Deaths	6	People's Republic of China	1	Male	22	All ages	419	Liver cancer due to hepatitis C	1	Number	1999	8282.4	10048.7	6605
1	Deaths	6	People's Republic of China	2	Female	22	All ages	419	Liver cancer due to hepatitis C	1	Number	1999	10471.7	12242.5	8740.29
1	Deaths	6	People's Republic of China	1	Male	22	All ages	419	Liver cancer due to hepatitis C	3	Rate	1999	1.28072	1.55385	1.02134
1	Deaths	6	People's Republic of China	2	Female	22	All ages	419	Liver cancer due to hepatitis C	3	Rate	1999	1.72387	2.01537	1.43884
1	Deaths	6	People's Republic of China	1	Male	22	All ages	420	Liver cancer due to alcohol use	1	Number	1999	6253.82	7941.68	4832.77
1	Deaths	6	People's Republic of China	2	Female	22	All ages	420	Liver cancer due to alcohol use	1	Number	1999	3250.63	3986.07	2565.3
1	Deaths	6	People's Republic of China	1	Male	22	All ages	420	Liver cancer due to alcohol use	3	Rate	1999	0.967037	1.22803	0.747299
1	Deaths	6	People's Republic of China	2	Female	22	All ages	420	Liver cancer due to alcohol use	3	Rate	1999	0.535123	0.65619	0.422303
1	Deaths	6	People's Republic of China	1	Male	22	All ages	421	Liver cancer due to other causes	1	Number	1999	3161.88	3880.32	2575.54
1	Deaths	6	People's Republic of China	2	Female	22	All ages	421	Liver cancer due to other causes	1	Number	1999	2978.06	3540.89	2459.25
1	Deaths	6	People's Republic of China	1	Male	22	All ages	421	Liver cancer due to other causes	3	Rate	1999	0.488927	0.600019	0.39826
1	Deaths	6	People's Republic of China	2	Female	22	All ages	421	Liver cancer due to other causes	3	Rate	1999	0.490251	0.582905	0.404844
1	Deaths	6	People's Republic of China	1	Male	22	All ages	417	Liver cancer	1	Number	1995	78119	91177.8	67358
1	Deaths	6	People's Republic of China	2	Female	22	All ages	417	Liver cancer	1	Number	1995	29230	34136.3	25135.2
1	Deaths	6	People's Republic of China	1	Male	22	All ages	417	Liver cancer	3	Rate	1995	12.2477	14.2951	10.5605
1	Deaths	6	People's Republic of China	2	Female	22	All ages	417	Liver cancer	3	Rate	1995	4.90502	5.72833	4.21788
1	Deaths	6	People's Republic of China	1	Male	22	All ages	418	Liver cancer due to hepatitis B	1	Number	1995	59287	69052.8	50934.7
1	Deaths	6	People's Republic of China	2	Female	22	All ages	418	Liver cancer due to hepatitis B	1	Number	1995	10855.2	13200.8	8998.41
1	Deaths	6	People's Republic of China	1	Male	22	All ages	418	Liver cancer due to hepatitis B	3	Rate	1995	9.29516	10.8263	7.98567
1	Deaths	6	People's Republic of China	2	Female	22	All ages	418	Liver cancer due to hepatitis B	3	Rate	1995	1.82159	2.2152	1.51
1	Deaths	6	People's Republic of China	1	Male	22	All ages	419	Liver cancer due to hepatitis C	1	Number	1995	7144	8724.94	5649.16
1	Deaths	6	People's Republic of China	2	Female	22	All ages	419	Liver cancer due to hepatitis C	1	Number	1995	9770.11	11675.2	8177.28
1	Deaths	6	People's Republic of China	1	Male	22	All ages	419	Liver cancer due to hepatitis C	3	Rate	1995	1.12005	1.36792	0.885688
1	Deaths	6	People's Republic of China	2	Female	22	All ages	419	Liver cancer due to hepatitis C	3	Rate	1995	1.6395	1.95918	1.37221
1	Deaths	6	People's Republic of China	1	Male	22	All ages	420	Liver cancer due to alcohol use	1	Number	1995	5639.62	7327.93	4298.65
1	Deaths	6	People's Republic of China	2	Female	22	All ages	420	Liver cancer due to alcohol use	1	Number	1995	2982.75	3709.79	2396.65
1	Deaths	6	People's Republic of China	1	Male	22	All ages	420	Liver cancer due to alcohol use	3	Rate	1995	0.884193	1.14889	0.673953
1	Deaths	6	People's Republic of China	2	Female	22	All ages	420	Liver cancer due to alcohol use	3	Rate	1995	0.500529	0.622531	0.402177
1	Deaths	6	People's Republic of China	1	Male	22	All ages	421	Liver cancer due to other causes	1	Number	1995	2759.33	3329.87	2211.88
1	Deaths	6	People's Republic of China	2	Female	22	All ages	421	Liver cancer due to other causes	1	Number	1995	2692.29	3252.13	2183.22
1	Deaths	6	People's Republic of China	1	Male	22	All ages	421	Liver cancer due to other causes	3	Rate	1995	0.432614	0.522065	0.346784
1	Deaths	6	People's Republic of China	2	Female	22	All ages	421	Liver cancer due to other causes	3	Rate	1995	0.451787	0.545733	0.366361
1	Deaths	6	People's Republic of China	1	Male	22	All ages	996	Liver cancer due to NASH	1	Number	1998	2752.59	3395.07	2215.56
1	Deaths	6	People's Republic of China	2	Female	22	All ages	996	Liver cancer due to NASH	1	Number	1998	2490.78	3015.97	2029.64
1	Deaths	6	People's Republic of China	1	Male	22	All ages	996	Liver cancer due to NASH	3	Rate	1998	0.426821	0.526445	0.343548
1	Deaths	6	People's Republic of China	2	Female	22	All ages	996	Liver cancer due to NASH	3	Rate	1998	0.411903	0.498753	0.335642
1	Deaths	6	People's Republic of China	1	Male	22	All ages	1005	Hepatoblastoma	1	Number	1998	832.204	958.149	714.571
1	Deaths	6	People's Republic of China	2	Female	22	All ages	1005	Hepatoblastoma	1	Number	1998	537.584	636.284	457.708
1	Deaths	6	People's Republic of China	1	Male	22	All ages	1005	Hepatoblastoma	3	Rate	1998	0.129043	0.148572	0.110802
1	Deaths	6	People's Republic of China	2	Female	22	All ages	1005	Hepatoblastoma	3	Rate	1998	0.0889007	0.105223	0.0756915
1	Deaths	6	People's Republic of China	1	Male	22	All ages	996	Liver cancer due to NASH	1	Number	1997	2601.16	3199.67	2067.96
1	Deaths	6	People's Republic of China	2	Female	22	All ages	996	Liver cancer due to NASH	1	Number	1997	2393.21	2884.27	1949.34
1	Deaths	6	People's Republic of China	1	Male	22	All ages	996	Liver cancer due to NASH	3	Rate	1997	0.404526	0.497606	0.321604
1	Deaths	6	People's Republic of China	2	Female	22	All ages	996	Liver cancer due to NASH	3	Rate	1997	0.397558	0.479132	0.323822
1	Deaths	6	People's Republic of China	1	Male	22	All ages	1005	Hepatoblastoma	1	Number	1997	876.118	1007.21	758.457
1	Deaths	6	People's Republic of China	2	Female	22	All ages	1005	Hepatoblastoma	1	Number	1997	594.303	700.15	504.479
1	Deaths	6	People's Republic of China	1	Male	22	All ages	1005	Hepatoblastoma	3	Rate	1997	0.136252	0.15664	0.117953
1	Deaths	6	People's Republic of China	2	Female	22	All ages	1005	Hepatoblastoma	3	Rate	1997	0.0987252	0.116308	0.0838037
1	Deaths	6	People's Republic of China	1	Male	22	All ages	996	Liver cancer due to NASH	1	Number	1995	2402.19	2919.56	1933.51
1	Deaths	6	People's Republic of China	2	Female	22	All ages	996	Liver cancer due to NASH	1	Number	1995	2263.94	2741.97	1818.01
1	Deaths	6	People's Republic of China	1	Male	22	All ages	996	Liver cancer due to NASH	3	Rate	1995	0.376621	0.457736	0.30314
1	Deaths	6	People's Republic of China	2	Female	22	All ages	996	Liver cancer due to NASH	3	Rate	1995	0.379906	0.460124	0.305076
1	Deaths	6	People's Republic of China	1	Male	22	All ages	1005	Hepatoblastoma	1	Number	1995	886.905	1037	762.373
1	Deaths	6	People's Republic of China	2	Female	22	All ages	1005	Hepatoblastoma	1	Number	1995	665.719	789.014	571.321
1	Deaths	6	People's Republic of China	1	Male	22	All ages	1005	Hepatoblastoma	3	Rate	1995	0.139051	0.162583	0.119527
1	Deaths	6	People's Republic of China	2	Female	22	All ages	1005	Hepatoblastoma	3	Rate	1995	0.111713	0.132403	0.095872
1	Deaths	6	People's Republic of China	1	Male	22	All ages	996	Liver cancer due to NASH	1	Number	1999	2915.34	3561.68	2295.29
1	Deaths	6	People's Republic of China	2	Female	22	All ages	996	Liver cancer due to NASH	1	Number	1999	2597.3	3133.34	2107.84
1	Deaths	6	People's Republic of China	1	Male	22	All ages	996	Liver cancer due to NASH	3	Rate	1999	0.450803	0.550747	0.354923
1	Deaths	6	People's Republic of China	2	Female	22	All ages	996	Liver cancer due to NASH	3	Rate	1999	0.427571	0.515813	0.346994
1	Deaths	6	People's Republic of China	1	Male	22	All ages	1005	Hepatoblastoma	1	Number	1999	775.067	915.627	651.127
1	Deaths	6	People's Republic of China	2	Female	22	All ages	1005	Hepatoblastoma	1	Number	1999	486.144	577.056	408.502
1	Deaths	6	People's Republic of China	1	Male	22	All ages	1005	Hepatoblastoma	3	Rate	1999	0.11985	0.141585	0.100685
1	Deaths	6	People's Republic of China	2	Female	22	All ages	1005	Hepatoblastoma	3	Rate	1999	0.0800296	0.0949956	0.067248
1	Deaths	6	People's Republic of China	1	Male	22	All ages	417	Liver cancer	1	Number	2001	97021.7	110408	82744.2
1	Deaths	6	People's Republic of China	2	Female	22	All ages	417	Liver cancer	1	Number	2001	33164.5	38151.9	28511.6
1	Deaths	6	People's Republic of China	1	Male	22	All ages	417	Liver cancer	3	Rate	2001	14.9023	16.9584	12.7093
1	Deaths	6	People's Republic of China	2	Female	22	All ages	417	Liver cancer	3	Rate	2001	5.40313	6.21567	4.64508
1	Deaths	6	People's Republic of China	1	Male	22	All ages	418	Liver cancer due to hepatitis B	1	Number	2001	74060	84508	63329.6
1	Deaths	6	People's Republic of China	2	Female	22	All ages	418	Liver cancer due to hepatitis B	1	Number	2001	12331.6	14325.1	10356.5
1	Deaths	6	People's Republic of China	1	Male	22	All ages	418	Liver cancer due to hepatitis B	3	Rate	2001	11.3755	12.9803	9.7273
1	Deaths	6	People's Republic of China	2	Female	22	All ages	418	Liver cancer due to hepatitis B	3	Rate	2001	2.00905	2.33383	1.68728
1	Deaths	6	People's Republic of China	1	Male	22	All ages	419	Liver cancer due to hepatitis C	1	Number	2001	8994.86	11066.8	7274.61
1	Deaths	6	People's Republic of China	2	Female	22	All ages	419	Liver cancer due to hepatitis C	1	Number	2001	11144.5	13101.6	9182.42
1	Deaths	6	People's Republic of China	1	Male	22	All ages	419	Liver cancer due to hepatitis C	3	Rate	2001	1.38159	1.69985	1.11737
1	Deaths	6	People's Republic of China	2	Female	22	All ages	419	Liver cancer due to hepatitis C	3	Rate	2001	1.81566	2.13451	1.49599
1	Deaths	6	People's Republic of China	1	Male	22	All ages	420	Liver cancer due to alcohol use	1	Number	2001	6746.56	8546.9	5248.43
1	Deaths	6	People's Republic of China	2	Female	22	All ages	420	Liver cancer due to alcohol use	1	Number	2001	3443	4254.98	2767.71
1	Deaths	6	People's Republic of China	1	Male	22	All ages	420	Liver cancer due to alcohol use	3	Rate	2001	1.03626	1.31279	0.806149
1	Deaths	6	People's Republic of China	2	Female	22	All ages	420	Liver cancer due to alcohol use	3	Rate	2001	0.56093	0.693218	0.450913
1	Deaths	6	People's Republic of China	1	Male	22	All ages	421	Liver cancer due to other causes	1	Number	2001	3369.16	4067.9	2760.28
1	Deaths	6	People's Republic of China	2	Female	22	All ages	421	Liver cancer due to other causes	1	Number	2001	3096.19	3708.03	2518.22
1	Deaths	6	People's Republic of China	1	Male	22	All ages	421	Liver cancer due to other causes	3	Rate	2001	0.517496	0.624821	0.423974
1	Deaths	6	People's Republic of China	2	Female	22	All ages	421	Liver cancer due to other causes	3	Rate	2001	0.504428	0.604109	0.410265
1	Deaths	6	People's Republic of China	1	Male	22	All ages	417	Liver cancer	1	Number	2005	90392.9	99890.5	79999.6
1	Deaths	6	People's Republic of China	2	Female	22	All ages	417	Liver cancer	1	Number	2005	32068.4	35427.4	28602.1
1	Deaths	6	People's Republic of China	1	Male	22	All ages	417	Liver cancer	3	Rate	2005	13.6321	15.0645	12.0647
1	Deaths	6	People's Republic of China	2	Female	22	All ages	417	Liver cancer	3	Rate	2005	5.09211	5.62547	4.54169
1	Deaths	6	People's Republic of China	1	Male	22	All ages	418	Liver cancer due to hepatitis B	1	Number	2005	68227.8	76191.6	60109.6
1	Deaths	6	People's Republic of China	2	Female	22	All ages	418	Liver cancer due to hepatitis B	1	Number	2005	11638.1	13612.3	9948.35
1	Deaths	6	People's Republic of China	1	Male	22	All ages	418	Liver cancer due to hepatitis B	3	Rate	2005	10.2894	11.4904	9.06512
1	Deaths	6	People's Republic of China	2	Female	22	All ages	418	Liver cancer due to hepatitis B	3	Rate	2005	1.848	2.16148	1.57969
1	Deaths	6	People's Republic of China	1	Male	22	All ages	419	Liver cancer due to hepatitis C	1	Number	2005	8935.57	10528.8	7264.58
1	Deaths	6	People's Republic of China	2	Female	22	All ages	419	Liver cancer due to hepatitis C	1	Number	2005	11305.3	12776.4	9755.35
1	Deaths	6	People's Republic of China	1	Male	22	All ages	419	Liver cancer due to hepatitis C	3	Rate	2005	1.34757	1.58785	1.09557
1	Deaths	6	People's Republic of China	2	Female	22	All ages	419	Liver cancer due to hepatitis C	3	Rate	2005	1.79515	2.02876	1.54904
1	Deaths	6	People's Republic of China	1	Male	22	All ages	420	Liver cancer due to alcohol use	1	Number	2005	6652.11	8337.17	5265.76
1	Deaths	6	People's Republic of China	2	Female	22	All ages	420	Liver cancer due to alcohol use	1	Number	2005	3408.42	4099.71	2826.58
1	Deaths	6	People's Republic of China	1	Male	22	All ages	420	Liver cancer due to alcohol use	3	Rate	2005	1.0032	1.25733	0.794128
1	Deaths	6	People's Republic of China	2	Female	22	All ages	420	Liver cancer due to alcohol use	3	Rate	2005	0.541219	0.650988	0.44883
1	Deaths	6	People's Republic of China	1	Male	22	All ages	421	Liver cancer due to other causes	1	Number	2005	3119.07	3725.77	2583.22
1	Deaths	6	People's Republic of China	2	Female	22	All ages	421	Liver cancer due to other causes	1	Number	2005	2893.86	3397.69	2435.26
1	Deaths	6	People's Republic of China	1	Male	22	All ages	421	Liver cancer due to other causes	3	Rate	2005	0.470386	0.561882	0.389575
1	Deaths	6	People's Republic of China	2	Female	22	All ages	421	Liver cancer due to other causes	3	Rate	2005	0.459512	0.539515	0.386692
1	Deaths	6	People's Republic of China	1	Male	22	All ages	417	Liver cancer	1	Number	2004	90645.8	101170	80534.9
1	Deaths	6	People's Republic of China	2	Female	22	All ages	417	Liver cancer	1	Number	2004	31962	35460.6	28971.5
1	Deaths	6	People's Republic of China	1	Male	22	All ages	417	Liver cancer	3	Rate	2004	13.7391	15.3343	12.2066
1	Deaths	6	People's Republic of China	2	Female	22	All ages	417	Liver cancer	3	Rate	2004	5.11015	5.6695	4.63202
1	Deaths	6	People's Republic of China	1	Male	22	All ages	418	Liver cancer due to hepatitis B	1	Number	2004	68535.9	77270.7	60500.2
1	Deaths	6	People's Republic of China	2	Female	22	All ages	418	Liver cancer due to hepatitis B	1	Number	2004	11640	13655.6	9960.4
1	Deaths	6	People's Republic of China	1	Male	22	All ages	418	Liver cancer due to hepatitis B	3	Rate	2004	10.3879	11.7119	9.16998
1	Deaths	6	People's Republic of China	2	Female	22	All ages	418	Liver cancer due to hepatitis B	3	Rate	2004	1.86102	2.18328	1.59249
1	Deaths	6	People's Republic of China	1	Male	22	All ages	419	Liver cancer due to hepatitis C	1	Number	2004	8886.23	10638.1	7314.29
1	Deaths	6	People's Republic of China	2	Female	22	All ages	419	Liver cancer due to hepatitis C	1	Number	2004	11199.6	12658	9638.22
1	Deaths	6	People's Republic of China	1	Male	22	All ages	419	Liver cancer due to hepatitis C	3	Rate	2004	1.34688	1.61241	1.10862
1	Deaths	6	People's Republic of China	2	Female	22	All ages	419	Liver cancer due to hepatitis C	3	Rate	2004	1.79062	2.02378	1.54098
1	Deaths	6	People's Republic of China	1	Male	22	All ages	420	Liver cancer due to alcohol use	1	Number	2004	6616.21	8243.7	5207.02
1	Deaths	6	People's Republic of China	2	Female	22	All ages	420	Liver cancer due to alcohol use	1	Number	2004	3388.3	4128.27	2750
1	Deaths	6	People's Republic of China	1	Male	22	All ages	420	Liver cancer due to alcohol use	3	Rate	2004	1.00281	1.24949	0.789225
1	Deaths	6	People's Republic of China	2	Female	22	All ages	420	Liver cancer due to alcohol use	3	Rate	2004	0.541728	0.660036	0.439675
1	Deaths	6	People's Republic of China	1	Male	22	All ages	421	Liver cancer due to other causes	1	Number	2004	3122.23	3770.29	2584.9
1	Deaths	6	People's Republic of China	2	Female	22	All ages	421	Liver cancer due to other causes	1	Number	2004	2896.39	3399.79	2415.58
1	Deaths	6	People's Republic of China	1	Male	22	All ages	421	Liver cancer due to other causes	3	Rate	2004	0.473235	0.57146	0.391791
1	Deaths	6	People's Republic of China	2	Female	22	All ages	421	Liver cancer due to other causes	3	Rate	2004	0.46308	0.543565	0.386207
1	Deaths	6	People's Republic of China	1	Male	22	All ages	417	Liver cancer	1	Number	2000	95289.5	109836	81564.6
1	Deaths	6	People's Republic of China	2	Female	22	All ages	417	Liver cancer	1	Number	2000	32693.1	38630.1	28108
1	Deaths	6	People's Republic of China	1	Male	22	All ages	417	Liver cancer	3	Rate	2000	14.6903	16.9329	12.5744
1	Deaths	6	People's Republic of China	2	Female	22	All ages	417	Liver cancer	3	Rate	2000	5.35575	6.32835	4.60462
1	Deaths	6	People's Republic of China	1	Male	22	All ages	418	Liver cancer due to hepatitis B	1	Number	2000	72809.5	83773.8	62610.7
1	Deaths	6	People's Republic of China	2	Female	22	All ages	418	Liver cancer due to hepatitis B	1	Number	2000	12197.9	14586.9	10189.3
1	Deaths	6	People's Republic of China	1	Male	22	All ages	418	Liver cancer due to hepatitis B	3	Rate	2000	11.2247	12.915	9.65238
1	Deaths	6	People's Republic of China	2	Female	22	All ages	418	Liver cancer due to hepatitis B	3	Rate	2000	1.99825	2.38962	1.6692
1	Deaths	6	People's Republic of China	1	Male	22	All ages	419	Liver cancer due to hepatitis C	1	Number	2000	8767.33	10695.9	6941.18
1	Deaths	6	People's Republic of China	2	Female	22	All ages	419	Liver cancer due to hepatitis C	1	Number	2000	10897.4	13048.1	9053.87
1	Deaths	6	People's Republic of China	1	Male	22	All ages	419	Liver cancer due to hepatitis C	3	Rate	2000	1.35161	1.64893	1.07009
1	Deaths	6	People's Republic of China	2	Female	22	All ages	419	Liver cancer due to hepatitis C	3	Rate	2000	1.7852	2.13752	1.4832
1	Deaths	6	People's Republic of China	1	Male	22	All ages	420	Liver cancer due to alcohol use	1	Number	2000	6576.84	8469.86	5038.05
1	Deaths	6	People's Republic of China	2	Female	22	All ages	420	Liver cancer due to alcohol use	1	Number	2000	3378.13	4184.01	2723.88
1	Deaths	6	People's Republic of China	1	Male	22	All ages	420	Liver cancer due to alcohol use	3	Rate	2000	1.01392	1.30576	0.776691
1	Deaths	6	People's Republic of China	2	Female	22	All ages	420	Liver cancer due to alcohol use	3	Rate	2000	0.553402	0.685421	0.446223
1	Deaths	6	People's Republic of China	1	Male	22	All ages	421	Liver cancer due to other causes	1	Number	2000	3315.11	4135.51	2673.4
1	Deaths	6	People's Republic of China	2	Female	22	All ages	421	Liver cancer due to other causes	1	Number	2000	3067.71	3660.19	2497.75
1	Deaths	6	People's Republic of China	1	Male	22	All ages	421	Liver cancer due to other causes	3	Rate	2000	0.511073	0.63755	0.412145
1	Deaths	6	People's Republic of China	2	Female	22	All ages	421	Liver cancer due to other causes	3	Rate	2000	0.502548	0.599609	0.409179
1	Deaths	6	People's Republic of China	1	Male	22	All ages	417	Liver cancer	1	Number	2010	102333	117826	89616
1	Deaths	6	People's Republic of China	2	Female	22	All ages	417	Liver cancer	1	Number	2010	37426.1	42507.4	32431.5
1	Deaths	6	People's Republic of China	1	Male	22	All ages	417	Liver cancer	3	Rate	2010	14.976	17.2433	13.1149
1	Deaths	6	People's Republic of China	2	Female	22	All ages	417	Liver cancer	3	Rate	2010	5.72595	6.50336	4.96181
1	Deaths	6	People's Republic of China	1	Male	22	All ages	418	Liver cancer due to hepatitis B	1	Number	2010	75203.3	86971.4	65166.6
1	Deaths	6	People's Republic of China	2	Female	22	All ages	418	Liver cancer due to hepatitis B	1	Number	2010	12508.1	14819.4	10533.5
1	Deaths	6	People's Republic of China	1	Male	22	All ages	418	Liver cancer due to hepatitis B	3	Rate	2010	11.0057	12.7279	9.53682
1	Deaths	6	People's Republic of China	2	Female	22	All ages	418	Liver cancer due to hepatitis B	3	Rate	2010	1.91367	2.26727	1.61156
1	Deaths	6	People's Republic of China	1	Male	22	All ages	419	Liver cancer due to hepatitis C	1	Number	2010	10794.7	12981.2	8897.24
1	Deaths	6	People's Republic of China	2	Female	22	All ages	419	Liver cancer due to hepatitis C	1	Number	2010	13614.1	15768.2	11440.2
1	Deaths	6	People's Republic of China	1	Male	22	All ages	419	Liver cancer due to hepatitis C	3	Rate	2010	1.57976	1.89973	1.30207
1	Deaths	6	People's Republic of China	2	Female	22	All ages	419	Liver cancer due to hepatitis C	3	Rate	2010	2.08287	2.41244	1.75028
1	Deaths	6	People's Republic of China	1	Male	22	All ages	420	Liver cancer due to alcohol use	1	Number	2010	8738.95	10724.8	7023.13
1	Deaths	6	People's Republic of China	2	Female	22	All ages	420	Liver cancer due to alcohol use	1	Number	2010	4473.89	5414.34	3638.04
1	Deaths	6	People's Republic of China	1	Male	22	All ages	420	Liver cancer due to alcohol use	3	Rate	2010	1.2789	1.56952	1.0278
1	Deaths	6	People's Republic of China	2	Female	22	All ages	420	Liver cancer due to alcohol use	3	Rate	2010	0.684476	0.828359	0.556597
1	Deaths	6	People's Republic of China	1	Male	22	All ages	421	Liver cancer due to other causes	1	Number	2010	3498.07	4339.84	2823.28
1	Deaths	6	People's Republic of China	2	Female	22	All ages	421	Liver cancer due to other causes	1	Number	2010	3262.26	3922.44	2708.99
1	Deaths	6	People's Republic of China	1	Male	22	All ages	421	Liver cancer due to other causes	3	Rate	2010	0.511926	0.635115	0.413173
1	Deaths	6	People's Republic of China	2	Female	22	All ages	421	Liver cancer due to other causes	3	Rate	2010	0.499104	0.600108	0.414458
1	Deaths	6	People's Republic of China	1	Male	22	All ages	996	Liver cancer due to NASH	1	Number	2005	3110.56	3780.54	2504.96
1	Deaths	6	People's Republic of China	2	Female	22	All ages	996	Liver cancer due to NASH	1	Number	2005	2614.25	3110.9	2158.19
1	Deaths	6	People's Republic of China	1	Male	22	All ages	996	Liver cancer due to NASH	3	Rate	2005	0.469103	0.570142	0.377773
1	Deaths	6	People's Republic of China	2	Female	22	All ages	996	Liver cancer due to NASH	3	Rate	2005	0.415113	0.493975	0.342697
1	Deaths	6	People's Republic of China	1	Male	22	All ages	1005	Hepatoblastoma	1	Number	2005	347.831	396.899	302.932
1	Deaths	6	People's Republic of China	2	Female	22	All ages	1005	Hepatoblastoma	1	Number	2005	208.539	239.674	182.11
1	Deaths	6	People's Republic of China	1	Male	22	All ages	1005	Hepatoblastoma	3	Rate	2005	0.0524563	0.0598563	0.0456851
1	Deaths	6	People's Republic of China	2	Female	22	All ages	1005	Hepatoblastoma	3	Rate	2005	0.0331137	0.0380575	0.0289171
1	Deaths	6	People's Republic of China	1	Male	22	All ages	996	Liver cancer due to NASH	1	Number	2000	3100.92	3816.29	2453.34
1	Deaths	6	People's Republic of China	2	Female	22	All ages	996	Liver cancer due to NASH	1	Number	2000	2713.91	3307.15	2193.76
1	Deaths	6	People's Republic of China	1	Male	22	All ages	996	Liver cancer due to NASH	3	Rate	2000	0.478054	0.588339	0.378219
1	Deaths	6	People's Republic of China	2	Female	22	All ages	996	Liver cancer due to NASH	3	Rate	2000	0.444589	0.541774	0.359379
1	Deaths	6	People's Republic of China	1	Male	22	All ages	1005	Hepatoblastoma	1	Number	2000	719.777	844.135	601.867
1	Deaths	6	People's Republic of China	2	Female	22	All ages	1005	Hepatoblastoma	1	Number	2000	438.078	513.021	371.233
1	Deaths	6	People's Republic of China	1	Male	22	All ages	1005	Hepatoblastoma	3	Rate	2000	0.110964	0.130136	0.0927869
1	Deaths	6	People's Republic of China	2	Female	22	All ages	1005	Hepatoblastoma	3	Rate	2000	0.0717655	0.0840426	0.060815
1	Deaths	6	People's Republic of China	1	Male	22	All ages	996	Liver cancer due to NASH	1	Number	2001	3183.93	3878.57	2547.55
1	Deaths	6	People's Republic of China	2	Female	22	All ages	996	Liver cancer due to NASH	1	Number	2001	2756.52	3325.45	2238.28
1	Deaths	6	People's Republic of China	1	Male	22	All ages	996	Liver cancer due to NASH	3	Rate	2001	0.489046	0.595741	0.391299
1	Deaths	6	People's Republic of China	2	Female	22	All ages	996	Liver cancer due to NASH	3	Rate	2001	0.449089	0.541779	0.364658
1	Deaths	6	People's Republic of China	1	Male	22	All ages	1005	Hepatoblastoma	1	Number	2001	667.162	781.755	554.151
1	Deaths	6	People's Republic of China	2	Female	22	All ages	1005	Hepatoblastoma	1	Number	2001	392.713	461.922	337.752
1	Deaths	6	People's Republic of China	1	Male	22	All ages	1005	Hepatoblastoma	3	Rate	2001	0.102475	0.120076	0.0851166
1	Deaths	6	People's Republic of China	2	Female	22	All ages	1005	Hepatoblastoma	3	Rate	2001	0.0639804	0.0752559	0.0550262
1	Deaths	6	People's Republic of China	1	Male	22	All ages	417	Liver cancer	1	Number	2006	91013.8	101653	81789.2
1	Deaths	6	People's Republic of China	2	Female	22	All ages	417	Liver cancer	1	Number	2006	32209	36476.2	28402.8
1	Deaths	6	People's Republic of China	1	Male	22	All ages	417	Liver cancer	3	Rate	2006	13.6477	15.243	12.2644
1	Deaths	6	People's Republic of China	2	Female	22	All ages	417	Liver cancer	3	Rate	2006	5.07671	5.7493	4.47679
1	Deaths	6	People's Republic of China	1	Male	22	All ages	418	Liver cancer due to hepatitis B	1	Number	2006	68637.4	76521.8	60594.5
1	Deaths	6	People's Republic of China	2	Female	22	All ages	418	Liver cancer due to hepatitis B	1	Number	2006	11653.7	13422.5	9833.79
1	Deaths	6	People's Republic of China	1	Male	22	All ages	418	Liver cancer due to hepatitis B	3	Rate	2006	10.2923	11.4746	9.08626
1	Deaths	6	People's Republic of China	2	Female	22	All ages	418	Liver cancer due to hepatitis B	3	Rate	2006	1.83683	2.11562	1.54998
1	Deaths	6	People's Republic of China	1	Male	22	All ages	419	Liver cancer due to hepatitis C	1	Number	2006	8972.99	10826.1	7378.91
1	Deaths	6	People's Republic of China	2	Female	22	All ages	419	Liver cancer due to hepatitis C	1	Number	2006	11317.4	13151.4	9548.27
1	Deaths	6	People's Republic of China	1	Male	22	All ages	419	Liver cancer due to hepatitis C	3	Rate	2006	1.34552	1.62339	1.10648
1	Deaths	6	People's Republic of China	2	Female	22	All ages	419	Liver cancer due to hepatitis C	3	Rate	2006	1.78382	2.07289	1.50498
1	Deaths	6	People's Republic of China	1	Male	22	All ages	420	Liver cancer due to alcohol use	1	Number	2006	6793.04	8438.72	5433.38
1	Deaths	6	People's Republic of China	2	Female	22	All ages	420	Liver cancer due to alcohol use	1	Number	2006	3480.69	4263.45	2790.15
1	Deaths	6	People's Republic of China	1	Male	22	All ages	420	Liver cancer due to alcohol use	3	Rate	2006	1.01863	1.2654	0.814745
1	Deaths	6	People's Republic of China	2	Female	22	All ages	420	Liver cancer due to alcohol use	3	Rate	2006	0.548618	0.671995	0.439778
1	Deaths	6	People's Republic of China	1	Male	22	All ages	421	Liver cancer due to other causes	1	Number	2006	3145.02	3829.81	2557.33
1	Deaths	6	People's Republic of China	2	Female	22	All ages	421	Liver cancer due to other causes	1	Number	2006	2911.87	3532.71	2398.14
1	Deaths	6	People's Republic of China	1	Male	22	All ages	421	Liver cancer due to other causes	3	Rate	2006	0.471602	0.574287	0.383476
1	Deaths	6	People's Republic of China	2	Female	22	All ages	421	Liver cancer due to other causes	3	Rate	2006	0.458962	0.556818	0.377989
1	Deaths	6	People's Republic of China	1	Male	22	All ages	417	Liver cancer	1	Number	2011	102298	116983	90441.1
1	Deaths	6	People's Republic of China	2	Female	22	All ages	417	Liver cancer	1	Number	2011	37669	43318.1	32326.9
1	Deaths	6	People's Republic of China	1	Male	22	All ages	417	Liver cancer	3	Rate	2011	14.9018	17.041	13.1746
1	Deaths	6	People's Republic of China	2	Female	22	All ages	417	Liver cancer	3	Rate	2011	5.73016	6.5895	4.91754
1	Deaths	6	People's Republic of China	1	Male	22	All ages	418	Liver cancer due to hepatitis B	1	Number	2011	75093.9	86474.1	65544.2
1	Deaths	6	People's Republic of China	2	Female	22	All ages	418	Liver cancer due to hepatitis B	1	Number	2011	12548.1	15028.7	10237.4
1	Deaths	6	People's Republic of China	1	Male	22	All ages	418	Liver cancer due to hepatitis B	3	Rate	2011	10.9389	12.5967	9.54784
1	Deaths	6	People's Republic of China	2	Female	22	All ages	418	Liver cancer due to hepatitis B	3	Rate	2011	1.9088	2.28614	1.5573
1	Deaths	6	People's Republic of China	1	Male	22	All ages	419	Liver cancer due to hepatitis C	1	Number	2011	10723.4	12696.8	8859.39
1	Deaths	6	People's Republic of China	2	Female	22	All ages	419	Liver cancer due to hepatitis C	1	Number	2011	13665	15979.8	11406.5
1	Deaths	6	People's Republic of China	1	Male	22	All ages	419	Liver cancer due to hepatitis C	3	Rate	2011	1.56209	1.84955	1.29055
1	Deaths	6	People's Republic of China	2	Female	22	All ages	419	Liver cancer due to hepatitis C	3	Rate	2011	2.0787	2.43083	1.73515
1	Deaths	6	People's Republic of China	1	Male	22	All ages	420	Liver cancer due to alcohol use	1	Number	2011	8869.69	10982.6	7076.3
1	Deaths	6	People's Republic of China	2	Female	22	All ages	420	Liver cancer due to alcohol use	1	Number	2011	4558.72	5764.22	3689.33
1	Deaths	6	People's Republic of China	1	Male	22	All ages	420	Liver cancer due to alcohol use	3	Rate	2011	1.29205	1.59983	1.03081
1	Deaths	6	People's Republic of China	2	Female	22	All ages	420	Liver cancer due to alcohol use	3	Rate	2011	0.693467	0.876846	0.561217
1	Deaths	6	People's Republic of China	1	Male	22	All ages	421	Liver cancer due to other causes	1	Number	2011	3484.46	4251.69	2868.45
1	Deaths	6	People's Republic of China	2	Female	22	All ages	421	Liver cancer due to other causes	1	Number	2011	3259.85	3996.26	2702.54
1	Deaths	6	People's Republic of China	1	Male	22	All ages	421	Liver cancer due to other causes	3	Rate	2011	0.507582	0.619344	0.417848
1	Deaths	6	People's Republic of China	2	Female	22	All ages	421	Liver cancer due to other causes	3	Rate	2011	0.495884	0.607907	0.411107
1	Deaths	6	People's Republic of China	1	Male	22	All ages	996	Liver cancer due to NASH	1	Number	2003	3138.65	3838.39	2486.08
1	Deaths	6	People's Republic of China	2	Female	22	All ages	996	Liver cancer due to NASH	1	Number	2003	2667.98	3168.59	2171.39
1	Deaths	6	People's Republic of China	1	Male	22	All ages	996	Liver cancer due to NASH	3	Rate	2003	0.477932	0.584483	0.378563
1	Deaths	6	People's Republic of China	2	Female	22	All ages	996	Liver cancer due to NASH	3	Rate	2003	0.429348	0.50991	0.349434
1	Deaths	6	People's Republic of China	1	Male	22	All ages	1005	Hepatoblastoma	1	Number	2003	458.962	529.091	389.972
1	Deaths	6	People's Republic of China	2	Female	22	All ages	1005	Hepatoblastoma	1	Number	2003	271.081	311.676	233.282
1	Deaths	6	People's Republic of China	1	Male	22	All ages	1005	Hepatoblastoma	3	Rate	2003	0.0698876	0.0805663	0.0593823
1	Deaths	6	People's Republic of China	2	Female	22	All ages	1005	Hepatoblastoma	3	Rate	2003	0.0436241	0.050157	0.0375412
1	Deaths	6	People's Republic of China	1	Male	22	All ages	996	Liver cancer due to NASH	1	Number	2008	3520.29	4268.21	2820.38
1	Deaths	6	People's Republic of China	2	Female	22	All ages	996	Liver cancer due to NASH	1	Number	2008	3044.08	3682.6	2495.85
1	Deaths	6	People's Republic of China	1	Male	22	All ages	996	Liver cancer due to NASH	3	Rate	2008	0.521178	0.631907	0.417556
1	Deaths	6	People's Republic of China	2	Female	22	All ages	996	Liver cancer due to NASH	3	Rate	2008	0.472336	0.571411	0.387268
1	Deaths	6	People's Republic of China	1	Male	22	All ages	1005	Hepatoblastoma	1	Number	2008	297.562	338.686	259.4
1	Deaths	6	People's Republic of China	2	Female	22	All ages	1005	Hepatoblastoma	1	Number	2008	182.872	210.779	160.118
1	Deaths	6	People's Republic of China	1	Male	22	All ages	1005	Hepatoblastoma	3	Rate	2008	0.0440539	0.0501424	0.0384041
1	Deaths	6	People's Republic of China	2	Female	22	All ages	1005	Hepatoblastoma	3	Rate	2008	0.0283754	0.0327055	0.0248447
1	Deaths	6	People's Republic of China	1	Male	22	All ages	996	Liver cancer due to NASH	1	Number	2006	3148.08	3817.08	2600.14
1	Deaths	6	People's Republic of China	2	Female	22	All ages	996	Liver cancer due to NASH	1	Number	2006	2652.58	3153.94	2176.62
1	Deaths	6	People's Republic of China	1	Male	22	All ages	996	Liver cancer due to NASH	3	Rate	2006	0.472061	0.572378	0.389895
1	Deaths	6	People's Republic of China	2	Female	22	All ages	996	Liver cancer due to NASH	3	Rate	2006	0.418094	0.497118	0.343074
1	Deaths	6	People's Republic of China	1	Male	22	All ages	1005	Hepatoblastoma	1	Number	2006	317.184	361.98	275.33
1	Deaths	6	People's Republic of China	2	Female	22	All ages	1005	Hepatoblastoma	1	Number	2006	192.738	219.839	168.856
1	Deaths	6	People's Republic of China	1	Male	22	All ages	1005	Hepatoblastoma	3	Rate	2006	0.0475623	0.0542795	0.0412863
1	Deaths	6	People's Republic of China	2	Female	22	All ages	1005	Hepatoblastoma	3	Rate	2006	0.030379	0.0346505	0.0266147
1	Deaths	6	People's Republic of China	1	Male	22	All ages	996	Liver cancer due to NASH	1	Number	2007	3278.78	4018.82	2677.67
1	Deaths	6	People's Republic of China	2	Female	22	All ages	996	Liver cancer due to NASH	1	Number	2007	2789.13	3375.8	2277.07
1	Deaths	6	People's Republic of China	1	Male	22	All ages	996	Liver cancer due to NASH	3	Rate	2007	0.488568	0.59884	0.398997
1	Deaths	6	People's Republic of China	2	Female	22	All ages	996	Liver cancer due to NASH	3	Rate	2007	0.436183	0.52793	0.356104
1	Deaths	6	People's Republic of China	1	Male	22	All ages	1005	Hepatoblastoma	1	Number	2007	298.748	341.45	259.661
1	Deaths	6	People's Republic of China	2	Female	22	All ages	1005	Hepatoblastoma	1	Number	2007	182.214	210.724	159.313
1	Deaths	6	People's Republic of China	1	Male	22	All ages	1005	Hepatoblastoma	3	Rate	2007	0.0445161	0.0508791	0.0386918
1	Deaths	6	People's Republic of China	2	Female	22	All ages	1005	Hepatoblastoma	3	Rate	2007	0.0284958	0.0329544	0.0249144
1	Deaths	6	People's Republic of China	1	Male	22	All ages	996	Liver cancer due to NASH	1	Number	2004	3094.34	3759.79	2506.9
1	Deaths	6	People's Republic of China	2	Female	22	All ages	996	Liver cancer due to NASH	1	Number	2004	2605.68	3088.29	2165.73
1	Deaths	6	People's Republic of China	1	Male	22	All ages	996	Liver cancer due to NASH	3	Rate	2004	0.469007	0.569869	0.37997
1	Deaths	6	People's Republic of China	2	Female	22	All ages	996	Liver cancer due to NASH	3	Rate	2004	0.416601	0.493761	0.34626
1	Deaths	6	People's Republic of China	1	Male	22	All ages	1005	Hepatoblastoma	1	Number	2004	390.843	448.694	337.473
1	Deaths	6	People's Republic of China	2	Female	22	All ages	1005	Hepatoblastoma	1	Number	2004	232.032	265.525	202.738
1	Deaths	6	People's Republic of China	1	Male	22	All ages	1005	Hepatoblastoma	3	Rate	2004	0.0592399	0.0680083	0.0511506
1	Deaths	6	People's Republic of China	2	Female	22	All ages	1005	Hepatoblastoma	3	Rate	2004	0.0370977	0.0424527	0.0324141
1	Deaths	6	People's Republic of China	1	Male	22	All ages	996	Liver cancer due to NASH	1	Number	2015	4960	6203.6	3844.36
1	Deaths	6	People's Republic of China	2	Female	22	All ages	996	Liver cancer due to NASH	1	Number	2015	4591.2	5603.65	3688.26
1	Deaths	6	People's Republic of China	1	Male	22	All ages	996	Liver cancer due to NASH	3	Rate	2015	0.705227	0.882046	0.546602
1	Deaths	6	People's Republic of China	2	Female	22	All ages	996	Liver cancer due to NASH	3	Rate	2015	0.681146	0.831352	0.547187
1	Deaths	6	People's Republic of China	1	Male	22	All ages	1005	Hepatoblastoma	1	Number	2015	202.936	240.033	173.675
1	Deaths	6	People's Republic of China	2	Female	22	All ages	1005	Hepatoblastoma	1	Number	2015	139.409	163.452	118.139
1	Deaths	6	People's Republic of China	1	Male	22	All ages	1005	Hepatoblastoma	3	Rate	2015	0.0288539	0.0341286	0.0246936
1	Deaths	6	People's Republic of China	2	Female	22	All ages	1005	Hepatoblastoma	3	Rate	2015	0.0206826	0.0242496	0.017527
1	Deaths	6	People's Republic of China	1	Male	22	All ages	417	Liver cancer	1	Number	2007	93650.9	106403	83009.2
1	Deaths	6	People's Republic of China	2	Female	22	All ages	417	Liver cancer	1	Number	2007	33117.1	38302.7	28771.6
1	Deaths	6	People's Republic of China	1	Male	22	All ages	417	Liver cancer	3	Rate	2007	13.9548	15.8551	12.3691
1	Deaths	6	People's Republic of China	2	Female	22	All ages	417	Liver cancer	3	Rate	2007	5.17909	5.99004	4.49949
1	Deaths	6	People's Republic of China	1	Male	22	All ages	418	Liver cancer due to hepatitis B	1	Number	2007	70377.4	80633.1	61807.4
1	Deaths	6	People's Republic of China	2	Female	22	All ages	418	Liver cancer due to hepatitis B	1	Number	2007	11822.3	13891.2	9819.16
1	Deaths	6	People's Republic of China	1	Male	22	All ages	418	Liver cancer due to hepatitis B	3	Rate	2007	10.4869	12.0151	9.20986
1	Deaths	6	People's Republic of China	2	Female	22	All ages	418	Liver cancer due to hepatitis B	3	Rate	2007	1.84885	2.17241	1.53559
1	Deaths	6	People's Republic of China	1	Male	22	All ages	419	Liver cancer due to hepatitis C	1	Number	2007	9251.86	11228.5	7527.78
1	Deaths	6	People's Republic of China	2	Female	22	All ages	419	Liver cancer due to hepatitis C	1	Number	2007	11643.6	13863.3	9734.11
1	Deaths	6	People's Republic of China	1	Male	22	All ages	419	Liver cancer due to hepatitis C	3	Rate	2007	1.37861	1.67314	1.12171
1	Deaths	6	People's Republic of China	2	Female	22	All ages	419	Liver cancer due to hepatitis C	3	Rate	2007	1.82091	2.16804	1.52229
1	Deaths	6	People's Republic of China	1	Male	22	All ages	420	Liver cancer due to alcohol use	1	Number	2007	7214.44	9045.13	5866.26
1	Deaths	6	People's Republic of China	2	Female	22	All ages	420	Liver cancer due to alcohol use	1	Number	2007	3693.68	4603.28	2965.49
1	Deaths	6	People's Republic of China	1	Male	22	All ages	420	Liver cancer due to alcohol use	3	Rate	2007	1.07502	1.34781	0.874125
1	Deaths	6	People's Republic of China	2	Female	22	All ages	420	Liver cancer due to alcohol use	3	Rate	2007	0.577642	0.719892	0.463764
1	Deaths	6	People's Republic of China	1	Male	22	All ages	421	Liver cancer due to other causes	1	Number	2007	3229.69	3913.82	2634.01
1	Deaths	6	People's Republic of China	2	Female	22	All ages	421	Liver cancer due to other causes	1	Number	2007	2986.2	3607.44	2483.3
1	Deaths	6	People's Republic of China	1	Male	22	All ages	421	Liver cancer due to other causes	3	Rate	2007	0.481253	0.583194	0.392491
1	Deaths	6	People's Republic of China	2	Female	22	All ages	421	Liver cancer due to other causes	3	Rate	2007	0.467003	0.564156	0.388355
1	Deaths	6	People's Republic of China	1	Male	22	All ages	417	Liver cancer	1	Number	2013	109692	127859	94764.4
1	Deaths	6	People's Republic of China	2	Female	22	All ages	417	Liver cancer	1	Number	2013	41428.1	47557	35667.2
1	Deaths	6	People's Republic of China	1	Male	22	All ages	417	Liver cancer	3	Rate	2013	15.8061	18.4239	13.6551
1	Deaths	6	People's Republic of China	2	Female	22	All ages	417	Liver cancer	3	Rate	2013	6.22634	7.14747	5.36051
1	Deaths	6	People's Republic of China	1	Male	22	All ages	418	Liver cancer due to hepatitis B	1	Number	2013	79887.2	93978.9	68437.8
1	Deaths	6	People's Republic of China	2	Female	22	All ages	418	Liver cancer due to hepatitis B	1	Number	2013	13448.5	16056.5	11044.7
1	Deaths	6	People's Republic of China	1	Male	22	All ages	418	Liver cancer due to hepatitis B	3	Rate	2013	11.5114	13.542	9.86159
1	Deaths	6	People's Republic of China	2	Female	22	All ages	418	Liver cancer due to hepatitis B	3	Rate	2013	2.02121	2.41318	1.65994
1	Deaths	6	People's Republic of China	1	Male	22	All ages	419	Liver cancer due to hepatitis C	1	Number	2013	11753.3	14303.1	9671.98
1	Deaths	6	People's Republic of China	2	Female	22	All ages	419	Liver cancer due to hepatitis C	1	Number	2013	15381.8	18100.4	12964
1	Deaths	6	People's Republic of China	1	Male	22	All ages	419	Liver cancer due to hepatitis C	3	Rate	2013	1.6936	2.06101	1.39369
1	Deaths	6	People's Republic of China	2	Female	22	All ages	419	Liver cancer due to hepatitis C	3	Rate	2013	2.31177	2.72036	1.9484
1	Deaths	6	People's Republic of China	1	Male	22	All ages	420	Liver cancer due to alcohol use	1	Number	2013	9719.24	12159.7	7648.73
1	Deaths	6	People's Republic of China	2	Female	22	All ages	420	Liver cancer due to alcohol use	1	Number	2013	4994.95	6160.91	3945.4
1	Deaths	6	People's Republic of China	1	Male	22	All ages	420	Liver cancer due to alcohol use	3	Rate	2013	1.4005	1.75216	1.10215
1	Deaths	6	People's Republic of China	2	Female	22	All ages	420	Liver cancer due to alcohol use	3	Rate	2013	0.750704	0.925938	0.592965
1	Deaths	6	People's Republic of China	1	Male	22	All ages	421	Liver cancer due to other causes	1	Number	2013	3722.37	4641.6	2969.65
1	Deaths	6	People's Republic of China	2	Female	22	All ages	421	Liver cancer due to other causes	1	Number	2013	3467.82	4251.21	2860.28
1	Deaths	6	People's Republic of China	1	Male	22	All ages	421	Liver cancer due to other causes	3	Rate	2013	0.536377	0.668834	0.427913
1	Deaths	6	People's Republic of China	2	Female	22	All ages	421	Liver cancer due to other causes	3	Rate	2013	0.521187	0.638925	0.429878
1	Deaths	6	People's Republic of China	1	Male	22	All ages	996	Liver cancer due to NASH	1	Number	2009	3692.15	4478.01	3018.46
1	Deaths	6	People's Republic of China	2	Female	22	All ages	996	Liver cancer due to NASH	1	Number	2009	3245.91	3888.69	2664.68
1	Deaths	6	People's Republic of China	1	Male	22	All ages	996	Liver cancer due to NASH	3	Rate	2009	0.543245	0.658871	0.444121
1	Deaths	6	People's Republic of China	2	Female	22	All ages	996	Liver cancer due to NASH	3	Rate	2009	0.499898	0.598892	0.410384
1	Deaths	6	People's Republic of China	1	Male	22	All ages	1005	Hepatoblastoma	1	Number	2009	285.533	327.021	248.891
1	Deaths	6	People's Republic of China	2	Female	22	All ages	1005	Hepatoblastoma	1	Number	2009	176.626	204.501	154.253
1	Deaths	6	People's Republic of China	1	Male	22	All ages	1005	Hepatoblastoma	3	Rate	2009	0.0420118	0.0481163	0.0366206
1	Deaths	6	People's Republic of China	2	Female	22	All ages	1005	Hepatoblastoma	3	Rate	2009	0.0272019	0.031495	0.0237563
1	Deaths	6	People's Republic of China	1	Male	22	All ages	417	Liver cancer	1	Number	2008	98707	110635	87885.6
1	Deaths	6	People's Republic of China	2	Female	22	All ages	417	Liver cancer	1	Number	2008	35239.7	40433.7	30903.9
1	Deaths	6	People's Republic of China	1	Male	22	All ages	417	Liver cancer	3	Rate	2008	14.6135	16.3794	13.0114
1	Deaths	6	People's Republic of China	2	Female	22	All ages	417	Liver cancer	3	Rate	2008	5.46798	6.2739	4.79521
1	Deaths	6	People's Republic of China	1	Male	22	All ages	418	Liver cancer due to hepatitis B	1	Number	2008	73631.3	83336.1	65343.5
1	Deaths	6	People's Republic of China	2	Female	22	All ages	418	Liver cancer due to hepatitis B	1	Number	2008	12283.7	14582.9	10270.2
1	Deaths	6	People's Republic of China	1	Male	22	All ages	418	Liver cancer due to hepatitis B	3	Rate	2008	10.9011	12.3379	9.67409
1	Deaths	6	People's Republic of China	2	Female	22	All ages	418	Liver cancer due to hepatitis B	3	Rate	2008	1.90601	2.26275	1.59358
1	Deaths	6	People's Republic of China	1	Male	22	All ages	419	Liver cancer due to hepatitis C	1	Number	2008	9954.47	11958.3	8051.29
1	Deaths	6	People's Republic of China	2	Female	22	All ages	419	Liver cancer due to hepatitis C	1	Number	2008	12528.4	14736.4	10704.6
1	Deaths	6	People's Republic of China	1	Male	22	All ages	419	Liver cancer due to hepatitis C	3	Rate	2008	1.47376	1.77043	1.19199
1	Deaths	6	People's Republic of China	2	Female	22	All ages	419	Liver cancer due to hepatitis C	3	Rate	2008	1.94398	2.28657	1.66098
1	Deaths	6	People's Republic of China	1	Male	22	All ages	420	Liver cancer due to alcohol use	1	Number	2008	7908.01	9738.47	6204.91
1	Deaths	6	People's Republic of China	2	Female	22	All ages	420	Liver cancer due to alcohol use	1	Number	2008	4053.2	4895.6	3294.64
1	Deaths	6	People's Republic of China	1	Male	22	All ages	420	Liver cancer due to alcohol use	3	Rate	2008	1.17078	1.44178	0.918636
1	Deaths	6	People's Republic of China	2	Female	22	All ages	420	Liver cancer due to alcohol use	3	Rate	2008	0.628915	0.759626	0.511213
1	Deaths	6	People's Republic of China	1	Male	22	All ages	421	Liver cancer due to other causes	1	Number	2008	3395.37	4175.08	2778.95
1	Deaths	6	People's Republic of China	2	Female	22	All ages	421	Liver cancer due to other causes	1	Number	2008	3147.38	3781.67	2673.38
1	Deaths	6	People's Republic of China	1	Male	22	All ages	421	Liver cancer due to other causes	3	Rate	2008	0.502684	0.61812	0.411423
1	Deaths	6	People's Republic of China	2	Female	22	All ages	421	Liver cancer due to other causes	3	Rate	2008	0.488364	0.586784	0.414816
1	Deaths	6	People's Republic of China	1	Male	22	All ages	417	Liver cancer	1	Number	2009	100733	115131	88525.4
1	Deaths	6	People's Republic of China	2	Female	22	All ages	417	Liver cancer	1	Number	2009	36523.5	41450.9	31647.5
1	Deaths	6	People's Republic of China	1	Male	22	All ages	417	Liver cancer	3	Rate	2009	14.8213	16.9397	13.0252
1	Deaths	6	People's Republic of China	2	Female	22	All ages	417	Liver cancer	3	Rate	2009	5.62494	6.3838	4.87398
1	Deaths	6	People's Republic of China	1	Male	22	All ages	418	Liver cancer due to hepatitis B	1	Number	2009	74482	85167.3	64895.9
1	Deaths	6	People's Republic of China	2	Female	22	All ages	418	Liver cancer due to hepatitis B	1	Number	2009	12408.9	14724.9	10300.1
1	Deaths	6	People's Republic of China	1	Male	22	All ages	418	Liver cancer due to hepatitis B	3	Rate	2009	10.9589	12.5311	9.54845
1	Deaths	6	People's Republic of China	2	Female	22	All ages	418	Liver cancer due to hepatitis B	3	Rate	2009	1.91107	2.26776	1.5863
1	Deaths	6	People's Republic of China	1	Male	22	All ages	419	Liver cancer due to hepatitis C	1	Number	2009	10432.3	12372.1	8575.34
1	Deaths	6	People's Republic of China	2	Female	22	All ages	419	Liver cancer due to hepatitis C	1	Number	2009	13162.9	15364.9	11146.4
1	Deaths	6	People's Republic of China	1	Male	22	All ages	419	Liver cancer due to hepatitis C	3	Rate	2009	1.53495	1.82037	1.26173
1	Deaths	6	People's Republic of China	2	Female	22	All ages	419	Liver cancer due to hepatitis C	3	Rate	2009	2.02721	2.36632	1.71664
1	Deaths	6	People's Republic of China	1	Male	22	All ages	420	Liver cancer due to alcohol use	1	Number	2009	8389.74	10263.2	6690.89
1	Deaths	6	People's Republic of China	2	Female	22	All ages	420	Liver cancer due to alcohol use	1	Number	2009	4307.78	5287.65	3443.98
1	Deaths	6	People's Republic of China	1	Male	22	All ages	420	Liver cancer due to alcohol use	3	Rate	2009	1.23442	1.51007	0.984463
1	Deaths	6	People's Republic of China	2	Female	22	All ages	420	Liver cancer due to alcohol use	3	Rate	2009	0.663435	0.814343	0.530402
1	Deaths	6	People's Republic of China	1	Male	22	All ages	421	Liver cancer due to other causes	1	Number	2009	3450.86	4239	2861.37
1	Deaths	6	People's Republic of China	2	Female	22	All ages	421	Liver cancer due to other causes	1	Number	2009	3221.41	3875.17	2670.36
1	Deaths	6	People's Republic of China	1	Male	22	All ages	421	Liver cancer due to other causes	3	Rate	2009	0.507742	0.623705	0.421008
1	Deaths	6	People's Republic of China	2	Female	22	All ages	421	Liver cancer due to other causes	3	Rate	2009	0.496125	0.596809	0.411259
1	Deaths	6	People's Republic of China	1	Male	22	All ages	417	Liver cancer	1	Number	2012	104259	120385	91751.9
1	Deaths	6	People's Republic of China	2	Female	22	All ages	417	Liver cancer	1	Number	2012	38595.6	44302.1	33122.4
1	Deaths	6	People's Republic of China	1	Male	22	All ages	417	Liver cancer	3	Rate	2012	15.1109	17.4482	13.2982
1	Deaths	6	People's Republic of China	2	Female	22	All ages	417	Liver cancer	3	Rate	2012	5.8369	6.69991	5.00918
1	Deaths	6	People's Republic of China	1	Male	22	All ages	418	Liver cancer due to hepatitis B	1	Number	2012	76397.1	88566.2	65566.1
1	Deaths	6	People's Republic of China	2	Female	22	All ages	418	Liver cancer due to hepatitis B	1	Number	2012	12763.3	15305.3	10552.8
1	Deaths	6	People's Republic of China	1	Male	22	All ages	418	Liver cancer due to hepatitis B	3	Rate	2012	11.0727	12.8365	9.50293
1	Deaths	6	People's Republic of China	2	Female	22	All ages	418	Liver cancer due to hepatitis B	3	Rate	2012	1.93022	2.31466	1.59593
1	Deaths	6	People's Republic of China	1	Male	22	All ages	419	Liver cancer due to hepatitis C	1	Number	2012	10912.4	13003	8979.84
1	Deaths	6	People's Republic of China	2	Female	22	All ages	419	Liver cancer due to hepatitis C	1	Number	2012	14050.2	16419.4	11665.8
1	Deaths	6	People's Republic of China	1	Male	22	All ages	419	Liver cancer due to hepatitis C	3	Rate	2012	1.5816	1.8846	1.30151
1	Deaths	6	People's Republic of China	2	Female	22	All ages	419	Liver cancer due to hepatitis C	3	Rate	2012	2.12485	2.48315	1.76424
1	Deaths	6	People's Republic of China	1	Male	22	All ages	420	Liver cancer due to alcohol use	1	Number	2012	9141.8	11314.7	7367.78
1	Deaths	6	People's Republic of China	2	Female	22	All ages	420	Liver cancer due to alcohol use	1	Number	2012	4694.57	5785.47	3796.49
1	Deaths	6	People's Republic of China	1	Male	22	All ages	420	Liver cancer due to alcohol use	3	Rate	2012	1.32498	1.63991	1.06786
1	Deaths	6	People's Republic of China	2	Female	22	All ages	420	Liver cancer due to alcohol use	3	Rate	2012	0.709971	0.874951	0.574153
1	Deaths	6	People's Republic of China	1	Male	22	All ages	421	Liver cancer due to other causes	1	Number	2012	3540.2	4327.11	2921
1	Deaths	6	People's Republic of China	2	Female	22	All ages	421	Liver cancer due to other causes	1	Number	2012	3301.17	3987.44	2688.71
1	Deaths	6	People's Republic of China	1	Male	22	All ages	421	Liver cancer due to other causes	3	Rate	2012	0.513105	0.627156	0.423359
1	Deaths	6	People's Republic of China	2	Female	22	All ages	421	Liver cancer due to other causes	3	Rate	2012	0.499244	0.603031	0.406621
1	Deaths	6	People's Republic of China	1	Male	22	All ages	996	Liver cancer due to NASH	1	Number	2020	5524.01	7341.59	3927.14
1	Deaths	6	People's Republic of China	2	Female	22	All ages	996	Liver cancer due to NASH	1	Number	2020	4924.58	6558.24	3645.7
1	Deaths	6	People's Republic of China	1	Male	22	All ages	996	Liver cancer due to NASH	3	Rate	2020	0.760563	1.01081	0.540701
1	Deaths	6	People's Republic of China	2	Female	22	All ages	996	Liver cancer due to NASH	3	Rate	2020	0.710434	0.94611	0.525939
1	Deaths	6	People's Republic of China	1	Male	22	All ages	1005	Hepatoblastoma	1	Number	2020	141.56	195.01	104.961
1	Deaths	6	People's Republic of China	2	Female	22	All ages	1005	Hepatoblastoma	1	Number	2020	104.665	146.483	77.685
1	Deaths	6	People's Republic of China	1	Male	22	All ages	1005	Hepatoblastoma	3	Rate	2020	0.0194904	0.0268495	0.0144513
1	Deaths	6	People's Republic of China	2	Female	22	All ages	1005	Hepatoblastoma	3	Rate	2020	0.0150993	0.0211321	0.0112071
1	Deaths	6	People's Republic of China	1	Male	22	All ages	417	Liver cancer	1	Number	2014	116849	136824	99022.7
1	Deaths	6	People's Republic of China	2	Female	22	All ages	417	Liver cancer	1	Number	2014	44967.3	50935.3	38936
1	Deaths	6	People's Republic of China	1	Male	22	All ages	417	Liver cancer	3	Rate	2014	16.7319	19.5922	14.1794
1	Deaths	6	People's Republic of China	2	Female	22	All ages	417	Liver cancer	3	Rate	2014	6.71592	7.60725	5.81514
1	Deaths	6	People's Republic of China	1	Male	22	All ages	418	Liver cancer due to hepatitis B	1	Number	2014	84766.2	99828.9	70785.8
1	Deaths	6	People's Republic of China	2	Female	22	All ages	418	Liver cancer due to hepatitis B	1	Number	2014	14405.5	17365.2	11939
1	Deaths	6	People's Republic of China	1	Male	22	All ages	418	Liver cancer due to hepatitis B	3	Rate	2014	12.1379	14.2948	10.136
1	Deaths	6	People's Republic of China	2	Female	22	All ages	418	Liver cancer due to hepatitis B	3	Rate	2014	2.15147	2.59351	1.78311
1	Deaths	6	People's Republic of China	1	Male	22	All ages	419	Liver cancer due to hepatitis C	1	Number	2014	12645.2	15433.7	10353.4
1	Deaths	6	People's Republic of China	2	Female	22	All ages	419	Liver cancer due to hepatitis C	1	Number	2014	16889.7	19966.7	14123.9
1	Deaths	6	People's Republic of China	1	Male	22	All ages	419	Liver cancer due to hepatitis C	3	Rate	2014	1.81071	2.21	1.48253
1	Deaths	6	People's Republic of China	2	Female	22	All ages	419	Liver cancer due to hepatitis C	3	Rate	2014	2.52249	2.98205	2.10942
1	Deaths	6	People's Republic of China	1	Male	22	All ages	420	Liver cancer due to alcohol use	1	Number	2014	10478.2	13474.8	8108.49
1	Deaths	6	People's Republic of China	2	Female	22	All ages	420	Liver cancer due to alcohol use	1	Number	2014	5406.98	6750.67	4353.46
1	Deaths	6	People's Republic of China	1	Male	22	All ages	420	Liver cancer due to alcohol use	3	Rate	2014	1.5004	1.92949	1.16108
1	Deaths	6	People's Republic of China	2	Female	22	All ages	420	Liver cancer due to alcohol use	3	Rate	2014	0.807539	1.00822	0.650195
1	Deaths	6	People's Republic of China	1	Male	22	All ages	421	Liver cancer due to other causes	1	Number	2014	3962.96	4958.77	3172.29
1	Deaths	6	People's Republic of China	2	Female	22	All ages	421	Liver cancer due to other causes	1	Number	2014	3707.12	4479.46	3001.24
1	Deaths	6	People's Republic of China	1	Male	22	All ages	421	Liver cancer due to other causes	3	Rate	2014	0.567469	0.710062	0.45425
1	Deaths	6	People's Republic of China	2	Female	22	All ages	421	Liver cancer due to other causes	3	Rate	2014	0.553663	0.669013	0.448239
1	Deaths	6	People's Republic of China	1	Male	22	All ages	417	Liver cancer	1	Number	2016	120886	147195	97815.9
1	Deaths	6	People's Republic of China	2	Female	22	All ages	417	Liver cancer	1	Number	2016	47530	55961.1	39284
1	Deaths	6	People's Republic of China	1	Male	22	All ages	417	Liver cancer	3	Rate	2016	17.0518	20.7628	13.7976
1	Deaths	6	People's Republic of China	2	Female	22	All ages	417	Liver cancer	3	Rate	2016	7.00098	8.24285	5.78638
1	Deaths	6	People's Republic of China	1	Male	22	All ages	418	Liver cancer due to hepatitis B	1	Number	2016	87464.7	105218	70158.1
1	Deaths	6	People's Republic of China	2	Female	22	All ages	418	Liver cancer due to hepatitis B	1	Number	2016	15223.9	18597.3	12004
1	Deaths	6	People's Republic of China	1	Male	22	All ages	418	Liver cancer due to hepatitis B	3	Rate	2016	12.3375	14.8417	9.89628
1	Deaths	6	People's Republic of China	2	Female	22	All ages	418	Liver cancer due to hepatitis B	3	Rate	2016	2.24242	2.73931	1.76814
1	Deaths	6	People's Republic of China	1	Male	22	All ages	419	Liver cancer due to hepatitis C	1	Number	2016	12987.5	16289.4	9765.11
1	Deaths	6	People's Republic of China	2	Female	22	All ages	419	Liver cancer due to hepatitis C	1	Number	2016	17630.4	21222.1	14205.2
1	Deaths	6	People's Republic of China	1	Male	22	All ages	419	Liver cancer due to hepatitis C	3	Rate	2016	1.83197	2.29773	1.37743
1	Deaths	6	People's Republic of China	2	Female	22	All ages	419	Liver cancer due to hepatitis C	3	Rate	2016	2.59689	3.12594	2.09237
1	Deaths	6	People's Republic of China	1	Male	22	All ages	420	Liver cancer due to alcohol use	1	Number	2016	11123.1	14505.4	8307.41
1	Deaths	6	People's Republic of China	2	Female	22	All ages	420	Liver cancer due to alcohol use	1	Number	2016	5850.2	7211.72	4605.46
1	Deaths	6	People's Republic of China	1	Male	22	All ages	420	Liver cancer due to alcohol use	3	Rate	2016	1.56899	2.04609	1.17182
1	Deaths	6	People's Republic of China	2	Female	22	All ages	420	Liver cancer due to alcohol use	3	Rate	2016	0.861712	1.06226	0.678365
1	Deaths	6	People's Republic of China	1	Male	22	All ages	421	Liver cancer due to other causes	1	Number	2016	4109.75	5349.81	3119.51
1	Deaths	6	People's Republic of China	2	Female	22	All ages	421	Liver cancer due to other causes	1	Number	2016	3899.27	4769.85	3165.62
1	Deaths	6	People's Republic of China	1	Male	22	All ages	421	Liver cancer due to other causes	3	Rate	2016	0.579708	0.754628	0.440028
1	Deaths	6	People's Republic of China	2	Female	22	All ages	421	Liver cancer due to other causes	3	Rate	2016	0.574347	0.70258	0.466283
1	Deaths	6	People's Republic of China	1	Male	22	All ages	417	Liver cancer	1	Number	2017	122062	155629	96976
1	Deaths	6	People's Republic of China	2	Female	22	All ages	417	Liver cancer	1	Number	2017	49411.5	60612	40405.5
1	Deaths	6	People's Republic of China	1	Male	22	All ages	417	Liver cancer	3	Rate	2017	17.0826	21.7803	13.5718
1	Deaths	6	People's Republic of China	2	Female	22	All ages	417	Liver cancer	3	Rate	2017	7.22788	8.8663	5.9105
1	Deaths	6	People's Republic of China	1	Male	22	All ages	418	Liver cancer due to hepatitis B	1	Number	2017	87733.2	109855	68506.3
1	Deaths	6	People's Republic of China	2	Female	22	All ages	418	Liver cancer due to hepatitis B	1	Number	2017	15603.5	19676.7	12047.8
1	Deaths	6	People's Republic of China	1	Male	22	All ages	418	Liver cancer due to hepatitis B	3	Rate	2017	12.2783	15.3742	9.58746
1	Deaths	6	People's Republic of China	2	Female	22	All ages	418	Liver cancer due to hepatitis B	3	Rate	2017	2.28248	2.87829	1.76235
1	Deaths	6	People's Republic of China	1	Male	22	All ages	419	Liver cancer due to hepatitis C	1	Number	2017	13453	17704.8	9855.03
1	Deaths	6	People's Republic of China	2	Female	22	All ages	419	Liver cancer due to hepatitis C	1	Number	2017	18535.6	23103.7	14883.4
1	Deaths	6	People's Republic of China	1	Male	22	All ages	419	Liver cancer due to hepatitis C	3	Rate	2017	1.88274	2.47779	1.37921
1	Deaths	6	People's Republic of China	2	Female	22	All ages	419	Liver cancer due to hepatitis C	3	Rate	2017	2.71137	3.3796	2.17713
1	Deaths	6	People's Republic of China	1	Male	22	All ages	420	Liver cancer due to alcohol use	1	Number	2017	11387.7	15623.7	8331.15
1	Deaths	6	People's Republic of China	2	Female	22	All ages	420	Liver cancer due to alcohol use	1	Number	2017	6087.08	7817.47	4717.95
1	Deaths	6	People's Republic of China	1	Male	22	All ages	420	Liver cancer due to alcohol use	3	Rate	2017	1.5937	2.18654	1.16594
1	Deaths	6	People's Republic of China	2	Female	22	All ages	420	Liver cancer due to alcohol use	3	Rate	2017	0.890414	1.14353	0.690138
1	Deaths	6	People's Republic of China	1	Male	22	All ages	421	Liver cancer due to other causes	1	Number	2017	4164.36	5492.71	3069.9
1	Deaths	6	People's Republic of China	2	Female	22	All ages	421	Liver cancer due to other causes	1	Number	2017	4005.67	4999.38	3143.48
1	Deaths	6	People's Republic of China	1	Male	22	All ages	421	Liver cancer due to other causes	3	Rate	2017	0.582802	0.768706	0.429633
1	Deaths	6	People's Republic of China	2	Female	22	All ages	421	Liver cancer due to other causes	3	Rate	2017	0.585947	0.731307	0.459827
1	Deaths	6	People's Republic of China	1	Male	22	All ages	417	Liver cancer	1	Number	2018	123531	158114	94345.9
1	Deaths	6	People's Republic of China	2	Female	22	All ages	417	Liver cancer	1	Number	2018	49991.8	60249.8	40313.6
1	Deaths	6	People's Republic of China	1	Male	22	All ages	417	Liver cancer	3	Rate	2018	17.1693	21.976	13.113
1	Deaths	6	People's Republic of China	2	Female	22	All ages	417	Liver cancer	3	Rate	2018	7.26957	8.76124	5.86222
1	Deaths	6	People's Republic of China	1	Male	22	All ages	418	Liver cancer due to hepatitis B	1	Number	2018	88339.4	113678	67639
1	Deaths	6	People's Republic of China	2	Female	22	All ages	418	Liver cancer due to hepatitis B	1	Number	2018	15660	20051.2	12009.7
1	Deaths	6	People's Republic of China	1	Male	22	All ages	418	Liver cancer due to hepatitis B	3	Rate	2018	12.2781	15.8	9.40102
1	Deaths	6	People's Republic of China	2	Female	22	All ages	418	Liver cancer due to hepatitis B	3	Rate	2018	2.27721	2.91574	1.74639
1	Deaths	6	People's Republic of China	1	Male	22	All ages	419	Liver cancer due to hepatitis C	1	Number	2018	13815.6	18671.1	10363.1
1	Deaths	6	People's Republic of China	2	Female	22	All ages	419	Liver cancer due to hepatitis C	1	Number	2018	18807.7	22943.6	14838.6
1	Deaths	6	People's Republic of China	1	Male	22	All ages	419	Liver cancer due to hepatitis C	3	Rate	2018	1.92021	2.59506	1.44035
1	Deaths	6	People's Republic of China	2	Female	22	All ages	419	Liver cancer due to hepatitis C	3	Rate	2018	2.73493	3.33635	2.15776
1	Deaths	6	People's Republic of China	1	Male	22	All ages	420	Liver cancer due to alcohol use	1	Number	2018	11719	15845.5	8310.9
1	Deaths	6	People's Republic of China	2	Female	22	All ages	420	Liver cancer due to alcohol use	1	Number	2018	6219.62	8108.26	4579.05
1	Deaths	6	People's Republic of China	1	Male	22	All ages	420	Liver cancer due to alcohol use	3	Rate	2018	1.62881	2.20234	1.15512
1	Deaths	6	People's Republic of China	2	Female	22	All ages	420	Liver cancer due to alcohol use	3	Rate	2018	0.904428	1.17906	0.665863
1	Deaths	6	People's Republic of China	1	Male	22	All ages	421	Liver cancer due to other causes	1	Number	2018	4227.55	5855.54	3137.01
1	Deaths	6	People's Republic of China	2	Female	22	All ages	421	Liver cancer due to other causes	1	Number	2018	4025.06	5158.58	3118.56
1	Deaths	6	People's Republic of China	1	Male	22	All ages	421	Liver cancer due to other causes	3	Rate	2018	0.587579	0.813851	0.436007
1	Deaths	6	People's Republic of China	2	Female	22	All ages	421	Liver cancer due to other causes	3	Rate	2018	0.585305	0.750137	0.453487
1	Deaths	6	People's Republic of China	1	Male	22	All ages	996	Liver cancer due to NASH	1	Number	2014	4787.26	6098.73	3809.57
1	Deaths	6	People's Republic of China	2	Female	22	All ages	996	Liver cancer due to NASH	1	Number	2014	4416.63	5332.41	3536.78
1	Deaths	6	People's Republic of China	1	Male	22	All ages	996	Liver cancer due to NASH	3	Rate	2014	0.685503	0.873296	0.545504
1	Deaths	6	People's Republic of China	2	Female	22	All ages	996	Liver cancer due to NASH	3	Rate	2014	0.65963	0.796402	0.528223
1	Deaths	6	People's Republic of China	1	Male	22	All ages	1005	Hepatoblastoma	1	Number	2014	208.948	246.428	180.498
1	Deaths	6	People's Republic of China	2	Female	22	All ages	1005	Hepatoblastoma	1	Number	2014	141.416	166.591	120.552
1	Deaths	6	People's Republic of China	1	Male	22	All ages	1005	Hepatoblastoma	3	Rate	2014	0.0299199	0.0352868	0.0258461
1	Deaths	6	People's Republic of China	2	Female	22	All ages	1005	Hepatoblastoma	3	Rate	2014	0.0211207	0.0248806	0.0180045
1	Deaths	6	People's Republic of China	1	Male	22	All ages	417	Liver cancer	1	Number	2021	122463	164816	93115.2
1	Deaths	6	People's Republic of China	2	Female	22	All ages	417	Liver cancer	1	Number	2021	49605.4	62668.3	38617
1	Deaths	6	People's Republic of China	1	Male	22	All ages	417	Liver cancer	3	Rate	2021	16.8194	22.6363	12.7887
1	Deaths	6	People's Republic of China	2	Female	22	All ages	417	Liver cancer	3	Rate	2021	7.14115	9.02167	5.55926
1	Deaths	6	People's Republic of China	1	Male	22	All ages	418	Liver cancer due to hepatitis B	1	Number	2021	85064.9	114760	63905.3
1	Deaths	6	People's Republic of China	2	Female	22	All ages	418	Liver cancer due to hepatitis B	1	Number	2021	15128.7	19855.6	11158.8
1	Deaths	6	People's Republic of China	1	Male	22	All ages	418	Liver cancer due to hepatitis B	3	Rate	2021	11.6831	15.7615	8.77695
1	Deaths	6	People's Republic of China	2	Female	22	All ages	418	Liver cancer due to hepatitis B	3	Rate	2021	2.17792	2.85839	1.6064
1	Deaths	6	People's Republic of China	1	Male	22	All ages	419	Liver cancer due to hepatitis C	1	Number	2021	15263.7	20714.2	11223.3
1	Deaths	6	People's Republic of China	2	Female	22	All ages	419	Liver cancer due to hepatitis C	1	Number	2021	19635.4	24848.5	15057.5
1	Deaths	6	People's Republic of China	1	Male	22	All ages	419	Liver cancer due to hepatitis C	3	Rate	2021	2.09636	2.84495	1.54144
1	Deaths	6	People's Republic of China	2	Female	22	All ages	419	Liver cancer due to hepatitis C	3	Rate	2021	2.82669	3.57717	2.16766
1	Deaths	6	People's Republic of China	1	Male	22	All ages	420	Liver cancer due to alcohol use	1	Number	2021	12198.2	17015	8488.63
1	Deaths	6	People's Republic of China	2	Female	22	All ages	420	Liver cancer due to alcohol use	1	Number	2021	6118.9	8144.01	4471.69
1	Deaths	6	People's Republic of China	1	Male	22	All ages	420	Liver cancer due to alcohol use	3	Rate	2021	1.67534	2.33689	1.16586
1	Deaths	6	People's Republic of China	2	Female	22	All ages	420	Liver cancer due to alcohol use	3	Rate	2021	0.88087	1.1724	0.643739
1	Deaths	6	People's Republic of China	1	Male	22	All ages	421	Liver cancer due to other causes	1	Number	2021	4298.05	6204.21	3031.95
1	Deaths	6	People's Republic of China	2	Female	22	All ages	421	Liver cancer due to other causes	1	Number	2021	3735.44	4949.11	2761.27
1	Deaths	6	People's Republic of China	1	Male	22	All ages	421	Liver cancer due to other causes	3	Rate	2021	0.590307	0.852106	0.416417
1	Deaths	6	People's Republic of China	2	Female	22	All ages	421	Liver cancer due to other causes	3	Rate	2021	0.53775	0.712469	0.397509
1	Deaths	6	People's Republic of China	1	Male	22	All ages	996	Liver cancer due to NASH	1	Number	2002	3189.14	4005.49	2528.23
1	Deaths	6	People's Republic of China	2	Female	22	All ages	996	Liver cancer due to NASH	1	Number	2002	2733.05	3253.88	2225.67
1	Deaths	6	People's Republic of China	1	Male	22	All ages	996	Liver cancer due to NASH	3	Rate	2002	0.48779	0.612654	0.386701
1	Deaths	6	People's Republic of China	2	Female	22	All ages	996	Liver cancer due to NASH	3	Rate	2002	0.442599	0.526944	0.360433
1	Deaths	6	People's Republic of China	1	Male	22	All ages	1005	Hepatoblastoma	1	Number	2002	571.789	655.394	479.183
1	Deaths	6	People's Republic of China	2	Female	22	All ages	1005	Hepatoblastoma	1	Number	2002	332.059	383.332	285.488
1	Deaths	6	People's Republic of China	1	Male	22	All ages	1005	Hepatoblastoma	3	Rate	2002	0.0874571	0.100245	0.0732927
1	Deaths	6	People's Republic of China	2	Female	22	All ages	1005	Hepatoblastoma	3	Rate	2002	0.0537749	0.0620781	0.0462328
1	Deaths	6	People's Republic of China	1	Male	22	All ages	996	Liver cancer due to NASH	1	Number	1996	2496.26	3035.64	2008.14
1	Deaths	6	People's Republic of China	2	Female	22	All ages	996	Liver cancer due to NASH	1	Number	1996	2329.49	2813.71	1877.79
1	Deaths	6	People's Republic of China	1	Male	22	All ages	996	Liver cancer due to NASH	3	Rate	1996	0.389587	0.473767	0.313407
1	Deaths	6	People's Republic of China	2	Female	22	All ages	996	Liver cancer due to NASH	3	Rate	1996	0.388827	0.46965	0.313432
1	Deaths	6	People's Republic of China	1	Male	22	All ages	1005	Hepatoblastoma	1	Number	1996	889.069	1019.38	765.909
1	Deaths	6	People's Republic of China	2	Female	22	All ages	1005	Hepatoblastoma	1	Number	1996	637.724	756.552	548.523
1	Deaths	6	People's Republic of China	1	Male	22	All ages	1005	Hepatoblastoma	3	Rate	1996	0.138756	0.159094	0.119534
1	Deaths	6	People's Republic of China	2	Female	22	All ages	1005	Hepatoblastoma	3	Rate	1996	0.106446	0.12628	0.0915567
1	Deaths	6	People's Republic of China	1	Male	22	All ages	996	Liver cancer due to NASH	1	Number	1993	2246.48	2777.48	1771.51
1	Deaths	6	People's Republic of China	2	Female	22	All ages	996	Liver cancer due to NASH	1	Number	1993	2094.22	2560.96	1628.85
1	Deaths	6	People's Republic of China	1	Male	22	All ages	996	Liver cancer due to NASH	3	Rate	1993	0.357029	0.441419	0.281542
1	Deaths	6	People's Republic of China	2	Female	22	All ages	996	Liver cancer due to NASH	3	Rate	1993	0.356142	0.435515	0.277001
1	Deaths	6	People's Republic of China	1	Male	22	All ages	1005	Hepatoblastoma	1	Number	1993	866.592	1020.28	721.075
1	Deaths	6	People's Republic of China	2	Female	22	All ages	1005	Hepatoblastoma	1	Number	1993	687.24	820.025	581.478
1	Deaths	6	People's Republic of China	1	Male	22	All ages	1005	Hepatoblastoma	3	Rate	1993	0.137726	0.162151	0.114599
1	Deaths	6	People's Republic of China	2	Female	22	All ages	1005	Hepatoblastoma	3	Rate	1993	0.116872	0.139453	0.0988856
1	Deaths	6	People's Republic of China	1	Male	22	All ages	417	Liver cancer	1	Number	2020	122873	159718	91433.7
1	Deaths	6	People's Republic of China	2	Female	22	All ages	417	Liver cancer	1	Number	2020	49401	62621.3	38142.9
1	Deaths	6	People's Republic of China	1	Male	22	All ages	417	Liver cancer	3	Rate	2020	16.9176	21.9904	12.5889
1	Deaths	6	People's Republic of China	2	Female	22	All ages	417	Liver cancer	3	Rate	2020	7.12673	9.03392	5.50261
1	Deaths	6	People's Republic of China	1	Male	22	All ages	418	Liver cancer due to hepatitis B	1	Number	2020	85637.6	114015	63612.2
1	Deaths	6	People's Republic of China	2	Female	22	All ages	418	Liver cancer due to hepatitis B	1	Number	2020	14988.1	19722.8	11045.3
1	Deaths	6	People's Republic of China	1	Male	22	All ages	418	Liver cancer due to hepatitis B	3	Rate	2020	11.7908	15.698	8.75833
1	Deaths	6	People's Republic of China	2	Female	22	All ages	418	Liver cancer due to hepatitis B	3	Rate	2020	2.16223	2.84527	1.59343
1	Deaths	6	People's Republic of China	1	Male	22	All ages	419	Liver cancer due to hepatitis C	1	Number	2020	15211.6	20505.2	11061
1	Deaths	6	People's Republic of China	2	Female	22	All ages	419	Liver cancer due to hepatitis C	1	Number	2020	19589.6	25203.2	14742.3
1	Deaths	6	People's Republic of China	1	Male	22	All ages	419	Liver cancer due to hepatitis C	3	Rate	2020	2.09438	2.82321	1.52291
1	Deaths	6	People's Republic of China	2	Female	22	All ages	419	Liver cancer due to hepatitis C	3	Rate	2020	2.82605	3.63588	2.12677
1	Deaths	6	People's Republic of China	1	Male	22	All ages	420	Liver cancer due to alcohol use	1	Number	2020	12087.6	16534.3	8336.66
1	Deaths	6	People's Republic of China	2	Female	22	All ages	420	Liver cancer due to alcohol use	1	Number	2020	5987.59	7968.79	4476.9
1	Deaths	6	People's Republic of China	1	Male	22	All ages	420	Liver cancer due to alcohol use	3	Rate	2020	1.66426	2.27649	1.14782
1	Deaths	6	People's Republic of China	2	Female	22	All ages	420	Liver cancer due to alcohol use	3	Rate	2020	0.863786	1.1496	0.64585
1	Deaths	6	People's Republic of China	1	Male	22	All ages	421	Liver cancer due to other causes	1	Number	2020	4271.16	5646.25	3057.03
1	Deaths	6	People's Republic of China	2	Female	22	All ages	421	Liver cancer due to other causes	1	Number	2020	3806.5	4990.45	2834.29
1	Deaths	6	People's Republic of China	1	Male	22	All ages	421	Liver cancer due to other causes	3	Rate	2020	0.588066	0.777394	0.420901
1	Deaths	6	People's Republic of China	2	Female	22	All ages	421	Liver cancer due to other causes	3	Rate	2020	0.549137	0.719937	0.408883
1	Deaths	6	People's Republic of China	1	Male	22	All ages	417	Liver cancer	1	Number	2002	95815.4	107863	82478.9
1	Deaths	6	People's Republic of China	2	Female	22	All ages	417	Liver cancer	1	Number	2002	33008.5	37507.1	28741.2
1	Deaths	6	People's Republic of China	1	Male	22	All ages	417	Liver cancer	3	Rate	2002	14.6553	16.498	12.6154
1	Deaths	6	People's Republic of China	2	Female	22	All ages	417	Liver cancer	3	Rate	2002	5.34551	6.07403	4.65445
1	Deaths	6	People's Republic of China	1	Male	22	All ages	418	Liver cancer due to hepatitis B	1	Number	2002	72903	82806.9	62413.5
1	Deaths	6	People's Republic of China	2	Female	22	All ages	418	Liver cancer due to hepatitis B	1	Number	2002	12173.3	14374.3	10268.5
1	Deaths	6	People's Republic of China	1	Male	22	All ages	418	Liver cancer due to hepatitis B	3	Rate	2002	11.1508	12.6656	9.54637
1	Deaths	6	People's Republic of China	2	Female	22	All ages	418	Liver cancer due to hepatitis B	3	Rate	2002	1.97139	2.32783	1.66292
1	Deaths	6	People's Republic of China	1	Male	22	All ages	419	Liver cancer due to hepatitis C	1	Number	2002	9066.75	10888.6	7391.8
1	Deaths	6	People's Republic of China	2	Female	22	All ages	419	Liver cancer due to hepatitis C	1	Number	2002	11268.4	13212.9	9511.22
1	Deaths	6	People's Republic of China	1	Male	22	All ages	419	Liver cancer due to hepatitis C	3	Rate	2002	1.38679	1.66545	1.1306
1	Deaths	6	People's Republic of China	2	Female	22	All ages	419	Liver cancer due to hepatitis C	3	Rate	2002	1.82485	2.13974	1.54028
1	Deaths	6	People's Republic of China	1	Male	22	All ages	420	Liver cancer due to alcohol use	1	Number	2002	6770.09	8538.66	5294.54
1	Deaths	6	People's Republic of China	2	Female	22	All ages	420	Liver cancer due to alcohol use	1	Number	2002	3457.55	4269.89	2793.38
1	Deaths	6	People's Republic of China	1	Male	22	All ages	420	Liver cancer due to alcohol use	3	Rate	2002	1.03551	1.30602	0.809818
1	Deaths	6	People's Republic of China	2	Female	22	All ages	420	Liver cancer due to alcohol use	3	Rate	2002	0.559927	0.69148	0.45237
1	Deaths	6	People's Republic of China	1	Male	22	All ages	421	Liver cancer due to other causes	1	Number	2002	3314.66	4023.54	2711.96
1	Deaths	6	People's Republic of China	2	Female	22	All ages	421	Liver cancer due to other causes	1	Number	2002	3044.09	3689.65	2529.89
1	Deaths	6	People's Republic of China	1	Male	22	All ages	421	Liver cancer due to other causes	3	Rate	2002	0.506989	0.615415	0.414804
1	Deaths	6	People's Republic of China	2	Female	22	All ages	421	Liver cancer due to other causes	3	Rate	2002	0.49297	0.597515	0.409699
1	Deaths	6	People's Republic of China	1	Male	22	All ages	417	Liver cancer	1	Number	1993	73001.4	85782.3	61524.9
1	Deaths	6	People's Republic of China	2	Female	22	All ages	417	Liver cancer	1	Number	1993	27453.2	32363.2	23404.5
1	Deaths	6	People's Republic of China	1	Male	22	All ages	417	Liver cancer	3	Rate	1993	11.602	13.6332	9.77804
1	Deaths	6	People's Republic of China	2	Female	22	All ages	417	Liver cancer	3	Rate	1993	4.66866	5.50367	3.98015
1	Deaths	6	People's Republic of China	1	Male	22	All ages	418	Liver cancer due to hepatitis B	1	Number	1993	55282.9	65288.3	45903.5
1	Deaths	6	People's Republic of China	2	Female	22	All ages	418	Liver cancer due to hepatitis B	1	Number	1993	10168.7	12671.6	8190.04
1	Deaths	6	People's Republic of China	1	Male	22	All ages	418	Liver cancer due to hepatitis B	3	Rate	1993	8.78601	10.3761	7.29536
1	Deaths	6	People's Republic of China	2	Female	22	All ages	418	Liver cancer due to hepatitis B	3	Rate	1993	1.72929	2.15493	1.39279
1	Deaths	6	People's Republic of China	1	Male	22	All ages	419	Liver cancer due to hepatitis C	1	Number	1993	6724.11	8369.36	5427.52
1	Deaths	6	People's Republic of China	2	Female	22	All ages	419	Liver cancer due to hepatitis C	1	Number	1993	9206.16	10994.7	7627.81
1	Deaths	6	People's Republic of China	1	Male	22	All ages	419	Liver cancer due to hepatitis C	3	Rate	1993	1.06865	1.33013	0.862585
1	Deaths	6	People's Republic of China	2	Female	22	All ages	419	Liver cancer due to hepatitis C	3	Rate	1993	1.56559	1.86975	1.29718
1	Deaths	6	People's Republic of China	1	Male	22	All ages	420	Liver cancer due to alcohol use	1	Number	1993	5272.42	6763.28	4138.52
1	Deaths	6	People's Republic of China	2	Female	22	All ages	420	Liver cancer due to alcohol use	1	Number	1993	2779.11	3481.16	2186.21
1	Deaths	6	People's Republic of China	1	Male	22	All ages	420	Liver cancer due to alcohol use	3	Rate	1993	0.837936	1.07488	0.657727
1	Deaths	6	People's Republic of China	2	Female	22	All ages	420	Liver cancer due to alcohol use	3	Rate	1993	0.472613	0.592003	0.371785
1	Deaths	6	People's Republic of China	1	Male	22	All ages	421	Liver cancer due to other causes	1	Number	1993	2608.84	3292.47	2075.24
1	Deaths	6	People's Republic of China	2	Female	22	All ages	421	Liver cancer due to other causes	1	Number	1993	2517.71	3074.5	2060.81
1	Deaths	6	People's Republic of China	1	Male	22	All ages	421	Liver cancer due to other causes	3	Rate	1993	0.414618	0.523266	0.329813
1	Deaths	6	People's Republic of China	2	Female	22	All ages	421	Liver cancer due to other causes	3	Rate	1993	0.42816	0.522847	0.35046
2	DALYs (Disability-Adjusted Life Years)	6	People's Republic of China	1	Male	22	All ages	996	Liver cancer due to NASH	1	Number	1992	69435	86882.5	53316.3
2	DALYs (Disability-Adjusted Life Years)	6	People's Republic of China	2	Female	22	All ages	996	Liver cancer due to NASH	1	Number	1992	59140.5	72776	46910.4
2	DALYs (Disability-Adjusted Life Years)	6	People's Republic of China	1	Male	22	All ages	996	Liver cancer due to NASH	3	Rate	1992	11.1412	13.9408	8.5549
2	DALYs (Disability-Adjusted Life Years)	6	People's Republic of China	2	Female	22	All ages	996	Liver cancer due to NASH	3	Rate	1992	10.1439	12.4827	8.04619
2	DALYs (Disability-Adjusted Life Years)	6	People's Republic of China	1	Male	22	All ages	1005	Hepatoblastoma	1	Number	1992	75291.6	90102.8	62239
2	DALYs (Disability-Adjusted Life Years)	6	People's Republic of China	2	Female	22	All ages	1005	Hepatoblastoma	1	Number	1992	62118.6	74889.9	52266.9
2	DALYs (Disability-Adjusted Life Years)	6	People's Republic of China	1	Male	22	All ages	1005	Hepatoblastoma	3	Rate	1992	12.081	14.4575	9.98659
2	DALYs (Disability-Adjusted Life Years)	6	People's Republic of China	2	Female	22	All ages	1005	Hepatoblastoma	3	Rate	1992	10.6547	12.8453	8.96495
2	DALYs (Disability-Adjusted Life Years)	6	People's Republic of China	1	Male	22	All ages	417	Liver cancer	1	Number	1991	2.50699e+06	3.073e+06	2.05054e+06
2	DALYs (Disability-Adjusted Life Years)	6	People's Republic of China	2	Female	22	All ages	417	Liver cancer	1	Number	1991	832156	990473	691454
2	DALYs (Disability-Adjusted Life Years)	6	People's Republic of China	1	Male	22	All ages	417	Liver cancer	3	Rate	1991	407.087	498.996	332.968
2	DALYs (Disability-Adjusted Life Years)	6	People's Republic of China	2	Female	22	All ages	417	Liver cancer	3	Rate	1991	144.228	171.667	119.841
2	DALYs (Disability-Adjusted Life Years)	6	People's Republic of China	1	Male	22	All ages	418	Liver cancer due to hepatitis B	1	Number	1991	1.93757e+06	2.37666e+06	1.5721e+06
2	DALYs (Disability-Adjusted Life Years)	6	People's Republic of China	2	Female	22	All ages	418	Liver cancer due to hepatitis B	1	Number	1991	334559	412573	267507
2	DALYs (Disability-Adjusted Life Years)	6	People's Republic of China	1	Male	22	All ages	418	Liver cancer due to hepatitis B	3	Rate	1991	314.625	385.924	255.278
2	DALYs (Disability-Adjusted Life Years)	6	People's Republic of China	2	Female	22	All ages	418	Liver cancer due to hepatitis B	3	Rate	1991	57.985	71.5064	46.3638
2	DALYs (Disability-Adjusted Life Years)	6	People's Republic of China	1	Male	22	All ages	417	Liver cancer	1	Number	1990	2.46215e+06	3.01212e+06	2.00045e+06
2	DALYs (Disability-Adjusted Life Years)	6	People's Republic of China	2	Female	22	All ages	417	Liver cancer	1	Number	1990	832712	1.01006e+06	666725
2	DALYs (Disability-Adjusted Life Years)	6	People's Republic of China	1	Male	22	All ages	417	Liver cancer	3	Rate	1990	405.734	496.362	329.65
2	DALYs (Disability-Adjusted Life Years)	6	People's Republic of China	2	Female	22	All ages	417	Liver cancer	3	Rate	1990	146.188	177.322	117.048
2	DALYs (Disability-Adjusted Life Years)	6	People's Republic of China	1	Male	22	All ages	418	Liver cancer due to hepatitis B	1	Number	1990	1.90076e+06	2.31916e+06	1.52858e+06
2	DALYs (Disability-Adjusted Life Years)	6	People's Republic of China	2	Female	22	All ages	418	Liver cancer due to hepatitis B	1	Number	1990	335318	410310	264347
2	DALYs (Disability-Adjusted Life Years)	6	People's Republic of China	1	Male	22	All ages	418	Liver cancer due to hepatitis B	3	Rate	1990	313.223	382.17	251.893
2	DALYs (Disability-Adjusted Life Years)	6	People's Republic of China	2	Female	22	All ages	418	Liver cancer due to hepatitis B	3	Rate	1990	58.8672	72.0325	46.4078
2	DALYs (Disability-Adjusted Life Years)	6	People's Republic of China	1	Male	22	All ages	419	Liver cancer due to hepatitis C	1	Number	1990	173913	226561	131361
2	DALYs (Disability-Adjusted Life Years)	6	People's Republic of China	2	Female	22	All ages	419	Liver cancer due to hepatitis C	1	Number	1990	212568	264758	163374
2	DALYs (Disability-Adjusted Life Years)	6	People's Republic of China	1	Male	22	All ages	419	Liver cancer due to hepatitis C	3	Rate	1990	28.6588	37.3347	21.6468
2	DALYs (Disability-Adjusted Life Years)	6	People's Republic of China	2	Female	22	All ages	419	Liver cancer due to hepatitis C	3	Rate	1990	37.3176	46.4799	28.6814
2	DALYs (Disability-Adjusted Life Years)	6	People's Republic of China	1	Male	22	All ages	420	Liver cancer due to alcohol use	1	Number	1990	151763	203754	113195
2	DALYs (Disability-Adjusted Life Years)	6	People's Republic of China	2	Female	22	All ages	420	Liver cancer due to alcohol use	1	Number	1990	75746.1	98525.1	55929.3
2	DALYs (Disability-Adjusted Life Years)	6	People's Republic of China	1	Male	22	All ages	420	Liver cancer due to alcohol use	3	Rate	1990	25.0088	33.5763	18.6533
2	DALYs (Disability-Adjusted Life Years)	6	People's Republic of China	2	Female	22	All ages	420	Liver cancer due to alcohol use	3	Rate	1990	13.2977	17.2967	9.81873
2	DALYs (Disability-Adjusted Life Years)	6	People's Republic of China	1	Male	22	All ages	421	Liver cancer due to other causes	1	Number	1990	93512.9	119560	72391.3
2	DALYs (Disability-Adjusted Life Years)	6	People's Republic of China	2	Female	22	All ages	421	Liver cancer due to other causes	1	Number	1990	87415.2	111196	66168.9
2	DALYs (Disability-Adjusted Life Years)	6	People's Republic of China	1	Male	22	All ages	421	Liver cancer due to other causes	3	Rate	1990	15.4098	19.7022	11.9292
2	DALYs (Disability-Adjusted Life Years)	6	People's Republic of China	2	Female	22	All ages	421	Liver cancer due to other causes	3	Rate	1990	15.3463	19.5211	11.6164
2	DALYs (Disability-Adjusted Life Years)	6	People's Republic of China	1	Male	22	All ages	996	Liver cancer due to NASH	1	Number	1991	68143.5	85503.7	52728.3
2	DALYs (Disability-Adjusted Life Years)	6	People's Republic of China	2	Female	22	All ages	996	Liver cancer due to NASH	1	Number	1991	58053.9	73036.6	45884.2
2	DALYs (Disability-Adjusted Life Years)	6	People's Republic of China	1	Male	22	All ages	996	Liver cancer due to NASH	3	Rate	1991	11.0652	13.8842	8.56206
2	DALYs (Disability-Adjusted Life Years)	6	People's Republic of China	2	Female	22	All ages	996	Liver cancer due to NASH	3	Rate	1991	10.0618	12.6586	7.95255
2	DALYs (Disability-Adjusted Life Years)	6	People's Republic of China	1	Male	22	All ages	1005	Hepatoblastoma	1	Number	1991	75122.3	92411.8	61834.7
2	DALYs (Disability-Adjusted Life Years)	6	People's Republic of China	2	Female	22	All ages	1005	Hepatoblastoma	1	Number	1991	63124.6	76832.3	53304.4
2	DALYs (Disability-Adjusted Life Years)	6	People's Republic of China	1	Male	22	All ages	1005	Hepatoblastoma	3	Rate	1991	12.1984	15.0059	10.0408
2	DALYs (Disability-Adjusted Life Years)	6	People's Republic of China	2	Female	22	All ages	1005	Hepatoblastoma	3	Rate	1991	10.9406	13.3164	9.23861
2	DALYs (Disability-Adjusted Life Years)	6	People's Republic of China	1	Male	22	All ages	419	Liver cancer due to hepatitis C	1	Number	1991	176802	223134	135745
2	DALYs (Disability-Adjusted Life Years)	6	People's Republic of China	2	Female	22	All ages	419	Liver cancer due to hepatitis C	1	Number	1991	213235	261302	171268
2	DALYs (Disability-Adjusted Life Years)	6	People's Republic of China	1	Male	22	All ages	419	Liver cancer due to hepatitis C	3	Rate	1991	28.7092	36.2326	22.0424
2	DALYs (Disability-Adjusted Life Years)	6	People's Republic of China	2	Female	22	All ages	419	Liver cancer due to hepatitis C	3	Rate	1991	36.9574	45.2883	29.6838
2	DALYs (Disability-Adjusted Life Years)	6	People's Republic of China	1	Male	22	All ages	420	Liver cancer due to alcohol use	1	Number	1991	155086	202295	114792
2	DALYs (Disability-Adjusted Life Years)	6	People's Republic of China	2	Female	22	All ages	420	Liver cancer due to alcohol use	1	Number	1991	76287.1	98552.6	58393.7
2	DALYs (Disability-Adjusted Life Years)	6	People's Republic of China	1	Male	22	All ages	420	Liver cancer due to alcohol use	3	Rate	1991	25.183	32.8489	18.64
2	DALYs (Disability-Adjusted Life Years)	6	People's Republic of China	2	Female	22	All ages	420	Liver cancer due to alcohol use	3	Rate	1991	13.2219	17.0809	10.1207
2	DALYs (Disability-Adjusted Life Years)	6	People's Republic of China	1	Male	22	All ages	421	Liver cancer due to other causes	1	Number	1991	94264.3	120733	72002.8
2	DALYs (Disability-Adjusted Life Years)	6	People's Republic of China	2	Female	22	All ages	421	Liver cancer due to other causes	1	Number	1991	86897.4	110021	67348.7
2	DALYs (Disability-Adjusted Life Years)	6	People's Republic of China	1	Male	22	All ages	421	Liver cancer due to other causes	3	Rate	1991	15.3067	19.6047	11.6919
2	DALYs (Disability-Adjusted Life Years)	6	People's Republic of China	2	Female	22	All ages	421	Liver cancer due to other causes	3	Rate	1991	15.0609	19.0686	11.6727
2	DALYs (Disability-Adjusted Life Years)	6	People's Republic of China	1	Male	22	All ages	996	Liver cancer due to NASH	1	Number	1990	67367.8	86394	51806.6
2	DALYs (Disability-Adjusted Life Years)	6	People's Republic of China	2	Female	22	All ages	996	Liver cancer due to NASH	1	Number	1990	57784.9	71707.1	44347.6
2	DALYs (Disability-Adjusted Life Years)	6	People's Republic of China	1	Male	22	All ages	996	Liver cancer due to NASH	3	Rate	1990	11.1014	14.2367	8.53712
2	DALYs (Disability-Adjusted Life Years)	6	People's Republic of China	2	Female	22	All ages	996	Liver cancer due to NASH	3	Rate	1990	10.1445	12.5886	7.78549
2	DALYs (Disability-Adjusted Life Years)	6	People's Republic of China	1	Male	22	All ages	1005	Hepatoblastoma	1	Number	1990	74836.8	91628.1	61109.5
2	DALYs (Disability-Adjusted Life Years)	6	People's Republic of China	2	Female	22	All ages	1005	Hepatoblastoma	1	Number	1990	63879.6	79391.4	52687.8
2	DALYs (Disability-Adjusted Life Years)	6	People's Republic of China	1	Male	22	All ages	1005	Hepatoblastoma	3	Rate	1990	12.3322	15.0992	10.0701
2	DALYs (Disability-Adjusted Life Years)	6	People's Republic of China	2	Female	22	All ages	1005	Hepatoblastoma	3	Rate	1990	11.2145	13.9377	9.24966
2	DALYs (Disability-Adjusted Life Years)	6	People's Republic of China	1	Male	22	All ages	417	Liver cancer	1	Number	1995	2.8182e+06	3.28576e+06	2.42618e+06
2	DALYs (Disability-Adjusted Life Years)	6	People's Republic of China	2	Female	22	All ages	417	Liver cancer	1	Number	1995	905335	1.0515e+06	778756
2	DALYs (Disability-Adjusted Life Years)	6	People's Republic of China	1	Male	22	All ages	417	Liver cancer	3	Rate	1995	441.843	515.15	380.383
2	DALYs (Disability-Adjusted Life Years)	6	People's Republic of China	2	Female	22	All ages	417	Liver cancer	3	Rate	1995	151.922	176.449	130.681
2	DALYs (Disability-Adjusted Life Years)	6	People's Republic of China	1	Male	22	All ages	418	Liver cancer due to hepatitis B	1	Number	1995	2.19474e+06	2.54851e+06	1.87785e+06
2	DALYs (Disability-Adjusted Life Years)	6	People's Republic of China	2	Female	22	All ages	418	Liver cancer due to hepatitis B	1	Number	1995	369577	445404	306074
2	DALYs (Disability-Adjusted Life Years)	6	People's Republic of China	1	Male	22	All ages	418	Liver cancer due to hepatitis B	3	Rate	1995	344.097	399.561	294.413
2	DALYs (Disability-Adjusted Life Years)	6	People's Republic of China	2	Female	22	All ages	418	Liver cancer due to hepatitis B	3	Rate	1995	62.0179	74.7422	51.3616
2	DALYs (Disability-Adjusted Life Years)	6	People's Republic of China	1	Male	22	All ages	419	Liver cancer due to hepatitis C	1	Number	1995	193661	236836	156037
2	DALYs (Disability-Adjusted Life Years)	6	People's Republic of China	2	Female	22	All ages	419	Liver cancer due to hepatitis C	1	Number	1995	231065	276405	191358
2	DALYs (Disability-Adjusted Life Years)	6	People's Republic of China	1	Male	22	All ages	419	Liver cancer due to hepatitis C	3	Rate	1995	30.3626	37.1318	24.4638
2	DALYs (Disability-Adjusted Life Years)	6	People's Republic of China	2	Female	22	All ages	419	Liver cancer due to hepatitis C	3	Rate	1995	38.7745	46.3829	32.1114
2	DALYs (Disability-Adjusted Life Years)	6	People's Republic of China	1	Male	22	All ages	420	Liver cancer due to alcohol use	1	Number	1995	172848	225379	131085
2	DALYs (Disability-Adjusted Life Years)	6	People's Republic of China	2	Female	22	All ages	420	Liver cancer due to alcohol use	1	Number	1995	84608.5	104169	67309.7
2	DALYs (Disability-Adjusted Life Years)	6	People's Republic of China	1	Male	22	All ages	420	Liver cancer due to alcohol use	3	Rate	1995	27.0996	35.3354	20.5518
2	DALYs (Disability-Adjusted Life Years)	6	People's Republic of China	2	Female	22	All ages	420	Liver cancer due to alcohol use	3	Rate	1995	14.198	17.4804	11.2951
2	DALYs (Disability-Adjusted Life Years)	6	People's Republic of China	1	Male	22	All ages	421	Liver cancer due to other causes	1	Number	1995	103532	125541	83828.9
2	DALYs (Disability-Adjusted Life Years)	6	People's Republic of China	2	Female	22	All ages	421	Liver cancer due to other causes	1	Number	1995	96266.3	116405	79387.1
2	DALYs (Disability-Adjusted Life Years)	6	People's Republic of China	1	Male	22	All ages	421	Liver cancer due to other causes	3	Rate	1995	16.2321	19.6826	13.1429
2	DALYs (Disability-Adjusted Life Years)	6	People's Republic of China	2	Female	22	All ages	421	Liver cancer due to other causes	3	Rate	1995	16.1542	19.5336	13.3218
2	DALYs (Disability-Adjusted Life Years)	6	People's Republic of China	1	Male	22	All ages	417	Liver cancer	1	Number	1998	3.09184e+06	3.54768e+06	2.69838e+06
2	DALYs (Disability-Adjusted Life Years)	6	People's Republic of China	2	Female	22	All ages	417	Liver cancer	1	Number	1998	935358	1.07003e+06	819651
2	DALYs (Disability-Adjusted Life Years)	6	People's Republic of China	1	Male	22	All ages	417	Liver cancer	3	Rate	1998	479.425	550.109	418.416
2	DALYs (Disability-Adjusted Life Years)	6	People's Republic of China	2	Female	22	All ages	417	Liver cancer	3	Rate	1998	154.681	176.952	135.546
2	DALYs (Disability-Adjusted Life Years)	6	People's Republic of China	1	Male	22	All ages	418	Liver cancer due to hepatitis B	1	Number	1998	2.42705e+06	2.78658e+06	2.10859e+06
2	DALYs (Disability-Adjusted Life Years)	6	People's Republic of China	2	Female	22	All ages	418	Liver cancer due to hepatitis B	1	Number	1998	387103	458994	330388
2	DALYs (Disability-Adjusted Life Years)	6	People's Republic of China	1	Male	22	All ages	418	Liver cancer due to hepatitis B	3	Rate	1998	376.342	432.092	326.961
2	DALYs (Disability-Adjusted Life Years)	6	People's Republic of China	2	Female	22	All ages	418	Liver cancer due to hepatitis B	3	Rate	1998	64.0155	75.9043	54.6366
2	DALYs (Disability-Adjusted Life Years)	6	People's Republic of China	1	Male	22	All ages	417	Liver cancer	1	Number	1997	2.99368e+06	3.45039e+06	2.61779e+06
2	DALYs (Disability-Adjusted Life Years)	6	People's Republic of China	2	Female	22	All ages	417	Liver cancer	1	Number	1997	921805	1.04894e+06	797983
2	DALYs (Disability-Adjusted Life Years)	6	People's Republic of China	1	Male	22	All ages	417	Liver cancer	3	Rate	1997	465.569	536.596	407.112
2	DALYs (Disability-Adjusted Life Years)	6	People's Republic of China	2	Female	22	All ages	417	Liver cancer	3	Rate	1997	153.13	174.248	132.56
2	DALYs (Disability-Adjusted Life Years)	6	People's Republic of China	1	Male	22	All ages	418	Liver cancer due to hepatitis B	1	Number	1997	2.34289e+06	2.66746e+06	2.03713e+06
2	DALYs (Disability-Adjusted Life Years)	6	People's Republic of China	2	Female	22	All ages	418	Liver cancer due to hepatitis B	1	Number	1997	379387	446500	320440
2	DALYs (Disability-Adjusted Life Years)	6	People's Republic of China	1	Male	22	All ages	418	Liver cancer due to hepatitis B	3	Rate	1997	364.36	414.836	316.809
2	DALYs (Disability-Adjusted Life Years)	6	People's Republic of China	2	Female	22	All ages	418	Liver cancer due to hepatitis B	3	Rate	1997	63.0235	74.1722	53.2313
2	DALYs (Disability-Adjusted Life Years)	6	People's Republic of China	1	Male	22	All ages	419	Liver cancer due to hepatitis C	1	Number	1998	210825	261610	173066
2	DALYs (Disability-Adjusted Life Years)	6	People's Republic of China	2	Female	22	All ages	419	Liver cancer due to hepatitis C	1	Number	1998	239600	286391	201740
2	DALYs (Disability-Adjusted Life Years)	6	People's Republic of China	1	Male	22	All ages	419	Liver cancer due to hepatitis C	3	Rate	1998	32.6908	40.5657	26.8358
2	DALYs (Disability-Adjusted Life Years)	6	People's Republic of China	2	Female	22	All ages	419	Liver cancer due to hepatitis C	3	Rate	1998	39.6228	47.3607	33.362
2	DALYs (Disability-Adjusted Life Years)	6	People's Republic of China	1	Male	22	All ages	420	Liver cancer due to alcohol use	1	Number	1998	183292	232663	142656
2	DALYs (Disability-Adjusted Life Years)	6	People's Republic of China	2	Female	22	All ages	420	Liver cancer due to alcohol use	1	Number	1998	88698.2	108829	71132.2
2	DALYs (Disability-Adjusted Life Years)	6	People's Republic of China	1	Male	22	All ages	420	Liver cancer due to alcohol use	3	Rate	1998	28.4215	36.0771	22.1205
2	DALYs (Disability-Adjusted Life Years)	6	People's Republic of China	2	Female	22	All ages	420	Liver cancer due to alcohol use	3	Rate	1998	14.6681	17.9972	11.7632
2	DALYs (Disability-Adjusted Life Years)	6	People's Republic of China	1	Male	22	All ages	421	Liver cancer due to other causes	1	Number	1998	112682	138753	93672.1
2	DALYs (Disability-Adjusted Life Years)	6	People's Republic of China	2	Female	22	All ages	421	Liver cancer due to other causes	1	Number	1998	102027	123285	85359.3
2	DALYs (Disability-Adjusted Life Years)	6	People's Republic of China	1	Male	22	All ages	421	Liver cancer due to other causes	3	Rate	1998	17.4727	21.5152	14.5249
2	DALYs (Disability-Adjusted Life Years)	6	People's Republic of China	2	Female	22	All ages	421	Liver cancer due to other causes	3	Rate	1998	16.8723	20.3878	14.1159
2	DALYs (Disability-Adjusted Life Years)	6	People's Republic of China	1	Male	22	All ages	419	Liver cancer due to hepatitis C	1	Number	1997	203863	245988	166488
2	DALYs (Disability-Adjusted Life Years)	6	People's Republic of China	2	Female	22	All ages	419	Liver cancer due to hepatitis C	1	Number	1997	235337	280110	197931
2	DALYs (Disability-Adjusted Life Years)	6	People's Republic of China	1	Male	22	All ages	419	Liver cancer due to hepatitis C	3	Rate	1997	31.7043	38.2555	25.8918
2	DALYs (Disability-Adjusted Life Years)	6	People's Republic of China	2	Female	22	All ages	419	Liver cancer due to hepatitis C	3	Rate	1997	39.094	46.5316	32.8801
2	DALYs (Disability-Adjusted Life Years)	6	People's Republic of China	1	Male	22	All ages	420	Liver cancer due to alcohol use	1	Number	1997	179680	224025	139403
2	DALYs (Disability-Adjusted Life Years)	6	People's Republic of China	2	Female	22	All ages	420	Liver cancer due to alcohol use	1	Number	1997	86962.2	107514	69531.9
2	DALYs (Disability-Adjusted Life Years)	6	People's Republic of China	1	Male	22	All ages	420	Liver cancer due to alcohol use	3	Rate	1997	27.9433	34.8399	21.6796
2	DALYs (Disability-Adjusted Life Years)	6	People's Republic of China	2	Female	22	All ages	420	Liver cancer due to alcohol use	3	Rate	1997	14.4461	17.8602	11.5506
2	DALYs (Disability-Adjusted Life Years)	6	People's Republic of China	1	Male	22	All ages	421	Liver cancer due to other causes	1	Number	1997	109321	135781	88566.7
2	DALYs (Disability-Adjusted Life Years)	6	People's Republic of China	2	Female	22	All ages	421	Liver cancer due to other causes	1	Number	1997	99553.2	119049	81997.5
2	DALYs (Disability-Adjusted Life Years)	6	People's Republic of China	1	Male	22	All ages	421	Liver cancer due to other causes	3	Rate	1997	17.0014	21.1164	13.7737
2	DALYs (Disability-Adjusted Life Years)	6	People's Republic of China	2	Female	22	All ages	421	Liver cancer due to other causes	3	Rate	1997	16.5377	19.7764	13.6214
2	DALYs (Disability-Adjusted Life Years)	6	People's Republic of China	1	Male	22	All ages	417	Liver cancer	1	Number	2000	3.3357e+06	3.83955e+06	2.85461e+06
2	DALYs (Disability-Adjusted Life Years)	6	People's Republic of China	2	Female	22	All ages	417	Liver cancer	1	Number	2000	970543	1.13765e+06	837094
2	DALYs (Disability-Adjusted Life Years)	6	People's Republic of China	1	Male	22	All ages	417	Liver cancer	3	Rate	2000	514.248	591.923	440.081
2	DALYs (Disability-Adjusted Life Years)	6	People's Republic of China	2	Female	22	All ages	417	Liver cancer	3	Rate	2000	158.993	186.368	137.132
2	DALYs (Disability-Adjusted Life Years)	6	People's Republic of China	1	Male	22	All ages	418	Liver cancer due to hepatitis B	1	Number	2000	2.6302e+06	3.01951e+06	2.26264e+06
2	DALYs (Disability-Adjusted Life Years)	6	People's Republic of China	2	Female	22	All ages	418	Liver cancer due to hepatitis B	1	Number	2000	402646	478142	338985
2	DALYs (Disability-Adjusted Life Years)	6	People's Republic of China	1	Male	22	All ages	418	Liver cancer due to hepatitis B	3	Rate	2000	405.484	465.503	348.82
2	DALYs (Disability-Adjusted Life Years)	6	People's Republic of China	2	Female	22	All ages	418	Liver cancer due to hepatitis B	3	Rate	2000	65.961	78.3287	55.5322
2	DALYs (Disability-Adjusted Life Years)	6	People's Republic of China	1	Male	22	All ages	419	Liver cancer due to hepatitis C	1	Number	2000	230253	280045	183329
2	DALYs (Disability-Adjusted Life Years)	6	People's Republic of China	2	Female	22	All ages	419	Liver cancer due to hepatitis C	1	Number	2000	253247	302802	209034
2	DALYs (Disability-Adjusted Life Years)	6	People's Republic of China	1	Male	22	All ages	419	Liver cancer due to hepatitis C	3	Rate	2000	35.497	43.1732	28.263
2	DALYs (Disability-Adjusted Life Years)	6	People's Republic of China	2	Female	22	All ages	419	Liver cancer due to hepatitis C	3	Rate	2000	41.4867	49.6048	34.2438
2	DALYs (Disability-Adjusted Life Years)	6	People's Republic of China	1	Male	22	All ages	420	Liver cancer due to alcohol use	1	Number	2000	196688	253860	151993
2	DALYs (Disability-Adjusted Life Years)	6	People's Republic of China	2	Female	22	All ages	420	Liver cancer due to alcohol use	1	Number	2000	93946	117278	76544.6
2	DALYs (Disability-Adjusted Life Years)	6	People's Republic of China	1	Male	22	All ages	420	Liver cancer due to alcohol use	3	Rate	2000	30.3224	39.1363	23.432
2	DALYs (Disability-Adjusted Life Years)	6	People's Republic of China	2	Female	22	All ages	420	Liver cancer due to alcohol use	3	Rate	2000	15.3901	19.2124	12.5395
2	DALYs (Disability-Adjusted Life Years)	6	People's Republic of China	1	Male	22	All ages	421	Liver cancer due to other causes	1	Number	2000	121164	150284	98583.6
2	DALYs (Disability-Adjusted Life Years)	6	People's Republic of China	2	Female	22	All ages	421	Liver cancer due to other causes	1	Number	2000	106548	128549	87508.6
2	DALYs (Disability-Adjusted Life Years)	6	People's Republic of China	1	Male	22	All ages	421	Liver cancer due to other causes	3	Rate	2000	18.6792	23.1685	15.1981
2	DALYs (Disability-Adjusted Life Years)	6	People's Republic of China	2	Female	22	All ages	421	Liver cancer due to other causes	3	Rate	2000	17.4546	21.0588	14.3356
2	DALYs (Disability-Adjusted Life Years)	6	People's Republic of China	1	Male	22	All ages	417	Liver cancer	1	Number	2001	3.3719e+06	3.80898e+06	2.89889e+06
2	DALYs (Disability-Adjusted Life Years)	6	People's Republic of China	2	Female	22	All ages	417	Liver cancer	1	Number	2001	972550	1.1121e+06	843541
2	DALYs (Disability-Adjusted Life Years)	6	People's Republic of China	1	Male	22	All ages	417	Liver cancer	3	Rate	2001	517.918	585.053	445.264
2	DALYs (Disability-Adjusted Life Years)	6	People's Republic of China	2	Female	22	All ages	417	Liver cancer	3	Rate	2001	158.447	181.182	137.429
2	DALYs (Disability-Adjusted Life Years)	6	People's Republic of China	1	Male	22	All ages	418	Liver cancer due to hepatitis B	1	Number	2001	2.65971e+06	3.02785e+06	2.28701e+06
2	DALYs (Disability-Adjusted Life Years)	6	People's Republic of China	2	Female	22	All ages	418	Liver cancer due to hepatitis B	1	Number	2001	402714	468340	339436
2	DALYs (Disability-Adjusted Life Years)	6	People's Republic of China	1	Male	22	All ages	418	Liver cancer due to hepatitis B	3	Rate	2001	408.527	465.072	351.281
2	DALYs (Disability-Adjusted Life Years)	6	People's Republic of China	2	Female	22	All ages	418	Liver cancer due to hepatitis B	3	Rate	2001	65.6098	76.3015	55.3005
2	DALYs (Disability-Adjusted Life Years)	6	People's Republic of China	1	Male	22	All ages	996	Liver cancer due to NASH	1	Number	1996	78294.1	94747.7	64260.5
2	DALYs (Disability-Adjusted Life Years)	6	People's Republic of China	2	Female	22	All ages	996	Liver cancer due to NASH	1	Number	1996	66774.2	80033.5	54228.1
2	DALYs (Disability-Adjusted Life Years)	6	People's Republic of China	1	Male	22	All ages	996	Liver cancer due to NASH	3	Rate	1996	12.2192	14.7871	10.029
2	DALYs (Disability-Adjusted Life Years)	6	People's Republic of China	2	Female	22	All ages	996	Liver cancer due to NASH	3	Rate	1996	11.1456	13.3588	9.05149
2	DALYs (Disability-Adjusted Life Years)	6	People's Republic of China	1	Male	22	All ages	1005	Hepatoblastoma	1	Number	1996	77931.9	89857.2	67036
2	DALYs (Disability-Adjusted Life Years)	6	People's Republic of China	2	Female	22	All ages	1005	Hepatoblastoma	1	Number	1996	56196.5	66601.6	48294
2	DALYs (Disability-Adjusted Life Years)	6	People's Republic of China	1	Male	22	All ages	1005	Hepatoblastoma	3	Rate	1996	12.1627	14.0239	10.4622
2	DALYs (Disability-Adjusted Life Years)	6	People's Republic of China	2	Female	22	All ages	1005	Hepatoblastoma	3	Rate	1996	9.38003	11.1168	8.06098
2	DALYs (Disability-Adjusted Life Years)	6	People's Republic of China	1	Male	22	All ages	419	Liver cancer due to hepatitis C	1	Number	2001	234596	285538	189315
2	DALYs (Disability-Adjusted Life Years)	6	People's Republic of China	2	Female	22	All ages	419	Liver cancer due to hepatitis C	1	Number	2001	257614	303179	211990
2	DALYs (Disability-Adjusted Life Years)	6	People's Republic of China	1	Male	22	All ages	419	Liver cancer due to hepatitis C	3	Rate	2001	36.0334	43.8581	29.0784
2	DALYs (Disability-Adjusted Life Years)	6	People's Republic of China	2	Female	22	All ages	419	Liver cancer due to hepatitis C	3	Rate	2001	41.9702	49.3937	34.5372
2	DALYs (Disability-Adjusted Life Years)	6	People's Republic of China	1	Male	22	All ages	420	Liver cancer due to alcohol use	1	Number	2001	200683	247725	154040
2	DALYs (Disability-Adjusted Life Years)	6	People's Republic of China	2	Female	22	All ages	420	Liver cancer due to alcohol use	1	Number	2001	95238.7	118711	76966
2	DALYs (Disability-Adjusted Life Years)	6	People's Republic of China	1	Male	22	All ages	420	Liver cancer due to alcohol use	3	Rate	2001	30.8245	38.0501	23.6602
2	DALYs (Disability-Adjusted Life Years)	6	People's Republic of China	2	Female	22	All ages	420	Liver cancer due to alcohol use	3	Rate	2001	15.5162	19.3403	12.5392
2	DALYs (Disability-Adjusted Life Years)	6	People's Republic of China	1	Male	22	All ages	421	Liver cancer due to other causes	1	Number	2001	122319	147694	99814.9
2	DALYs (Disability-Adjusted Life Years)	6	People's Republic of China	2	Female	22	All ages	421	Liver cancer due to other causes	1	Number	2001	106300	127386	86680.4
2	DALYs (Disability-Adjusted Life Years)	6	People's Republic of China	1	Male	22	All ages	421	Liver cancer due to other causes	3	Rate	2001	18.7879	22.6855	15.3314
2	DALYs (Disability-Adjusted Life Years)	6	People's Republic of China	2	Female	22	All ages	421	Liver cancer due to other causes	3	Rate	2001	17.3182	20.7536	14.1219
2	DALYs (Disability-Adjusted Life Years)	6	People's Republic of China	1	Male	22	All ages	417	Liver cancer	1	Number	2003	3.12622e+06	3.53361e+06	2.73982e+06
2	DALYs (Disability-Adjusted Life Years)	6	People's Republic of China	2	Female	22	All ages	417	Liver cancer	1	Number	2003	915882	1.05465e+06	805579
2	DALYs (Disability-Adjusted Life Years)	6	People's Republic of China	1	Male	22	All ages	417	Liver cancer	3	Rate	2003	476.039	538.074	417.201
2	DALYs (Disability-Adjusted Life Years)	6	People's Republic of China	2	Female	22	All ages	417	Liver cancer	3	Rate	2003	147.39	169.721	129.639
2	DALYs (Disability-Adjusted Life Years)	6	People's Republic of China	1	Male	22	All ages	418	Liver cancer due to hepatitis B	1	Number	2003	2.45828e+06	2.79838e+06	2.11982e+06
2	DALYs (Disability-Adjusted Life Years)	6	People's Republic of China	2	Female	22	All ages	418	Liver cancer due to hepatitis B	1	Number	2003	372285	444217	311483
2	DALYs (Disability-Adjusted Life Years)	6	People's Republic of China	1	Male	22	All ages	418	Liver cancer due to hepatitis B	3	Rate	2003	374.33	426.119	322.791
2	DALYs (Disability-Adjusted Life Years)	6	People's Republic of China	2	Female	22	All ages	418	Liver cancer due to hepatitis B	3	Rate	2003	59.9104	71.4862	50.1258
2	DALYs (Disability-Adjusted Life Years)	6	People's Republic of China	1	Male	22	All ages	417	Liver cancer	1	Number	2004	3.03566e+06	3.37749e+06	2.70002e+06
2	DALYs (Disability-Adjusted Life Years)	6	People's Republic of China	2	Female	22	All ages	417	Liver cancer	1	Number	2004	893949	994632	809428
2	DALYs (Disability-Adjusted Life Years)	6	People's Republic of China	1	Male	22	All ages	417	Liver cancer	3	Rate	2004	460.113	511.924	409.24
2	DALYs (Disability-Adjusted Life Years)	6	People's Republic of China	2	Female	22	All ages	417	Liver cancer	3	Rate	2004	142.926	159.024	129.413
2	DALYs (Disability-Adjusted Life Years)	6	People's Republic of China	1	Male	22	All ages	418	Liver cancer due to hepatitis B	1	Number	2004	2.38595e+06	2.67916e+06	2.10797e+06
2	DALYs (Disability-Adjusted Life Years)	6	People's Republic of China	2	Female	22	All ages	418	Liver cancer due to hepatitis B	1	Number	2004	362608	421719	311726
2	DALYs (Disability-Adjusted Life Years)	6	People's Republic of China	1	Male	22	All ages	418	Liver cancer due to hepatitis B	3	Rate	2004	361.637	406.079	319.504
2	DALYs (Disability-Adjusted Life Years)	6	People's Republic of China	2	Female	22	All ages	418	Liver cancer due to hepatitis B	3	Rate	2004	57.9744	67.4253	49.8394
2	DALYs (Disability-Adjusted Life Years)	6	People's Republic of China	1	Male	22	All ages	419	Liver cancer due to hepatitis C	1	Number	2003	228771	274703	185433
2	DALYs (Disability-Adjusted Life Years)	6	People's Republic of China	2	Female	22	All ages	419	Liver cancer due to hepatitis C	1	Number	2003	257673	295422	219910
2	DALYs (Disability-Adjusted Life Years)	6	People's Republic of China	1	Male	22	All ages	419	Liver cancer due to hepatitis C	3	Rate	2003	34.8357	41.83	28.2365
2	DALYs (Disability-Adjusted Life Years)	6	People's Republic of China	2	Female	22	All ages	419	Liver cancer due to hepatitis C	3	Rate	2003	41.4663	47.5413	35.3893
2	DALYs (Disability-Adjusted Life Years)	6	People's Republic of China	1	Male	22	All ages	420	Liver cancer due to alcohol use	1	Number	2003	194655	242437	155497
2	DALYs (Disability-Adjusted Life Years)	6	People's Republic of China	2	Female	22	All ages	420	Liver cancer due to alcohol use	1	Number	2003	93355.1	116377	76728.7
2	DALYs (Disability-Adjusted Life Years)	6	People's Republic of China	1	Male	22	All ages	420	Liver cancer due to alcohol use	3	Rate	2003	29.6407	36.9167	23.6779
2	DALYs (Disability-Adjusted Life Years)	6	People's Republic of China	2	Female	22	All ages	420	Liver cancer due to alcohol use	3	Rate	2003	15.0233	18.7281	12.3477
2	DALYs (Disability-Adjusted Life Years)	6	People's Republic of China	1	Male	22	All ages	421	Liver cancer due to other causes	1	Number	2003	112244	135636	92500
2	DALYs (Disability-Adjusted Life Years)	6	People's Republic of China	2	Female	22	All ages	421	Liver cancer due to other causes	1	Number	2003	97017.8	118220	80886.5
2	DALYs (Disability-Adjusted Life Years)	6	People's Republic of China	1	Male	22	All ages	421	Liver cancer due to other causes	3	Rate	2003	17.0917	20.6537	14.0853
2	DALYs (Disability-Adjusted Life Years)	6	People's Republic of China	2	Female	22	All ages	421	Liver cancer due to other causes	3	Rate	2003	15.6127	19.0248	13.0168
2	DALYs (Disability-Adjusted Life Years)	6	People's Republic of China	1	Male	22	All ages	417	Liver cancer	1	Number	2002	3.28046e+06	3.68687e+06	2.84238e+06
2	DALYs (Disability-Adjusted Life Years)	6	People's Republic of China	2	Female	22	All ages	417	Liver cancer	1	Number	2002	949279	1.0795e+06	827317
2	DALYs (Disability-Adjusted Life Years)	6	People's Republic of China	1	Male	22	All ages	417	Liver cancer	3	Rate	2002	501.758	563.92	434.752
2	DALYs (Disability-Adjusted Life Years)	6	People's Republic of China	2	Female	22	All ages	417	Liver cancer	3	Rate	2002	153.729	174.818	133.978
2	DALYs (Disability-Adjusted Life Years)	6	People's Republic of China	1	Male	22	All ages	418	Liver cancer due to hepatitis B	1	Number	2002	2.58359e+06	2.92284e+06	2.22694e+06
2	DALYs (Disability-Adjusted Life Years)	6	People's Republic of China	2	Female	22	All ages	418	Liver cancer due to hepatitis B	1	Number	2002	389682	456812	329029
2	DALYs (Disability-Adjusted Life Years)	6	People's Republic of China	1	Male	22	All ages	418	Liver cancer due to hepatitis B	3	Rate	2002	395.169	447.059	340.618
2	DALYs (Disability-Adjusted Life Years)	6	People's Republic of China	2	Female	22	All ages	418	Liver cancer due to hepatitis B	3	Rate	2002	63.1065	73.9777	53.2841
2	DALYs (Disability-Adjusted Life Years)	6	People's Republic of China	1	Male	22	All ages	419	Liver cancer due to hepatitis C	1	Number	2004	224594	269887	184098
2	DALYs (Disability-Adjusted Life Years)	6	People's Republic of China	2	Female	22	All ages	419	Liver cancer due to hepatitis C	1	Number	2004	254973	292704	219053
2	DALYs (Disability-Adjusted Life Years)	6	People's Republic of China	1	Male	22	All ages	419	Liver cancer due to hepatitis C	3	Rate	2004	34.0415	40.9066	27.9036
2	DALYs (Disability-Adjusted Life Years)	6	People's Republic of China	2	Female	22	All ages	419	Liver cancer due to hepatitis C	3	Rate	2004	40.7655	46.7981	35.0226
2	DALYs (Disability-Adjusted Life Years)	6	People's Republic of China	1	Male	22	All ages	420	Liver cancer due to alcohol use	1	Number	2004	191958	239128	150497
2	DALYs (Disability-Adjusted Life Years)	6	People's Republic of China	2	Female	22	All ages	420	Liver cancer due to alcohol use	1	Number	2004	92051.3	113139	75278.6
2	DALYs (Disability-Adjusted Life Years)	6	People's Republic of China	1	Male	22	All ages	420	Liver cancer due to alcohol use	3	Rate	2004	29.0949	36.2445	22.8108
2	DALYs (Disability-Adjusted Life Years)	6	People's Republic of China	2	Female	22	All ages	420	Liver cancer due to alcohol use	3	Rate	2004	14.7173	18.0889	12.0357
2	DALYs (Disability-Adjusted Life Years)	6	People's Republic of China	1	Male	22	All ages	421	Liver cancer due to other causes	1	Number	2004	108752	132261	91003.8
2	DALYs (Disability-Adjusted Life Years)	6	People's Republic of China	2	Female	22	All ages	421	Liver cancer due to other causes	1	Number	2004	94266	111737	79341.3
2	DALYs (Disability-Adjusted Life Years)	6	People's Republic of China	1	Male	22	All ages	421	Liver cancer due to other causes	3	Rate	2004	16.4835	20.0467	13.7934
2	DALYs (Disability-Adjusted Life Years)	6	People's Republic of China	2	Female	22	All ages	421	Liver cancer due to other causes	3	Rate	2004	15.0714	17.8647	12.6852
2	DALYs (Disability-Adjusted Life Years)	6	People's Republic of China	1	Male	22	All ages	996	Liver cancer due to NASH	1	Number	1995	75605	92316.1	60325.4
2	DALYs (Disability-Adjusted Life Years)	6	People's Republic of China	2	Female	22	All ages	996	Liver cancer due to NASH	1	Number	1995	65115.7	78814.3	52538.6
2	DALYs (Disability-Adjusted Life Years)	6	People's Republic of China	1	Male	22	All ages	996	Liver cancer due to NASH	3	Rate	1995	11.8535	14.4735	9.45796
2	DALYs (Disability-Adjusted Life Years)	6	People's Republic of China	2	Female	22	All ages	996	Liver cancer due to NASH	3	Rate	1995	10.9269	13.2256	8.81639
2	DALYs (Disability-Adjusted Life Years)	6	People's Republic of China	1	Male	22	All ages	1005	Hepatoblastoma	1	Number	1995	77808.5	90929.4	66834.8
2	DALYs (Disability-Adjusted Life Years)	6	People's Republic of China	2	Female	22	All ages	1005	Hepatoblastoma	1	Number	1995	58701.9	69648.4	50421
2	DALYs (Disability-Adjusted Life Years)	6	People's Republic of China	1	Male	22	All ages	1005	Hepatoblastoma	3	Rate	1995	12.199	14.2561	10.4785
2	DALYs (Disability-Adjusted Life Years)	6	People's Republic of China	2	Female	22	All ages	1005	Hepatoblastoma	3	Rate	1995	9.85063	11.6875	8.46103
2	DALYs (Disability-Adjusted Life Years)	6	People's Republic of China	1	Male	22	All ages	417	Liver cancer	1	Number	1994	2.71211e+06	3.15756e+06	2.32807e+06
2	DALYs (Disability-Adjusted Life Years)	6	People's Republic of China	2	Female	22	All ages	417	Liver cancer	1	Number	1994	884104	1.02796e+06	742096
2	DALYs (Disability-Adjusted Life Years)	6	People's Republic of China	1	Male	22	All ages	417	Liver cancer	3	Rate	1994	427.755	498.011	367.184
2	DALYs (Disability-Adjusted Life Years)	6	People's Republic of China	2	Female	22	All ages	417	Liver cancer	3	Rate	1994	149.273	173.561	125.296
2	DALYs (Disability-Adjusted Life Years)	6	People's Republic of China	1	Male	22	All ages	418	Liver cancer due to hepatitis B	1	Number	1994	2.10729e+06	2.45306e+06	1.79523e+06
2	DALYs (Disability-Adjusted Life Years)	6	People's Republic of China	2	Female	22	All ages	418	Liver cancer due to hepatitis B	1	Number	1994	359425	432553	294376
2	DALYs (Disability-Adjusted Life Years)	6	People's Republic of China	1	Male	22	All ages	418	Liver cancer due to hepatitis B	3	Rate	1994	332.362	386.897	283.145
2	DALYs (Disability-Adjusted Life Years)	6	People's Republic of China	2	Female	22	All ages	418	Liver cancer due to hepatitis B	3	Rate	1994	60.6856	73.0326	49.7026
2	DALYs (Disability-Adjusted Life Years)	6	People's Republic of China	1	Male	22	All ages	419	Liver cancer due to hepatitis C	1	Number	2002	233884	282528	191346
2	DALYs (Disability-Adjusted Life Years)	6	People's Republic of China	2	Female	22	All ages	419	Liver cancer due to hepatitis C	1	Number	2002	258810	305873	218828
2	DALYs (Disability-Adjusted Life Years)	6	People's Republic of China	1	Male	22	All ages	419	Liver cancer due to hepatitis C	3	Rate	2002	35.7733	43.2137	29.2671
2	DALYs (Disability-Adjusted Life Years)	6	People's Republic of China	2	Female	22	All ages	419	Liver cancer due to hepatitis C	3	Rate	2002	41.9126	49.5341	35.4377
2	DALYs (Disability-Adjusted Life Years)	6	People's Republic of China	1	Male	22	All ages	420	Liver cancer due to alcohol use	1	Number	2002	199477	254874	155661
2	DALYs (Disability-Adjusted Life Years)	6	People's Republic of China	2	Female	22	All ages	420	Liver cancer due to alcohol use	1	Number	2002	94888.3	118339	75882.2
2	DALYs (Disability-Adjusted Life Years)	6	People's Republic of China	1	Male	22	All ages	420	Liver cancer due to alcohol use	3	Rate	2002	30.5108	38.9839	23.8089
2	DALYs (Disability-Adjusted Life Years)	6	People's Republic of China	2	Female	22	All ages	420	Liver cancer due to alcohol use	3	Rate	2002	15.3665	19.1642	12.2886
2	DALYs (Disability-Adjusted Life Years)	6	People's Republic of China	1	Male	22	All ages	421	Liver cancer due to other causes	1	Number	2002	118396	144909	97370.6
2	DALYs (Disability-Adjusted Life Years)	6	People's Republic of China	2	Female	22	All ages	421	Liver cancer due to other causes	1	Number	2002	102217	125355	84851.1
2	DALYs (Disability-Adjusted Life Years)	6	People's Republic of China	1	Male	22	All ages	421	Liver cancer due to other causes	3	Rate	2002	18.1091	22.1644	14.8932
2	DALYs (Disability-Adjusted Life Years)	6	People's Republic of China	2	Female	22	All ages	421	Liver cancer due to other causes	3	Rate	2002	16.5533	20.3004	13.7411
2	DALYs (Disability-Adjusted Life Years)	6	People's Republic of China	1	Male	22	All ages	417	Liver cancer	1	Number	1992	2.56621e+06	3.09207e+06	2.13866e+06
2	DALYs (Disability-Adjusted Life Years)	6	People's Republic of China	2	Female	22	All ages	417	Liver cancer	1	Number	1992	842368	1.00758e+06	700284
2	DALYs (Disability-Adjusted Life Years)	6	People's Republic of China	1	Male	22	All ages	417	Liver cancer	3	Rate	1992	411.764	496.14	343.16
2	DALYs (Disability-Adjusted Life Years)	6	People's Republic of China	2	Female	22	All ages	417	Liver cancer	3	Rate	1992	144.485	172.822	120.114
2	DALYs (Disability-Adjusted Life Years)	6	People's Republic of China	1	Male	22	All ages	418	Liver cancer due to hepatitis B	1	Number	1992	1.98736e+06	2.39939e+06	1.65103e+06
2	DALYs (Disability-Adjusted Life Years)	6	People's Republic of China	2	Female	22	All ages	418	Liver cancer due to hepatitis B	1	Number	1992	339944	413832	269839
2	DALYs (Disability-Adjusted Life Years)	6	People's Republic of China	1	Male	22	All ages	418	Liver cancer due to hepatitis B	3	Rate	1992	318.884	384.995	264.918
2	DALYs (Disability-Adjusted Life Years)	6	People's Republic of China	2	Female	22	All ages	418	Liver cancer due to hepatitis B	3	Rate	1992	58.3081	70.9814	46.2834
2	DALYs (Disability-Adjusted Life Years)	6	People's Republic of China	1	Male	22	All ages	417	Liver cancer	1	Number	1993	2.63449e+06	3.09477e+06	2.21679e+06
2	DALYs (Disability-Adjusted Life Years)	6	People's Republic of China	2	Female	22	All ages	417	Liver cancer	1	Number	1993	854003	1.00052e+06	735133
2	DALYs (Disability-Adjusted Life Years)	6	People's Republic of China	1	Male	22	All ages	417	Liver cancer	3	Rate	1993	418.694	491.846	352.31
2	DALYs (Disability-Adjusted Life Years)	6	People's Republic of China	2	Female	22	All ages	417	Liver cancer	3	Rate	1993	145.231	170.148	125.016
2	DALYs (Disability-Adjusted Life Years)	6	People's Republic of China	1	Male	22	All ages	418	Liver cancer due to hepatitis B	1	Number	1993	2.04401e+06	2.41502e+06	1.70435e+06
2	DALYs (Disability-Adjusted Life Years)	6	People's Republic of China	2	Female	22	All ages	418	Liver cancer due to hepatitis B	1	Number	1993	345662	420475	280336
2	DALYs (Disability-Adjusted Life Years)	6	People's Republic of China	1	Male	22	All ages	418	Liver cancer due to hepatitis B	3	Rate	1993	324.85	383.814	270.87
2	DALYs (Disability-Adjusted Life Years)	6	People's Republic of China	2	Female	22	All ages	418	Liver cancer due to hepatitis B	3	Rate	1993	58.7829	71.5056	47.6737
2	DALYs (Disability-Adjusted Life Years)	6	People's Republic of China	1	Male	22	All ages	417	Liver cancer	1	Number	1996	2.91048e+06	3.28412e+06	2.55652e+06
2	DALYs (Disability-Adjusted Life Years)	6	People's Republic of China	2	Female	22	All ages	417	Liver cancer	1	Number	1996	917490	1.05113e+06	802361
2	DALYs (Disability-Adjusted Life Years)	6	People's Republic of China	1	Male	22	All ages	417	Liver cancer	3	Rate	1996	454.234	512.547	398.992
2	DALYs (Disability-Adjusted Life Years)	6	People's Republic of China	2	Female	22	All ages	417	Liver cancer	3	Rate	1996	153.143	175.448	133.926
2	DALYs (Disability-Adjusted Life Years)	6	People's Republic of China	1	Male	22	All ages	418	Liver cancer due to hepatitis B	1	Number	1996	2.27149e+06	2.60175e+06	1.98882e+06
2	DALYs (Disability-Adjusted Life Years)	6	People's Republic of China	2	Female	22	All ages	418	Liver cancer due to hepatitis B	1	Number	1996	375878	444360	316607
2	DALYs (Disability-Adjusted Life Years)	6	People's Republic of China	1	Male	22	All ages	418	Liver cancer due to hepatitis B	3	Rate	1996	354.508	406.052	310.392
2	DALYs (Disability-Adjusted Life Years)	6	People's Republic of China	2	Female	22	All ages	418	Liver cancer due to hepatitis B	3	Rate	1996	62.7396	74.1704	52.8464
2	DALYs (Disability-Adjusted Life Years)	6	People's Republic of China	1	Male	22	All ages	417	Liver cancer	1	Number	1999	3.20607e+06	3.6403e+06	2.76093e+06
2	DALYs (Disability-Adjusted Life Years)	6	People's Republic of China	2	Female	22	All ages	417	Liver cancer	1	Number	1999	952433	1.08041e+06	831820
2	DALYs (Disability-Adjusted Life Years)	6	People's Republic of China	1	Male	22	All ages	417	Liver cancer	3	Rate	1999	495.76	562.904	426.927
2	DALYs (Disability-Adjusted Life Years)	6	People's Republic of China	2	Female	22	All ages	417	Liver cancer	3	Rate	1999	156.791	177.858	136.935
2	DALYs (Disability-Adjusted Life Years)	6	People's Republic of China	1	Male	22	All ages	418	Liver cancer due to hepatitis B	1	Number	1999	2.52448e+06	2.88953e+06	2.17627e+06
2	DALYs (Disability-Adjusted Life Years)	6	People's Republic of China	2	Female	22	All ages	418	Liver cancer due to hepatitis B	1	Number	1999	395501	463399	337070
2	DALYs (Disability-Adjusted Life Years)	6	People's Republic of China	1	Male	22	All ages	418	Liver cancer due to hepatitis B	3	Rate	1999	390.364	446.812	336.52
2	DALYs (Disability-Adjusted Life Years)	6	People's Republic of China	2	Female	22	All ages	418	Liver cancer due to hepatitis B	3	Rate	1999	65.1077	76.2852	55.4888
2	DALYs (Disability-Adjusted Life Years)	6	People's Republic of China	1	Male	22	All ages	419	Liver cancer due to hepatitis C	1	Number	2011	260073	309542	212148
2	DALYs (Disability-Adjusted Life Years)	6	People's Republic of China	2	Female	22	All ages	419	Liver cancer due to hepatitis C	1	Number	2011	294852	347199	244114
2	DALYs (Disability-Adjusted Life Years)	6	People's Republic of China	1	Male	22	All ages	419	Liver cancer due to hepatitis C	3	Rate	2011	37.8849	45.0911	30.9037
2	DALYs (Disability-Adjusted Life Years)	6	People's Republic of China	2	Female	22	All ages	419	Liver cancer due to hepatitis C	3	Rate	2011	44.8525	52.8155	37.1344
2	DALYs (Disability-Adjusted Life Years)	6	People's Republic of China	1	Male	22	All ages	420	Liver cancer due to alcohol use	1	Number	2011	248386	313162	195139
2	DALYs (Disability-Adjusted Life Years)	6	People's Republic of China	2	Female	22	All ages	420	Liver cancer due to alcohol use	1	Number	2011	117748	147195	95048
2	DALYs (Disability-Adjusted Life Years)	6	People's Republic of China	1	Male	22	All ages	420	Liver cancer due to alcohol use	3	Rate	2011	36.1825	45.6184	28.426
2	DALYs (Disability-Adjusted Life Years)	6	People's Republic of China	2	Female	22	All ages	420	Liver cancer due to alcohol use	3	Rate	2011	17.9117	22.3912	14.4586
2	DALYs (Disability-Adjusted Life Years)	6	People's Republic of China	1	Male	22	All ages	421	Liver cancer due to other causes	1	Number	2011	115531	141478	93717.6
2	DALYs (Disability-Adjusted Life Years)	6	People's Republic of China	2	Female	22	All ages	421	Liver cancer due to other causes	1	Number	2011	98134.6	121624	80322.3
2	DALYs (Disability-Adjusted Life Years)	6	People's Republic of China	1	Male	22	All ages	421	Liver cancer due to other causes	3	Rate	2011	16.8294	20.6091	13.6519
2	DALYs (Disability-Adjusted Life Years)	6	People's Republic of China	2	Female	22	All ages	421	Liver cancer due to other causes	3	Rate	2011	14.9281	18.5012	12.2185
2	DALYs (Disability-Adjusted Life Years)	6	People's Republic of China	1	Male	22	All ages	417	Liver cancer	1	Number	2010	3.29678e+06	3.7921e+06	2.87991e+06
2	DALYs (Disability-Adjusted Life Years)	6	People's Republic of China	2	Female	22	All ages	417	Liver cancer	1	Number	2010	975948	1.11386e+06	845645
2	DALYs (Disability-Adjusted Life Years)	6	People's Republic of China	1	Male	22	All ages	417	Liver cancer	3	Rate	2010	482.469	554.956	421.462
2	DALYs (Disability-Adjusted Life Years)	6	People's Republic of China	2	Female	22	All ages	417	Liver cancer	3	Rate	2010	149.314	170.414	129.378
2	DALYs (Disability-Adjusted Life Years)	6	People's Republic of China	1	Male	22	All ages	418	Liver cancer due to hepatitis B	1	Number	2010	2.54673e+06	2.93579e+06	2.2181e+06
2	DALYs (Disability-Adjusted Life Years)	6	People's Republic of China	2	Female	22	All ages	418	Liver cancer due to hepatitis B	1	Number	2010	369434	433746	310673
2	DALYs (Disability-Adjusted Life Years)	6	People's Republic of China	1	Male	22	All ages	418	Liver cancer due to hepatitis B	3	Rate	2010	372.702	429.639	324.608
2	DALYs (Disability-Adjusted Life Years)	6	People's Republic of China	2	Female	22	All ages	418	Liver cancer due to hepatitis B	3	Rate	2010	56.5211	66.3604	47.531
2	DALYs (Disability-Adjusted Life Years)	6	People's Republic of China	1	Male	22	All ages	417	Liver cancer	1	Number	2008	3.26252e+06	3.66069e+06	2.89262e+06
2	DALYs (Disability-Adjusted Life Years)	6	People's Republic of China	2	Female	22	All ages	417	Liver cancer	1	Number	2008	954088	1.08527e+06	842945
2	DALYs (Disability-Adjusted Life Years)	6	People's Republic of China	1	Male	22	All ages	417	Liver cancer	3	Rate	2008	483.015	541.964	428.252
2	DALYs (Disability-Adjusted Life Years)	6	People's Republic of China	2	Female	22	All ages	417	Liver cancer	3	Rate	2008	148.041	168.396	130.796
2	DALYs (Disability-Adjusted Life Years)	6	People's Republic of China	1	Male	22	All ages	418	Liver cancer due to hepatitis B	1	Number	2008	2.54247e+06	2.87923e+06	2.23641e+06
2	DALYs (Disability-Adjusted Life Years)	6	People's Republic of China	2	Female	22	All ages	418	Liver cancer due to hepatitis B	1	Number	2008	372744	443503	314330
2	DALYs (Disability-Adjusted Life Years)	6	People's Republic of China	1	Male	22	All ages	418	Liver cancer due to hepatitis B	3	Rate	2008	376.413	426.269	331.1
2	DALYs (Disability-Adjusted Life Years)	6	People's Republic of China	2	Female	22	All ages	418	Liver cancer due to hepatitis B	3	Rate	2008	57.8368	68.8162	48.773
2	DALYs (Disability-Adjusted Life Years)	6	People's Republic of China	1	Male	22	All ages	419	Liver cancer due to hepatitis C	1	Number	2010	260378	314788	214432
2	DALYs (Disability-Adjusted Life Years)	6	People's Republic of China	2	Female	22	All ages	419	Liver cancer due to hepatitis C	1	Number	2010	293009	342258	245393
2	DALYs (Disability-Adjusted Life Years)	6	People's Republic of China	1	Male	22	All ages	419	Liver cancer due to hepatitis C	3	Rate	2010	38.1051	46.0678	31.3811
2	DALYs (Disability-Adjusted Life Years)	6	People's Republic of China	2	Female	22	All ages	419	Liver cancer due to hepatitis C	3	Rate	2010	44.8284	52.3632	37.5436
2	DALYs (Disability-Adjusted Life Years)	6	People's Republic of China	1	Male	22	All ages	420	Liver cancer due to alcohol use	1	Number	2010	244935	305762	196394
2	DALYs (Disability-Adjusted Life Years)	6	People's Republic of China	2	Female	22	All ages	420	Liver cancer due to alcohol use	1	Number	2010	115894	143656	93715.4
2	DALYs (Disability-Adjusted Life Years)	6	People's Republic of China	1	Male	22	All ages	420	Liver cancer due to alcohol use	3	Rate	2010	35.8452	44.7469	28.7413
2	DALYs (Disability-Adjusted Life Years)	6	People's Republic of China	2	Female	22	All ages	420	Liver cancer due to alcohol use	3	Rate	2010	17.7311	21.9784	14.3378
2	DALYs (Disability-Adjusted Life Years)	6	People's Republic of China	1	Male	22	All ages	421	Liver cancer due to other causes	1	Number	2010	116676	144076	94121.2
2	DALYs (Disability-Adjusted Life Years)	6	People's Republic of China	2	Female	22	All ages	421	Liver cancer due to other causes	1	Number	2010	99111	120106	82367.8
2	DALYs (Disability-Adjusted Life Years)	6	People's Republic of China	1	Male	22	All ages	421	Liver cancer due to other causes	3	Rate	2010	17.075	21.0848	13.7742
2	DALYs (Disability-Adjusted Life Years)	6	People's Republic of China	2	Female	22	All ages	421	Liver cancer due to other causes	3	Rate	2010	15.1633	18.3754	12.6017
2	DALYs (Disability-Adjusted Life Years)	6	People's Republic of China	1	Male	22	All ages	419	Liver cancer due to hepatitis C	1	Number	2008	249789	300651	202748
2	DALYs (Disability-Adjusted Life Years)	6	People's Republic of China	2	Female	22	All ages	419	Liver cancer due to hepatitis C	1	Number	2008	280032	329363	239293
2	DALYs (Disability-Adjusted Life Years)	6	People's Republic of China	1	Male	22	All ages	419	Liver cancer due to hepatitis C	3	Rate	2008	36.9812	44.5113	30.0168
2	DALYs (Disability-Adjusted Life Years)	6	People's Republic of China	2	Female	22	All ages	419	Liver cancer due to hepatitis C	3	Rate	2008	43.4512	51.1057	37.1299
2	DALYs (Disability-Adjusted Life Years)	6	People's Republic of China	1	Male	22	All ages	420	Liver cancer due to alcohol use	1	Number	2008	227558	281575	179468
2	DALYs (Disability-Adjusted Life Years)	6	People's Republic of China	2	Female	22	All ages	420	Liver cancer due to alcohol use	1	Number	2008	108038	131077	86830.2
2	DALYs (Disability-Adjusted Life Years)	6	People's Republic of China	1	Male	22	All ages	420	Liver cancer due to alcohol use	3	Rate	2008	33.6899	41.6872	26.5702
2	DALYs (Disability-Adjusted Life Years)	6	People's Republic of China	2	Female	22	All ages	420	Liver cancer due to alcohol use	3	Rate	2008	16.7638	20.3386	13.473
2	DALYs (Disability-Adjusted Life Years)	6	People's Republic of China	1	Male	22	All ages	421	Liver cancer due to other causes	1	Number	2008	116148	144302	95752.8
2	DALYs (Disability-Adjusted Life Years)	6	People's Republic of China	2	Female	22	All ages	421	Liver cancer due to other causes	1	Number	2008	98720.8	118516	83243.8
2	DALYs (Disability-Adjusted Life Years)	6	People's Republic of China	1	Male	22	All ages	421	Liver cancer due to other causes	3	Rate	2008	17.1957	21.3638	14.1762
2	DALYs (Disability-Adjusted Life Years)	6	People's Republic of China	2	Female	22	All ages	421	Liver cancer due to other causes	3	Rate	2008	15.318	18.3896	12.9165
2	DALYs (Disability-Adjusted Life Years)	6	People's Republic of China	1	Male	22	All ages	417	Liver cancer	1	Number	2009	3.2855e+06	3.72368e+06	2.88945e+06
2	DALYs (Disability-Adjusted Life Years)	6	People's Republic of China	2	Female	22	All ages	417	Liver cancer	1	Number	2009	969355	1.10374e+06	838053
2	DALYs (Disability-Adjusted Life Years)	6	People's Republic of China	1	Male	22	All ages	417	Liver cancer	3	Rate	2009	483.411	547.882	425.139
2	DALYs (Disability-Adjusted Life Years)	6	People's Republic of China	2	Female	22	All ages	417	Liver cancer	3	Rate	2009	149.289	169.985	129.067
2	DALYs (Disability-Adjusted Life Years)	6	People's Republic of China	1	Male	22	All ages	418	Liver cancer due to hepatitis B	1	Number	2009	2.54667e+06	2.9105e+06	2.22422e+06
2	DALYs (Disability-Adjusted Life Years)	6	People's Republic of China	2	Female	22	All ages	418	Liver cancer due to hepatitis B	1	Number	2009	371447	441116	315956
2	DALYs (Disability-Adjusted Life Years)	6	People's Republic of China	1	Male	22	All ages	418	Liver cancer due to hepatitis B	3	Rate	2009	374.704	428.236	327.26
2	DALYs (Disability-Adjusted Life Years)	6	People's Republic of China	2	Female	22	All ages	418	Liver cancer due to hepatitis B	3	Rate	2009	57.2061	67.9356	48.6599
2	DALYs (Disability-Adjusted Life Years)	6	People's Republic of China	1	Male	22	All ages	417	Liver cancer	1	Number	2007	3.11805e+06	3.5104e+06	2.78116e+06
2	DALYs (Disability-Adjusted Life Years)	6	People's Republic of China	2	Female	22	All ages	417	Liver cancer	1	Number	2007	910251	1.04263e+06	797481
2	DALYs (Disability-Adjusted Life Years)	6	People's Republic of China	1	Male	22	All ages	417	Liver cancer	3	Rate	2007	464.617	523.081	414.418
2	DALYs (Disability-Adjusted Life Years)	6	People's Republic of China	2	Female	22	All ages	417	Liver cancer	3	Rate	2007	142.351	163.054	124.716
2	DALYs (Disability-Adjusted Life Years)	6	People's Republic of China	1	Male	22	All ages	418	Liver cancer due to hepatitis B	1	Number	2007	2.44215e+06	2.77498e+06	2.15932e+06
2	DALYs (Disability-Adjusted Life Years)	6	People's Republic of China	2	Female	22	All ages	418	Liver cancer due to hepatitis B	1	Number	2007	362457	421404	304777
2	DALYs (Disability-Adjusted Life Years)	6	People's Republic of China	1	Male	22	All ages	418	Liver cancer due to hepatitis B	3	Rate	2007	363.902	413.498	321.759
2	DALYs (Disability-Adjusted Life Years)	6	People's Republic of China	2	Female	22	All ages	418	Liver cancer due to hepatitis B	3	Rate	2007	56.6834	65.902	47.6631
2	DALYs (Disability-Adjusted Life Years)	6	People's Republic of China	1	Male	22	All ages	419	Liver cancer due to hepatitis C	1	Number	2007	234561	285467	192283
2	DALYs (Disability-Adjusted Life Years)	6	People's Republic of China	2	Female	22	All ages	419	Liver cancer due to hepatitis C	1	Number	2007	264033	311522	222425
2	DALYs (Disability-Adjusted Life Years)	6	People's Republic of China	1	Male	22	All ages	419	Liver cancer due to hepatitis C	3	Rate	2007	34.9517	42.5372	28.6519
2	DALYs (Disability-Adjusted Life Years)	6	People's Republic of China	2	Female	22	All ages	419	Liver cancer due to hepatitis C	3	Rate	2007	41.2913	48.7179	34.7844
2	DALYs (Disability-Adjusted Life Years)	6	People's Republic of China	1	Male	22	All ages	420	Liver cancer due to alcohol use	1	Number	2007	209067	260968	167555
2	DALYs (Disability-Adjusted Life Years)	6	People's Republic of China	2	Female	22	All ages	420	Liver cancer due to alcohol use	1	Number	2007	99617.7	124493	81190.9
2	DALYs (Disability-Adjusted Life Years)	6	People's Republic of China	1	Male	22	All ages	420	Liver cancer due to alcohol use	3	Rate	2007	31.1528	38.8865	24.9671
2	DALYs (Disability-Adjusted Life Years)	6	People's Republic of China	2	Female	22	All ages	420	Liver cancer due to alcohol use	3	Rate	2007	15.5789	19.469	12.6972
2	DALYs (Disability-Adjusted Life Years)	6	People's Republic of China	1	Male	22	All ages	421	Liver cancer due to other causes	1	Number	2007	111387	135444	91320.3
2	DALYs (Disability-Adjusted Life Years)	6	People's Republic of China	2	Female	22	All ages	421	Liver cancer due to other causes	1	Number	2007	94955.6	115683	80127.9
2	DALYs (Disability-Adjusted Life Years)	6	People's Republic of China	1	Male	22	All ages	421	Liver cancer due to other causes	3	Rate	2007	16.5976	20.1824	13.6075
2	DALYs (Disability-Adjusted Life Years)	6	People's Republic of China	2	Female	22	All ages	421	Liver cancer due to other causes	3	Rate	2007	14.8498	18.0912	12.531
2	DALYs (Disability-Adjusted Life Years)	6	People's Republic of China	1	Male	22	All ages	996	Liver cancer due to NASH	1	Number	2002	94818.8	116826	76132.2
2	DALYs (Disability-Adjusted Life Years)	6	People's Republic of China	2	Female	22	All ages	996	Liver cancer due to NASH	1	Number	2002	74345.3	88574.8	60887.7
2	DALYs (Disability-Adjusted Life Years)	6	People's Republic of China	1	Male	22	All ages	996	Liver cancer due to NASH	3	Rate	2002	14.5029	17.869	11.6447
2	DALYs (Disability-Adjusted Life Years)	6	People's Republic of China	2	Female	22	All ages	996	Liver cancer due to NASH	3	Rate	2002	12.0397	14.3441	9.86036
2	DALYs (Disability-Adjusted Life Years)	6	People's Republic of China	1	Male	22	All ages	1005	Hepatoblastoma	1	Number	2002	50300.2	57871.1	42187.2
2	DALYs (Disability-Adjusted Life Years)	6	People's Republic of China	2	Female	22	All ages	1005	Hepatoblastoma	1	Number	2002	29336.2	33887.3	25155.9
2	DALYs (Disability-Adjusted Life Years)	6	People's Republic of China	1	Male	22	All ages	1005	Hepatoblastoma	3	Rate	2002	7.6936	8.85158	6.45269
2	DALYs (Disability-Adjusted Life Years)	6	People's Republic of China	2	Female	22	All ages	1005	Hepatoblastoma	3	Rate	2002	4.7508	5.48782	4.07383
2	DALYs (Disability-Adjusted Life Years)	6	People's Republic of China	1	Male	22	All ages	419	Liver cancer due to hepatitis C	1	Number	2009	256118	305563	212824
2	DALYs (Disability-Adjusted Life Years)	6	People's Republic of China	2	Female	22	All ages	419	Liver cancer due to hepatitis C	1	Number	2009	288148	341089	241962
2	DALYs (Disability-Adjusted Life Years)	6	People's Republic of China	1	Male	22	All ages	419	Liver cancer due to hepatitis C	3	Rate	2009	37.6839	44.959	31.3139
2	DALYs (Disability-Adjusted Life Years)	6	People's Republic of China	2	Female	22	All ages	419	Liver cancer due to hepatitis C	3	Rate	2009	44.3773	52.5307	37.2642
2	DALYs (Disability-Adjusted Life Years)	6	People's Republic of China	1	Male	22	All ages	420	Liver cancer due to alcohol use	1	Number	2009	237964	291732	189726
2	DALYs (Disability-Adjusted Life Years)	6	People's Republic of China	2	Female	22	All ages	420	Liver cancer due to alcohol use	1	Number	2009	113045	140190	89901.4
2	DALYs (Disability-Adjusted Life Years)	6	People's Republic of China	1	Male	22	All ages	420	Liver cancer due to alcohol use	3	Rate	2009	35.0129	42.924	27.9153
2	DALYs (Disability-Adjusted Life Years)	6	People's Republic of China	2	Female	22	All ages	420	Liver cancer due to alcohol use	3	Rate	2009	17.4099	21.5904	13.8456
2	DALYs (Disability-Adjusted Life Years)	6	People's Republic of China	1	Male	22	All ages	421	Liver cancer due to other causes	1	Number	2009	116521	143891	95666.2
2	DALYs (Disability-Adjusted Life Years)	6	People's Republic of China	2	Female	22	All ages	421	Liver cancer due to other causes	1	Number	2009	99402.5	119764	81617.4
2	DALYs (Disability-Adjusted Life Years)	6	People's Republic of China	1	Male	22	All ages	421	Liver cancer due to other causes	3	Rate	2009	17.1443	21.1713	14.0758
2	DALYs (Disability-Adjusted Life Years)	6	People's Republic of China	2	Female	22	All ages	421	Liver cancer due to other causes	3	Rate	2009	15.3088	18.4447	12.5698
2	DALYs (Disability-Adjusted Life Years)	6	People's Republic of China	1	Male	22	All ages	996	Liver cancer due to NASH	1	Number	1999	89459.4	109319	71192.4
2	DALYs (Disability-Adjusted Life Years)	6	People's Republic of China	2	Female	22	All ages	996	Liver cancer due to NASH	1	Number	1999	73110.7	87408	59828.9
2	DALYs (Disability-Adjusted Life Years)	6	People's Republic of China	1	Male	22	All ages	996	Liver cancer due to NASH	3	Rate	1999	13.8332	16.9041	11.0086
2	DALYs (Disability-Adjusted Life Years)	6	People's Republic of China	2	Female	22	All ages	996	Liver cancer due to NASH	3	Rate	1999	12.0356	14.3892	9.84909
2	DALYs (Disability-Adjusted Life Years)	6	People's Republic of China	1	Male	22	All ages	1005	Hepatoblastoma	1	Number	1999	67959.4	80310.1	56993.3
2	DALYs (Disability-Adjusted Life Years)	6	People's Republic of China	2	Female	22	All ages	1005	Hepatoblastoma	1	Number	1999	42848.8	50915.5	35955
2	DALYs (Disability-Adjusted Life Years)	6	People's Republic of China	1	Male	22	All ages	1005	Hepatoblastoma	3	Rate	1999	10.5087	12.4185	8.81296
2	DALYs (Disability-Adjusted Life Years)	6	People's Republic of China	2	Female	22	All ages	1005	Hepatoblastoma	3	Rate	1999	7.05382	8.38176	5.91895
2	DALYs (Disability-Adjusted Life Years)	6	People's Republic of China	1	Male	22	All ages	996	Liver cancer due to NASH	1	Number	2001	96017	116369	76658.2
2	DALYs (Disability-Adjusted Life Years)	6	People's Republic of China	2	Female	22	All ages	996	Liver cancer due to NASH	1	Number	2001	76036	90862.5	61457
2	DALYs (Disability-Adjusted Life Years)	6	People's Republic of China	1	Male	22	All ages	996	Liver cancer due to NASH	3	Rate	2001	14.748	17.8741	11.7746
2	DALYs (Disability-Adjusted Life Years)	6	People's Republic of China	2	Female	22	All ages	996	Liver cancer due to NASH	3	Rate	2001	12.3877	14.8032	10.0125
2	DALYs (Disability-Adjusted Life Years)	6	People's Republic of China	1	Male	22	All ages	1005	Hepatoblastoma	1	Number	2001	58577.1	68653.4	48535.3
2	DALYs (Disability-Adjusted Life Years)	6	People's Republic of China	2	Female	22	All ages	1005	Hepatoblastoma	1	Number	2001	34647.1	40773.6	29763.4
2	DALYs (Disability-Adjusted Life Years)	6	People's Republic of China	1	Male	22	All ages	1005	Hepatoblastoma	3	Rate	2001	8.99733	10.545	7.45493
2	DALYs (Disability-Adjusted Life Years)	6	People's Republic of China	2	Female	22	All ages	1005	Hepatoblastoma	3	Rate	2001	5.64467	6.64279	4.84902
2	DALYs (Disability-Adjusted Life Years)	6	People's Republic of China	1	Male	22	All ages	417	Liver cancer	1	Number	2005	3.01509e+06	3.34198e+06	2.67259e+06
2	DALYs (Disability-Adjusted Life Years)	6	People's Republic of China	2	Female	22	All ages	417	Liver cancer	1	Number	2005	889047	986401	793430
2	DALYs (Disability-Adjusted Life Years)	6	People's Republic of China	1	Male	22	All ages	417	Liver cancer	3	Rate	2005	454.705	504.003	403.053
2	DALYs (Disability-Adjusted Life Years)	6	People's Republic of China	2	Female	22	All ages	417	Liver cancer	3	Rate	2005	141.171	156.629	125.988
2	DALYs (Disability-Adjusted Life Years)	6	People's Republic of China	1	Male	22	All ages	418	Liver cancer due to hepatitis B	1	Number	2005	2.36836e+06	2.64269e+06	2.09739e+06
2	DALYs (Disability-Adjusted Life Years)	6	People's Republic of China	2	Female	22	All ages	418	Liver cancer due to hepatitis B	1	Number	2005	359547	421444	308361
2	DALYs (Disability-Adjusted Life Years)	6	People's Republic of China	1	Male	22	All ages	418	Liver cancer due to hepatitis B	3	Rate	2005	357.172	398.543	316.307
2	DALYs (Disability-Adjusted Life Years)	6	People's Republic of China	2	Female	22	All ages	418	Liver cancer due to hepatitis B	3	Rate	2005	57.0921	66.9205	48.9643
2	DALYs (Disability-Adjusted Life Years)	6	People's Republic of China	1	Male	22	All ages	417	Liver cancer	1	Number	2006	3.03891e+06	3.38319e+06	2.71833e+06
2	DALYs (Disability-Adjusted Life Years)	6	People's Republic of China	2	Female	22	All ages	417	Liver cancer	1	Number	2006	891993	1.00053e+06	790494
2	DALYs (Disability-Adjusted Life Years)	6	People's Republic of China	1	Male	22	All ages	417	Liver cancer	3	Rate	2006	455.69	507.316	407.618
2	DALYs (Disability-Adjusted Life Years)	6	People's Republic of China	2	Female	22	All ages	417	Liver cancer	3	Rate	2006	140.594	157.702	124.596
2	DALYs (Disability-Adjusted Life Years)	6	People's Republic of China	1	Male	22	All ages	418	Liver cancer due to hepatitis B	1	Number	2006	2.38532e+06	2.6513e+06	2.10608e+06
2	DALYs (Disability-Adjusted Life Years)	6	People's Republic of China	2	Female	22	All ages	418	Liver cancer due to hepatitis B	1	Number	2006	359418	414794	306443
2	DALYs (Disability-Adjusted Life Years)	6	People's Republic of China	1	Male	22	All ages	418	Liver cancer due to hepatitis B	3	Rate	2006	357.683	397.567	315.81
2	DALYs (Disability-Adjusted Life Years)	6	People's Republic of China	2	Female	22	All ages	418	Liver cancer due to hepatitis B	3	Rate	2006	56.6507	65.3789	48.3008
2	DALYs (Disability-Adjusted Life Years)	6	People's Republic of China	1	Male	22	All ages	996	Liver cancer due to NASH	1	Number	2000	94236.9	115434	75437.4
2	DALYs (Disability-Adjusted Life Years)	6	People's Republic of China	2	Female	22	All ages	996	Liver cancer due to NASH	1	Number	2000	75529.4	92475.7	61021.5
2	DALYs (Disability-Adjusted Life Years)	6	People's Republic of China	1	Male	22	All ages	996	Liver cancer due to NASH	3	Rate	2000	14.528	17.7958	11.6298
2	DALYs (Disability-Adjusted Life Years)	6	People's Republic of China	2	Female	22	All ages	996	Liver cancer due to NASH	3	Rate	2000	12.3731	15.1493	9.99648
2	DALYs (Disability-Adjusted Life Years)	6	People's Republic of China	1	Male	22	All ages	1005	Hepatoblastoma	1	Number	2000	63157	74183.2	52777.6
2	DALYs (Disability-Adjusted Life Years)	6	People's Republic of China	2	Female	22	All ages	1005	Hepatoblastoma	1	Number	2000	38626.4	45253.5	32658.1
2	DALYs (Disability-Adjusted Life Years)	6	People's Republic of China	1	Male	22	All ages	1005	Hepatoblastoma	3	Rate	2000	9.7366	11.4364	8.13646
2	DALYs (Disability-Adjusted Life Years)	6	People's Republic of China	2	Female	22	All ages	1005	Hepatoblastoma	3	Rate	2000	6.32773	7.41339	5.35002
2	DALYs (Disability-Adjusted Life Years)	6	People's Republic of China	1	Male	22	All ages	996	Liver cancer due to NASH	1	Number	2003	91796.6	111423	72785.9
2	DALYs (Disability-Adjusted Life Years)	6	People's Republic of China	2	Female	22	All ages	996	Liver cancer due to NASH	1	Number	2003	71567.9	84925.1	58076.1
2	DALYs (Disability-Adjusted Life Years)	6	People's Republic of China	1	Male	22	All ages	996	Liver cancer due to NASH	3	Rate	2003	13.9782	16.9667	11.0833
2	DALYs (Disability-Adjusted Life Years)	6	People's Republic of China	2	Female	22	All ages	996	Liver cancer due to NASH	3	Rate	2003	11.5172	13.6667	9.34597
2	DALYs (Disability-Adjusted Life Years)	6	People's Republic of China	1	Male	22	All ages	1005	Hepatoblastoma	1	Number	2003	40473.9	46595.4	34358.9
2	DALYs (Disability-Adjusted Life Years)	6	People's Republic of China	2	Female	22	All ages	1005	Hepatoblastoma	1	Number	2003	23984.1	27576.2	20628.6
2	DALYs (Disability-Adjusted Life Years)	6	People's Republic of China	1	Male	22	All ages	1005	Hepatoblastoma	3	Rate	2003	6.16309	7.09522	5.23193
2	DALYs (Disability-Adjusted Life Years)	6	People's Republic of China	2	Female	22	All ages	1005	Hepatoblastoma	3	Rate	2003	3.85968	4.43773	3.31969
2	DALYs (Disability-Adjusted Life Years)	6	People's Republic of China	1	Male	22	All ages	419	Liver cancer due to hepatitis C	1	Number	1994	187643	231594	154248
2	DALYs (Disability-Adjusted Life Years)	6	People's Republic of China	2	Female	22	All ages	419	Liver cancer due to hepatitis C	1	Number	1994	225842	271040	182346
2	DALYs (Disability-Adjusted Life Years)	6	People's Republic of China	1	Male	22	All ages	419	Liver cancer due to hepatitis C	3	Rate	1994	29.595	36.5271	24.328
2	DALYs (Disability-Adjusted Life Years)	6	People's Republic of China	2	Female	22	All ages	419	Liver cancer due to hepatitis C	3	Rate	1994	38.1313	45.7625	30.7874
2	DALYs (Disability-Adjusted Life Years)	6	People's Republic of China	1	Male	22	All ages	420	Liver cancer due to alcohol use	1	Number	1994	166800	211888	129651
2	DALYs (Disability-Adjusted Life Years)	6	People's Republic of China	2	Female	22	All ages	420	Liver cancer due to alcohol use	1	Number	1994	82246	103799	64375.1
2	DALYs (Disability-Adjusted Life Years)	6	People's Republic of China	1	Male	22	All ages	420	Liver cancer due to alcohol use	3	Rate	1994	26.3078	33.419	20.4485
2	DALYs (Disability-Adjusted Life Years)	6	People's Republic of China	2	Female	22	All ages	420	Liver cancer due to alcohol use	3	Rate	1994	13.8865	17.5255	10.8691
2	DALYs (Disability-Adjusted Life Years)	6	People's Republic of China	1	Male	22	All ages	421	Liver cancer due to other causes	1	Number	1994	99858.5	122439	79467.5
2	DALYs (Disability-Adjusted Life Years)	6	People's Republic of China	2	Female	22	All ages	421	Liver cancer due to other causes	1	Number	1994	93459.4	114585	75523.9
2	DALYs (Disability-Adjusted Life Years)	6	People's Republic of China	1	Male	22	All ages	421	Liver cancer due to other causes	3	Rate	1994	15.7497	19.3111	12.5336
2	DALYs (Disability-Adjusted Life Years)	6	People's Republic of China	2	Female	22	All ages	421	Liver cancer due to other causes	3	Rate	1994	15.7798	19.3466	12.7515
2	DALYs (Disability-Adjusted Life Years)	6	People's Republic of China	1	Male	22	All ages	417	Liver cancer	1	Number	2013	3.46674e+06	4.03985e+06	2.98341e+06
2	DALYs (Disability-Adjusted Life Years)	6	People's Republic of China	2	Female	22	All ages	417	Liver cancer	1	Number	2013	1.04134e+06	1.19361e+06	889968
2	DALYs (Disability-Adjusted Life Years)	6	People's Republic of China	1	Male	22	All ages	417	Liver cancer	3	Rate	2013	499.542	582.125	429.896
2	DALYs (Disability-Adjusted Life Years)	6	People's Republic of China	2	Female	22	All ages	417	Liver cancer	3	Rate	2013	156.506	179.391	133.756
2	DALYs (Disability-Adjusted Life Years)	6	People's Republic of China	1	Male	22	All ages	418	Liver cancer due to hepatitis B	1	Number	2013	2.65676e+06	3.13549e+06	2.28319e+06
2	DALYs (Disability-Adjusted Life Years)	6	People's Republic of China	2	Female	22	All ages	418	Liver cancer due to hepatitis B	1	Number	2013	383650	452399	317371
2	DALYs (Disability-Adjusted Life Years)	6	People's Republic of China	1	Male	22	All ages	418	Liver cancer due to hepatitis B	3	Rate	2013	382.828	451.81	328.997
2	DALYs (Disability-Adjusted Life Years)	6	People's Republic of China	2	Female	22	All ages	418	Liver cancer due to hepatitis B	3	Rate	2013	57.6597	67.9921	47.6985
2	DALYs (Disability-Adjusted Life Years)	6	People's Republic of China	1	Male	22	All ages	419	Liver cancer due to hepatitis C	1	Number	1992	179773	232473	140922
2	DALYs (Disability-Adjusted Life Years)	6	People's Republic of China	2	Female	22	All ages	419	Liver cancer due to hepatitis C	1	Number	1992	215444	265617	175101
2	DALYs (Disability-Adjusted Life Years)	6	People's Republic of China	1	Male	22	All ages	419	Liver cancer due to hepatitis C	3	Rate	1992	28.8457	37.3016	22.6117
2	DALYs (Disability-Adjusted Life Years)	6	People's Republic of China	2	Female	22	All ages	419	Liver cancer due to hepatitis C	3	Rate	1992	36.9535	45.5593	30.0337
2	DALYs (Disability-Adjusted Life Years)	6	People's Republic of China	1	Male	22	All ages	420	Liver cancer due to alcohol use	1	Number	1992	158600	206960	120883
2	DALYs (Disability-Adjusted Life Years)	6	People's Republic of China	2	Female	22	All ages	420	Liver cancer due to alcohol use	1	Number	1992	77618.4	99558.8	59869.1
2	DALYs (Disability-Adjusted Life Years)	6	People's Republic of China	1	Male	22	All ages	420	Liver cancer due to alcohol use	3	Rate	1992	25.4483	33.2078	19.3963
2	DALYs (Disability-Adjusted Life Years)	6	People's Republic of China	2	Female	22	All ages	420	Liver cancer due to alcohol use	3	Rate	1992	13.3133	17.0766	10.2689
2	DALYs (Disability-Adjusted Life Years)	6	People's Republic of China	1	Male	22	All ages	421	Liver cancer due to other causes	1	Number	1992	95751.6	121118	75028.3
2	DALYs (Disability-Adjusted Life Years)	6	People's Republic of China	2	Female	22	All ages	421	Liver cancer due to other causes	1	Number	1992	88101.7	110853	71189.1
2	DALYs (Disability-Adjusted Life Years)	6	People's Republic of China	1	Male	22	All ages	421	Liver cancer due to other causes	3	Rate	1992	15.3639	19.434	12.0387
2	DALYs (Disability-Adjusted Life Years)	6	People's Republic of China	2	Female	22	All ages	421	Liver cancer due to other causes	3	Rate	1992	15.1114	19.0137	12.2105
2	DALYs (Disability-Adjusted Life Years)	6	People's Republic of China	1	Male	22	All ages	419	Liver cancer due to hepatitis C	1	Number	1993	183502	228634	148124
2	DALYs (Disability-Adjusted Life Years)	6	People's Republic of China	2	Female	22	All ages	419	Liver cancer due to hepatitis C	1	Number	1993	218428	260231	178224
2	DALYs (Disability-Adjusted Life Years)	6	People's Republic of China	1	Male	22	All ages	419	Liver cancer due to hepatitis C	3	Rate	1993	29.1635	36.3364	23.541
2	DALYs (Disability-Adjusted Life Years)	6	People's Republic of China	2	Female	22	All ages	419	Liver cancer due to hepatitis C	3	Rate	1993	37.1458	44.2547	30.3087
2	DALYs (Disability-Adjusted Life Years)	6	People's Republic of China	1	Male	22	All ages	420	Liver cancer due to alcohol use	1	Number	1993	162374	208393	128371
2	DALYs (Disability-Adjusted Life Years)	6	People's Republic of China	2	Female	22	All ages	420	Liver cancer due to alcohol use	1	Number	1993	79023.7	99599.3	62778.8
2	DALYs (Disability-Adjusted Life Years)	6	People's Republic of China	1	Male	22	All ages	420	Liver cancer due to alcohol use	3	Rate	1993	25.8058	33.1195	20.4018
2	DALYs (Disability-Adjusted Life Years)	6	People's Republic of China	2	Female	22	All ages	420	Liver cancer due to alcohol use	3	Rate	1993	13.4387	16.9378	10.6761
2	DALYs (Disability-Adjusted Life Years)	6	People's Republic of China	1	Male	22	All ages	421	Liver cancer due to other causes	1	Number	1993	97536.9	123246	77508.2
2	DALYs (Disability-Adjusted Life Years)	6	People's Republic of China	2	Female	22	All ages	421	Liver cancer due to other causes	1	Number	1993	89756.4	110527	73024.5
2	DALYs (Disability-Adjusted Life Years)	6	People's Republic of China	1	Male	22	All ages	421	Liver cancer due to other causes	3	Rate	1993	15.5013	19.5873	12.3182
2	DALYs (Disability-Adjusted Life Years)	6	People's Republic of China	2	Female	22	All ages	421	Liver cancer due to other causes	3	Rate	1993	15.2639	18.7961	12.4185
2	DALYs (Disability-Adjusted Life Years)	6	People's Republic of China	1	Male	22	All ages	419	Liver cancer due to hepatitis C	1	Number	2013	281258	340440	226255
2	DALYs (Disability-Adjusted Life Years)	6	People's Republic of China	2	Female	22	All ages	419	Liver cancer due to hepatitis C	1	Number	2013	322748	386094	271474
2	DALYs (Disability-Adjusted Life Years)	6	People's Republic of China	1	Male	22	All ages	419	Liver cancer due to hepatitis C	3	Rate	2013	40.528	49.0559	32.6024
2	DALYs (Disability-Adjusted Life Years)	6	People's Republic of China	2	Female	22	All ages	419	Liver cancer due to hepatitis C	3	Rate	2013	48.5066	58.027	40.8005
2	DALYs (Disability-Adjusted Life Years)	6	People's Republic of China	1	Male	22	All ages	420	Liver cancer due to alcohol use	1	Number	2013	269551	338893	209118
2	DALYs (Disability-Adjusted Life Years)	6	People's Republic of China	2	Female	22	All ages	420	Liver cancer due to alcohol use	1	Number	2013	126114	157442	99210.5
2	DALYs (Disability-Adjusted Life Years)	6	People's Republic of China	1	Male	22	All ages	420	Liver cancer due to alcohol use	3	Rate	2013	38.841	48.833	30.1329
2	DALYs (Disability-Adjusted Life Years)	6	People's Republic of China	2	Female	22	All ages	420	Liver cancer due to alcohol use	3	Rate	2013	18.9539	23.6624	14.9106
2	DALYs (Disability-Adjusted Life Years)	6	People's Republic of China	1	Male	22	All ages	421	Liver cancer due to other causes	1	Number	2013	121467	150777	96302.3
2	DALYs (Disability-Adjusted Life Years)	6	People's Republic of China	2	Female	22	All ages	421	Liver cancer due to other causes	1	Number	2013	101044	124258	82862.1
2	DALYs (Disability-Adjusted Life Years)	6	People's Republic of China	1	Male	22	All ages	421	Liver cancer due to other causes	3	Rate	2013	17.5029	21.7264	13.8767
2	DALYs (Disability-Adjusted Life Years)	6	People's Republic of China	2	Female	22	All ages	421	Liver cancer due to other causes	3	Rate	2013	15.1862	18.675	12.4536
2	DALYs (Disability-Adjusted Life Years)	6	People's Republic of China	1	Male	22	All ages	419	Liver cancer due to hepatitis C	1	Number	1996	199062	240487	162411
2	DALYs (Disability-Adjusted Life Years)	6	People's Republic of China	2	Female	22	All ages	419	Liver cancer due to hepatitis C	1	Number	1996	234179	282528	196796
2	DALYs (Disability-Adjusted Life Years)	6	People's Republic of China	1	Male	22	All ages	419	Liver cancer due to hepatitis C	3	Rate	1996	31.0674	37.5325	25.3472
2	DALYs (Disability-Adjusted Life Years)	6	People's Republic of China	2	Female	22	All ages	419	Liver cancer due to hepatitis C	3	Rate	1996	39.088	47.1582	32.8481
2	DALYs (Disability-Adjusted Life Years)	6	People's Republic of China	1	Male	22	All ages	420	Liver cancer due to alcohol use	1	Number	1996	177179	226154	137978
2	DALYs (Disability-Adjusted Life Years)	6	People's Republic of China	2	Female	22	All ages	420	Liver cancer due to alcohol use	1	Number	1996	86210.5	108509	68555.9
2	DALYs (Disability-Adjusted Life Years)	6	People's Republic of China	1	Male	22	All ages	420	Liver cancer due to alcohol use	3	Rate	1996	27.6521	35.2955	21.5341
2	DALYs (Disability-Adjusted Life Years)	6	People's Republic of China	2	Female	22	All ages	420	Liver cancer due to alcohol use	3	Rate	1996	14.3898	18.1117	11.443
2	DALYs (Disability-Adjusted Life Years)	6	People's Republic of China	1	Male	22	All ages	421	Liver cancer due to other causes	1	Number	1996	106521	127345	87904.4
2	DALYs (Disability-Adjusted Life Years)	6	People's Republic of China	2	Female	22	All ages	421	Liver cancer due to other causes	1	Number	1996	98252.2	117503	82312.7
2	DALYs (Disability-Adjusted Life Years)	6	People's Republic of China	1	Male	22	All ages	421	Liver cancer due to other causes	3	Rate	1996	16.6246	19.8745	13.7191
2	DALYs (Disability-Adjusted Life Years)	6	People's Republic of China	2	Female	22	All ages	421	Liver cancer due to other causes	3	Rate	1996	16.3998	19.613	13.7392
2	DALYs (Disability-Adjusted Life Years)	6	People's Republic of China	1	Male	22	All ages	417	Liver cancer	1	Number	2016	3.79688e+06	4.63991e+06	3.088e+06
2	DALYs (Disability-Adjusted Life Years)	6	People's Republic of China	2	Female	22	All ages	417	Liver cancer	1	Number	2016	1.18433e+06	1.38732e+06	985597
2	DALYs (Disability-Adjusted Life Years)	6	People's Republic of China	1	Male	22	All ages	417	Liver cancer	3	Rate	2016	535.576	654.49	435.584
2	DALYs (Disability-Adjusted Life Years)	6	People's Republic of China	2	Female	22	All ages	417	Liver cancer	3	Rate	2016	174.447	204.347	145.174
2	DALYs (Disability-Adjusted Life Years)	6	People's Republic of China	1	Male	22	All ages	418	Liver cancer due to hepatitis B	1	Number	2016	2.88557e+06	3.46896e+06	2.33214e+06
2	DALYs (Disability-Adjusted Life Years)	6	People's Republic of China	2	Female	22	All ages	418	Liver cancer due to hepatitis B	1	Number	2016	427796	518625	335703
2	DALYs (Disability-Adjusted Life Years)	6	People's Republic of China	1	Male	22	All ages	418	Liver cancer due to hepatitis B	3	Rate	2016	407.03	489.32	328.965
2	DALYs (Disability-Adjusted Life Years)	6	People's Republic of China	2	Female	22	All ages	418	Liver cancer due to hepatitis B	3	Rate	2016	63.0126	76.3914	49.4478
2	DALYs (Disability-Adjusted Life Years)	6	People's Republic of China	1	Male	22	All ages	419	Liver cancer due to hepatitis C	1	Number	1999	219243	265149	175054
2	DALYs (Disability-Adjusted Life Years)	6	People's Republic of China	2	Female	22	All ages	419	Liver cancer due to hepatitis C	1	Number	1999	245136	287684	203862
2	DALYs (Disability-Adjusted Life Years)	6	People's Republic of China	1	Male	22	All ages	419	Liver cancer due to hepatitis C	3	Rate	1999	33.9018	41.0004	27.0689
2	DALYs (Disability-Adjusted Life Years)	6	People's Republic of China	2	Female	22	All ages	419	Liver cancer due to hepatitis C	3	Rate	1999	40.3546	47.3588	33.5599
2	DALYs (Disability-Adjusted Life Years)	6	People's Republic of China	1	Male	22	All ages	420	Liver cancer due to alcohol use	1	Number	1999	188265	237202	145367
2	DALYs (Disability-Adjusted Life Years)	6	People's Republic of China	2	Female	22	All ages	420	Liver cancer due to alcohol use	1	Number	1999	91103.7	113143	72227.1
2	DALYs (Disability-Adjusted Life Years)	6	People's Republic of China	1	Male	22	All ages	420	Liver cancer due to alcohol use	3	Rate	1999	29.1117	36.6788	22.4783
2	DALYs (Disability-Adjusted Life Years)	6	People's Republic of China	2	Female	22	All ages	420	Liver cancer due to alcohol use	3	Rate	1999	14.9976	18.6257	11.8901
2	DALYs (Disability-Adjusted Life Years)	6	People's Republic of China	1	Male	22	All ages	421	Liver cancer due to other causes	1	Number	1999	116668	142531	96137.1
2	DALYs (Disability-Adjusted Life Years)	6	People's Republic of China	2	Female	22	All ages	421	Liver cancer due to other causes	1	Number	1999	104733	124526	87387.2
2	DALYs (Disability-Adjusted Life Years)	6	People's Republic of China	1	Male	22	All ages	421	Liver cancer due to other causes	3	Rate	1999	18.0406	22.0398	14.8658
2	DALYs (Disability-Adjusted Life Years)	6	People's Republic of China	2	Female	22	All ages	421	Liver cancer due to other causes	3	Rate	1999	17.2413	20.4996	14.3858
2	DALYs (Disability-Adjusted Life Years)	6	People's Republic of China	1	Male	22	All ages	417	Liver cancer	1	Number	2015	3.79109e+06	4.53959e+06	3.12231e+06
2	DALYs (Disability-Adjusted Life Years)	6	People's Republic of China	2	Female	22	All ages	417	Liver cancer	1	Number	2015	1.14602e+06	1.33846e+06	980166
2	DALYs (Disability-Adjusted Life Years)	6	People's Republic of China	1	Male	22	All ages	417	Liver cancer	3	Rate	2015	539.027	645.451	443.939
2	DALYs (Disability-Adjusted Life Years)	6	People's Republic of China	2	Female	22	All ages	417	Liver cancer	3	Rate	2015	170.022	198.573	145.416
2	DALYs (Disability-Adjusted Life Years)	6	People's Republic of China	1	Male	22	All ages	418	Liver cancer due to hepatitis B	1	Number	2015	2.88885e+06	3.44568e+06	2.38449e+06
2	DALYs (Disability-Adjusted Life Years)	6	People's Republic of China	2	Female	22	All ages	418	Liver cancer due to hepatitis B	1	Number	2015	416216	507931	343351
2	DALYs (Disability-Adjusted Life Years)	6	People's Republic of China	1	Male	22	All ages	418	Liver cancer due to hepatitis B	3	Rate	2015	410.745	489.916	339.033
2	DALYs (Disability-Adjusted Life Years)	6	People's Republic of China	2	Female	22	All ages	418	Liver cancer due to hepatitis B	3	Rate	2015	61.7494	75.3562	50.9392
2	DALYs (Disability-Adjusted Life Years)	6	People's Republic of China	1	Male	22	All ages	419	Liver cancer due to hepatitis C	1	Number	2016	316479	401415	239775
2	DALYs (Disability-Adjusted Life Years)	6	People's Republic of China	2	Female	22	All ages	419	Liver cancer due to hepatitis C	1	Number	2016	372668	447900	302466
2	DALYs (Disability-Adjusted Life Years)	6	People's Republic of China	1	Male	22	All ages	419	Liver cancer due to hepatitis C	3	Rate	2016	44.6415	56.6223	33.8218
2	DALYs (Disability-Adjusted Life Years)	6	People's Republic of China	2	Female	22	All ages	419	Liver cancer due to hepatitis C	3	Rate	2016	54.8926	65.9738	44.552
2	DALYs (Disability-Adjusted Life Years)	6	People's Republic of China	1	Male	22	All ages	420	Liver cancer due to alcohol use	1	Number	2016	308728	404580	227190
2	DALYs (Disability-Adjusted Life Years)	6	People's Republic of China	2	Female	22	All ages	420	Liver cancer due to alcohol use	1	Number	2016	146551	182730	115840
2	DALYs (Disability-Adjusted Life Years)	6	People's Republic of China	1	Male	22	All ages	420	Liver cancer due to alcohol use	3	Rate	2016	43.5481	57.0687	32.0466
2	DALYs (Disability-Adjusted Life Years)	6	People's Republic of China	2	Female	22	All ages	420	Liver cancer due to alcohol use	3	Rate	2016	21.5864	26.9154	17.0628
2	DALYs (Disability-Adjusted Life Years)	6	People's Republic of China	1	Male	22	All ages	421	Liver cancer due to other causes	1	Number	2016	132962	173349	100798
2	DALYs (Disability-Adjusted Life Years)	6	People's Republic of China	2	Female	22	All ages	421	Liver cancer due to other causes	1	Number	2016	111423	137462	90049.9
2	DALYs (Disability-Adjusted Life Years)	6	People's Republic of China	1	Male	22	All ages	421	Liver cancer due to other causes	3	Rate	2016	18.7552	24.4521	14.2183
2	DALYs (Disability-Adjusted Life Years)	6	People's Republic of China	2	Female	22	All ages	421	Liver cancer due to other causes	3	Rate	2016	16.4122	20.2476	13.264
2	DALYs (Disability-Adjusted Life Years)	6	People's Republic of China	1	Male	22	All ages	417	Liver cancer	1	Number	2012	3.32948e+06	3.83113e+06	2.91556e+06
2	DALYs (Disability-Adjusted Life Years)	6	People's Republic of China	2	Female	22	All ages	417	Liver cancer	1	Number	2012	994396	1.14474e+06	858911
2	DALYs (Disability-Adjusted Life Years)	6	People's Republic of China	1	Male	22	All ages	417	Liver cancer	3	Rate	2012	482.564	555.271	422.572
2	DALYs (Disability-Adjusted Life Years)	6	People's Republic of China	2	Female	22	All ages	417	Liver cancer	3	Rate	2012	150.385	173.122	129.895
2	DALYs (Disability-Adjusted Life Years)	6	People's Republic of China	1	Male	22	All ages	418	Liver cancer due to hepatitis B	1	Number	2012	2.56123e+06	2965518	2.20235e+06
2	DALYs (Disability-Adjusted Life Years)	6	People's Republic of China	2	Female	22	All ages	418	Liver cancer due to hepatitis B	1	Number	2012	371078	439854	310900
2	DALYs (Disability-Adjusted Life Years)	6	People's Republic of China	1	Male	22	All ages	418	Liver cancer due to hepatitis B	3	Rate	2012	371.216	429.812	319.201
2	DALYs (Disability-Adjusted Life Years)	6	People's Republic of China	2	Female	22	All ages	418	Liver cancer due to hepatitis B	3	Rate	2012	56.1191	66.5202	47.0182
2	DALYs (Disability-Adjusted Life Years)	6	People's Republic of China	1	Male	22	All ages	419	Liver cancer due to hepatitis C	1	Number	2015	313198	389442	239235
2	DALYs (Disability-Adjusted Life Years)	6	People's Republic of China	2	Female	22	All ages	419	Liver cancer due to hepatitis C	1	Number	2015	359860	424243	295921
2	DALYs (Disability-Adjusted Life Years)	6	People's Republic of China	1	Male	22	All ages	419	Liver cancer due to hepatitis C	3	Rate	2015	44.5314	55.3719	34.015
2	DALYs (Disability-Adjusted Life Years)	6	People's Republic of China	2	Female	22	All ages	419	Liver cancer due to hepatitis C	3	Rate	2015	53.3885	62.9403	43.9025
2	DALYs (Disability-Adjusted Life Years)	6	People's Republic of China	1	Male	22	All ages	420	Liver cancer due to alcohol use	1	Number	2015	303574	395117	226672
2	DALYs (Disability-Adjusted Life Years)	6	People's Republic of China	2	Female	22	All ages	420	Liver cancer due to alcohol use	1	Number	2015	140506	178649	111735
2	DALYs (Disability-Adjusted Life Years)	6	People's Republic of China	1	Male	22	All ages	420	Liver cancer due to alcohol use	3	Rate	2015	43.163	56.1789	32.2288
2	DALYs (Disability-Adjusted Life Years)	6	People's Republic of China	2	Female	22	All ages	420	Liver cancer due to alcohol use	3	Rate	2015	20.8453	26.5041	16.5769
2	DALYs (Disability-Adjusted Life Years)	6	People's Republic of China	1	Male	22	All ages	421	Liver cancer due to other causes	1	Number	2015	132796	170846	101422
2	DALYs (Disability-Adjusted Life Years)	6	People's Republic of China	2	Female	22	All ages	421	Liver cancer due to other causes	1	Number	2015	108596	130828	86809.1
2	DALYs (Disability-Adjusted Life Years)	6	People's Republic of China	1	Male	22	All ages	421	Liver cancer due to other causes	3	Rate	2015	18.8813	24.2913	14.4204
2	DALYs (Disability-Adjusted Life Years)	6	People's Republic of China	2	Female	22	All ages	421	Liver cancer due to other causes	3	Rate	2015	16.1111	19.4095	12.8789
2	DALYs (Disability-Adjusted Life Years)	6	People's Republic of China	1	Male	22	All ages	417	Liver cancer	1	Number	2011	3.28066e+06	3.75069e+06	2.88907e+06
2	DALYs (Disability-Adjusted Life Years)	6	People's Republic of China	2	Female	22	All ages	417	Liver cancer	1	Number	2011	977800	1.12045e+06	839867
2	DALYs (Disability-Adjusted Life Years)	6	People's Republic of China	1	Male	22	All ages	417	Liver cancer	3	Rate	2011	477.895	546.364	420.851
2	DALYs (Disability-Adjusted Life Years)	6	People's Republic of China	2	Female	22	All ages	417	Liver cancer	3	Rate	2011	148.742	170.441	127.76
2	DALYs (Disability-Adjusted Life Years)	6	People's Republic of China	1	Male	22	All ages	418	Liver cancer due to hepatitis B	1	Number	2011	2.52943e+06	2.92121e+06	2.21474e+06
2	DALYs (Disability-Adjusted Life Years)	6	People's Republic of China	2	Female	22	All ages	418	Liver cancer due to hepatitis B	1	Number	2011	367965	435753	300498
2	DALYs (Disability-Adjusted Life Years)	6	People's Republic of China	1	Male	22	All ages	418	Liver cancer due to hepatitis B	3	Rate	2011	368.463	425.533	322.621
2	DALYs (Disability-Adjusted Life Years)	6	People's Republic of China	2	Female	22	All ages	418	Liver cancer due to hepatitis B	3	Rate	2011	55.9745	66.2863	45.7114
2	DALYs (Disability-Adjusted Life Years)	6	People's Republic of China	1	Male	22	All ages	417	Liver cancer	1	Number	2014	3.67279e+06	4.28296e+06	3.10283e+06
2	DALYs (Disability-Adjusted Life Years)	6	People's Republic of China	2	Female	22	All ages	417	Liver cancer	1	Number	2014	1.11155e+06	1.27093e+06	964649
2	DALYs (Disability-Adjusted Life Years)	6	People's Republic of China	1	Male	22	All ages	417	Liver cancer	3	Rate	2014	525.919	613.29	444.304
2	DALYs (Disability-Adjusted Life Years)	6	People's Republic of China	2	Female	22	All ages	417	Liver cancer	3	Rate	2014	166.011	189.815	144.071
2	DALYs (Disability-Adjusted Life Years)	6	People's Republic of China	1	Male	22	All ages	418	Liver cancer due to hepatitis B	1	Number	2014	2.80476e+06	3.29585e+06	2.34915e+06
2	DALYs (Disability-Adjusted Life Years)	6	People's Republic of China	2	Female	22	All ages	418	Liver cancer due to hepatitis B	1	Number	2014	404908	488493	336855
2	DALYs (Disability-Adjusted Life Years)	6	People's Republic of China	1	Male	22	All ages	418	Liver cancer due to hepatitis B	3	Rate	2014	401.622	471.943	336.381
2	DALYs (Disability-Adjusted Life Years)	6	People's Republic of China	2	Female	22	All ages	418	Liver cancer due to hepatitis B	3	Rate	2014	60.4735	72.9571	50.3097
2	DALYs (Disability-Adjusted Life Years)	6	People's Republic of China	1	Male	22	All ages	419	Liver cancer due to hepatitis C	1	Number	2014	302197	374429	245754
2	DALYs (Disability-Adjusted Life Years)	6	People's Republic of China	2	Female	22	All ages	419	Liver cancer due to hepatitis C	1	Number	2014	349495	413573	294106
2	DALYs (Disability-Adjusted Life Years)	6	People's Republic of China	1	Male	22	All ages	419	Liver cancer due to hepatitis C	3	Rate	2014	43.2726	53.6157	35.1903
2	DALYs (Disability-Adjusted Life Years)	6	People's Republic of China	2	Female	22	All ages	419	Liver cancer due to hepatitis C	3	Rate	2014	52.1976	61.7677	43.9252
2	DALYs (Disability-Adjusted Life Years)	6	People's Republic of China	1	Male	22	All ages	420	Liver cancer due to alcohol use	1	Number	2014	289784	373107	224225
2	DALYs (Disability-Adjusted Life Years)	6	People's Republic of China	2	Female	22	All ages	420	Liver cancer due to alcohol use	1	Number	2014	134888	168608	106797
2	DALYs (Disability-Adjusted Life Years)	6	People's Republic of China	1	Male	22	All ages	420	Liver cancer due to alcohol use	3	Rate	2014	41.495	53.4264	32.1074
2	DALYs (Disability-Adjusted Life Years)	6	People's Republic of China	2	Female	22	All ages	420	Liver cancer due to alcohol use	3	Rate	2014	20.1457	25.1818	15.9502
2	DALYs (Disability-Adjusted Life Years)	6	People's Republic of China	1	Male	22	All ages	421	Liver cancer due to other causes	1	Number	2014	128575	160308	103237
2	DALYs (Disability-Adjusted Life Years)	6	People's Republic of China	2	Female	22	All ages	421	Liver cancer due to other causes	1	Number	2014	106143	128453	85128.7
2	DALYs (Disability-Adjusted Life Years)	6	People's Republic of China	1	Male	22	All ages	421	Liver cancer due to other causes	3	Rate	2014	18.411	22.955	14.7828
2	DALYs (Disability-Adjusted Life Years)	6	People's Republic of China	2	Female	22	All ages	421	Liver cancer due to other causes	3	Rate	2014	15.8526	19.1846	12.7141
2	DALYs (Disability-Adjusted Life Years)	6	People's Republic of China	1	Male	22	All ages	417	Liver cancer	1	Number	2017	3.79762e+06	4.82675e+06	3.01409e+06
2	DALYs (Disability-Adjusted Life Years)	6	People's Republic of China	2	Female	22	All ages	417	Liver cancer	1	Number	2017	1.21251e+06	1.48091e+06	985766
2	DALYs (Disability-Adjusted Life Years)	6	People's Republic of China	1	Male	22	All ages	417	Liver cancer	3	Rate	2017	531.477	675.504	421.822
2	DALYs (Disability-Adjusted Life Years)	6	People's Republic of China	2	Female	22	All ages	417	Liver cancer	3	Rate	2017	177.365	216.627	144.197
2	DALYs (Disability-Adjusted Life Years)	6	People's Republic of China	1	Male	22	All ages	418	Liver cancer due to hepatitis B	1	Number	2017	2.8766e+06	3.62658e+06	2.25377e+06
2	DALYs (Disability-Adjusted Life Years)	6	People's Republic of China	2	Female	22	All ages	418	Liver cancer due to hepatitis B	1	Number	2017	433636	552924	334237
2	DALYs (Disability-Adjusted Life Years)	6	People's Republic of China	1	Male	22	All ages	418	Liver cancer due to hepatitis B	3	Rate	2017	402.58	507.541	315.415
2	DALYs (Disability-Adjusted Life Years)	6	People's Republic of China	2	Female	22	All ages	418	Liver cancer due to hepatitis B	3	Rate	2017	63.432	80.8815	48.8919
2	DALYs (Disability-Adjusted Life Years)	6	People's Republic of China	1	Male	22	All ages	419	Liver cancer due to hepatitis C	1	Number	2006	228173	270925	187927
2	DALYs (Disability-Adjusted Life Years)	6	People's Republic of China	2	Female	22	All ages	419	Liver cancer due to hepatitis C	1	Number	2006	257596	298704	219490
2	DALYs (Disability-Adjusted Life Years)	6	People's Republic of China	1	Male	22	All ages	419	Liver cancer due to hepatitis C	3	Rate	2006	34.215	40.6257	28.18
2	DALYs (Disability-Adjusted Life Years)	6	People's Republic of China	2	Female	22	All ages	419	Liver cancer due to hepatitis C	3	Rate	2006	40.6017	47.081	34.5955
2	DALYs (Disability-Adjusted Life Years)	6	People's Republic of China	1	Male	22	All ages	420	Liver cancer due to alcohol use	1	Number	2006	197307	246983	156351
2	DALYs (Disability-Adjusted Life Years)	6	People's Republic of China	2	Female	22	All ages	420	Liver cancer due to alcohol use	1	Number	2006	94366.9	116796	74986.2
2	DALYs (Disability-Adjusted Life Years)	6	People's Republic of China	1	Male	22	All ages	420	Liver cancer due to alcohol use	3	Rate	2006	29.5865	37.0356	23.4451
2	DALYs (Disability-Adjusted Life Years)	6	People's Republic of China	2	Female	22	All ages	420	Liver cancer due to alcohol use	3	Rate	2006	14.8739	18.4092	11.8192
2	DALYs (Disability-Adjusted Life Years)	6	People's Republic of China	1	Male	22	All ages	421	Liver cancer due to other causes	1	Number	2006	108888	131877	88771.4
2	DALYs (Disability-Adjusted Life Years)	6	People's Republic of China	2	Female	22	All ages	421	Liver cancer due to other causes	1	Number	2006	93446.1	112746	78631.1
2	DALYs (Disability-Adjusted Life Years)	6	People's Republic of China	1	Male	22	All ages	421	Liver cancer due to other causes	3	Rate	2006	16.3279	19.7753	13.3114
2	DALYs (Disability-Adjusted Life Years)	6	People's Republic of China	2	Female	22	All ages	421	Liver cancer due to other causes	3	Rate	2006	14.7288	17.7707	12.3937
2	DALYs (Disability-Adjusted Life Years)	6	People's Republic of China	1	Male	22	All ages	419	Liver cancer due to hepatitis C	1	Number	2005	225456	266000	185278
2	DALYs (Disability-Adjusted Life Years)	6	People's Republic of China	2	Female	22	All ages	419	Liver cancer due to hepatitis C	1	Number	2005	256294	293201	221840
2	DALYs (Disability-Adjusted Life Years)	6	People's Republic of China	1	Male	22	All ages	419	Liver cancer due to hepatitis C	3	Rate	2005	34.001	40.1155	27.9417
2	DALYs (Disability-Adjusted Life Years)	6	People's Republic of China	2	Female	22	All ages	419	Liver cancer due to hepatitis C	3	Rate	2005	40.6967	46.5571	35.2257
2	DALYs (Disability-Adjusted Life Years)	6	People's Republic of China	1	Male	22	All ages	420	Liver cancer due to alcohol use	1	Number	2005	192576	236848	151626
2	DALYs (Disability-Adjusted Life Years)	6	People's Republic of China	2	Female	22	All ages	420	Liver cancer due to alcohol use	1	Number	2005	92284.8	111956	76831.6
2	DALYs (Disability-Adjusted Life Years)	6	People's Republic of China	1	Male	22	All ages	420	Liver cancer due to alcohol use	3	Rate	2005	29.0423	35.719	22.8667
2	DALYs (Disability-Adjusted Life Years)	6	People's Republic of China	2	Female	22	All ages	420	Liver cancer due to alcohol use	3	Rate	2005	14.6538	17.7774	12.2
2	DALYs (Disability-Adjusted Life Years)	6	People's Republic of China	1	Male	22	All ages	421	Liver cancer due to other causes	1	Number	2005	108033	129737	89859.7
2	DALYs (Disability-Adjusted Life Years)	6	People's Republic of China	2	Female	22	All ages	421	Liver cancer due to other causes	1	Number	2005	93270.6	111358	78225.4
2	DALYs (Disability-Adjusted Life Years)	6	People's Republic of China	1	Male	22	All ages	421	Liver cancer due to other causes	3	Rate	2005	16.2925	19.5657	13.5517
2	DALYs (Disability-Adjusted Life Years)	6	People's Republic of China	2	Female	22	All ages	421	Liver cancer due to other causes	3	Rate	2005	14.8103	17.6824	12.4213
2	DALYs (Disability-Adjusted Life Years)	6	People's Republic of China	1	Male	22	All ages	419	Liver cancer due to hepatitis C	1	Number	2012	265408	317044	217192
2	DALYs (Disability-Adjusted Life Years)	6	People's Republic of China	2	Female	22	All ages	419	Liver cancer due to hepatitis C	1	Number	2012	302573	356442	251189
2	DALYs (Disability-Adjusted Life Years)	6	People's Republic of China	1	Male	22	All ages	419	Liver cancer due to hepatitis C	3	Rate	2012	38.4673	45.9513	31.4791
2	DALYs (Disability-Adjusted Life Years)	6	People's Republic of China	2	Female	22	All ages	419	Liver cancer due to hepatitis C	3	Rate	2012	45.7588	53.9056	37.988
2	DALYs (Disability-Adjusted Life Years)	6	People's Republic of China	1	Male	22	All ages	420	Liver cancer due to alcohol use	1	Number	2012	255792	318457	204657
2	DALYs (Disability-Adjusted Life Years)	6	People's Republic of China	2	Female	22	All ages	420	Liver cancer due to alcohol use	1	Number	2012	120650	150320	96546.7
2	DALYs (Disability-Adjusted Life Years)	6	People's Republic of China	1	Male	22	All ages	420	Liver cancer due to alcohol use	3	Rate	2012	37.0736	46.156	29.6623
2	DALYs (Disability-Adjusted Life Years)	6	People's Republic of China	2	Female	22	All ages	420	Liver cancer due to alcohol use	3	Rate	2012	18.2461	22.7332	14.601
2	DALYs (Disability-Adjusted Life Years)	6	People's Republic of China	1	Male	22	All ages	421	Liver cancer due to other causes	1	Number	2012	116743	142453	96376.1
2	DALYs (Disability-Adjusted Life Years)	6	People's Republic of China	2	Female	22	All ages	421	Liver cancer due to other causes	1	Number	2012	98282.2	118777	80112.7
2	DALYs (Disability-Adjusted Life Years)	6	People's Republic of China	1	Male	22	All ages	421	Liver cancer due to other causes	3	Rate	2012	16.9203	20.6467	13.9684
2	DALYs (Disability-Adjusted Life Years)	6	People's Republic of China	2	Female	22	All ages	421	Liver cancer due to other causes	3	Rate	2012	14.8635	17.9629	12.1156
2	DALYs (Disability-Adjusted Life Years)	6	People's Republic of China	1	Male	22	All ages	419	Liver cancer due to hepatitis C	1	Number	2017	320884	421203	238220
2	DALYs (Disability-Adjusted Life Years)	6	People's Republic of China	2	Female	22	All ages	419	Liver cancer due to hepatitis C	1	Number	2017	384788	488234	304506
2	DALYs (Disability-Adjusted Life Years)	6	People's Republic of China	1	Male	22	All ages	419	Liver cancer due to hepatitis C	3	Rate	2017	44.9078	58.9474	33.3389
2	DALYs (Disability-Adjusted Life Years)	6	People's Republic of China	2	Female	22	All ages	419	Liver cancer due to hepatitis C	3	Rate	2017	56.2866	71.4187	44.543
2	DALYs (Disability-Adjusted Life Years)	6	People's Republic of China	1	Male	22	All ages	420	Liver cancer due to alcohol use	1	Number	2017	312966	433705	227949
2	DALYs (Disability-Adjusted Life Years)	6	People's Republic of China	2	Female	22	All ages	420	Liver cancer due to alcohol use	1	Number	2017	150820	195347	116216
2	DALYs (Disability-Adjusted Life Years)	6	People's Republic of China	1	Male	22	All ages	420	Liver cancer due to alcohol use	3	Rate	2017	43.7996	60.6971	31.9016
2	DALYs (Disability-Adjusted Life Years)	6	People's Republic of China	2	Female	22	All ages	420	Liver cancer due to alcohol use	3	Rate	2017	22.0619	28.5753	17
2	DALYs (Disability-Adjusted Life Years)	6	People's Republic of China	1	Male	22	All ages	421	Liver cancer due to other causes	1	Number	2017	133321	176366	98665.9
2	DALYs (Disability-Adjusted Life Years)	6	People's Republic of China	2	Female	22	All ages	421	Liver cancer due to other causes	1	Number	2017	113161	141905	88729.9
2	DALYs (Disability-Adjusted Life Years)	6	People's Republic of China	1	Male	22	All ages	421	Liver cancer due to other causes	3	Rate	2017	18.6582	24.6825	13.8083
2	DALYs (Disability-Adjusted Life Years)	6	People's Republic of China	2	Female	22	All ages	421	Liver cancer due to other causes	3	Rate	2017	16.5531	20.7579	12.9794
2	DALYs (Disability-Adjusted Life Years)	6	People's Republic of China	1	Male	22	All ages	996	Liver cancer due to NASH	1	Number	2005	89944	108230	72652.2
2	DALYs (Disability-Adjusted Life Years)	6	People's Republic of China	2	Female	22	All ages	996	Liver cancer due to NASH	1	Number	2005	69181.1	81425.4	57159.9
2	DALYs (Disability-Adjusted Life Years)	6	People's Republic of China	1	Male	22	All ages	996	Liver cancer due to NASH	3	Rate	2005	13.5644	16.3221	10.9567
2	DALYs (Disability-Adjusted Life Years)	6	People's Republic of China	2	Female	22	All ages	996	Liver cancer due to NASH	3	Rate	2005	10.9852	12.9294	9.07635
2	DALYs (Disability-Adjusted Life Years)	6	People's Republic of China	1	Male	22	All ages	1005	Hepatoblastoma	1	Number	2005	30720.6	35133.5	26734.7
2	DALYs (Disability-Adjusted Life Years)	6	People's Republic of China	2	Female	22	All ages	1005	Hepatoblastoma	1	Number	2005	18468.3	21313.4	16138.5
2	DALYs (Disability-Adjusted Life Years)	6	People's Republic of China	1	Male	22	All ages	1005	Hepatoblastoma	3	Rate	2005	4.63297	5.29848	4.03186
2	DALYs (Disability-Adjusted Life Years)	6	People's Republic of China	2	Female	22	All ages	1005	Hepatoblastoma	3	Rate	2005	2.93256	3.38433	2.56262
2	DALYs (Disability-Adjusted Life Years)	6	People's Republic of China	1	Male	22	All ages	996	Liver cancer due to NASH	1	Number	2006	91170.8	110850	74413.6
2	DALYs (Disability-Adjusted Life Years)	6	People's Republic of China	2	Female	22	All ages	996	Liver cancer due to NASH	1	Number	2006	70082	82718	57987
2	DALYs (Disability-Adjusted Life Years)	6	People's Republic of China	1	Male	22	All ages	996	Liver cancer due to NASH	3	Rate	2006	13.6712	16.6221	11.1585
2	DALYs (Disability-Adjusted Life Years)	6	People's Republic of China	2	Female	22	All ages	996	Liver cancer due to NASH	3	Rate	2006	11.0462	13.0378	9.13977
2	DALYs (Disability-Adjusted Life Years)	6	People's Republic of China	1	Male	22	All ages	1005	Hepatoblastoma	1	Number	2006	28053.1	32067.2	24312.5
2	DALYs (Disability-Adjusted Life Years)	6	People's Republic of China	2	Female	22	All ages	1005	Hepatoblastoma	1	Number	2006	17084.3	19523.5	14942.2
2	DALYs (Disability-Adjusted Life Years)	6	People's Republic of China	1	Male	22	All ages	1005	Hepatoblastoma	3	Rate	2006	4.20662	4.80854	3.6457
2	DALYs (Disability-Adjusted Life Years)	6	People's Republic of China	2	Female	22	All ages	1005	Hepatoblastoma	3	Rate	2006	2.69279	3.07726	2.35516
2	DALYs (Disability-Adjusted Life Years)	6	People's Republic of China	1	Male	22	All ages	996	Liver cancer due to NASH	1	Number	2007	94443.9	116601	77067.5
2	DALYs (Disability-Adjusted Life Years)	6	People's Republic of China	2	Female	22	All ages	996	Liver cancer due to NASH	1	Number	2007	73025.3	88752.9	60471.3
2	DALYs (Disability-Adjusted Life Years)	6	People's Republic of China	1	Male	22	All ages	996	Liver cancer due to NASH	3	Rate	2007	14.073	17.3746	11.4837
2	DALYs (Disability-Adjusted Life Years)	6	People's Republic of China	2	Female	22	All ages	996	Liver cancer due to NASH	3	Rate	2007	11.4202	13.8798	9.45691
2	DALYs (Disability-Adjusted Life Years)	6	People's Republic of China	1	Male	22	All ages	1005	Hepatoblastoma	1	Number	2007	26439.7	30247.3	22994.1
2	DALYs (Disability-Adjusted Life Years)	6	People's Republic of China	2	Female	22	All ages	1005	Hepatoblastoma	1	Number	2007	16162.6	18701.8	14123.9
2	DALYs (Disability-Adjusted Life Years)	6	People's Republic of China	1	Male	22	All ages	1005	Hepatoblastoma	3	Rate	2007	3.93976	4.50712	3.42633
2	DALYs (Disability-Adjusted Life Years)	6	People's Republic of China	2	Female	22	All ages	1005	Hepatoblastoma	3	Rate	2007	2.52762	2.92471	2.2088
2	DALYs (Disability-Adjusted Life Years)	6	People's Republic of China	1	Male	22	All ages	417	Liver cancer	1	Number	2021	3.70209e+06	4.98565e+06	2.80535e+06
2	DALYs (Disability-Adjusted Life Years)	6	People's Republic of China	2	Female	22	All ages	417	Liver cancer	1	Number	2021	1.18793e+06	1.51317e+06	924053
2	DALYs (Disability-Adjusted Life Years)	6	People's Republic of China	1	Male	22	All ages	417	Liver cancer	3	Rate	2021	508.457	684.745	385.295
2	DALYs (Disability-Adjusted Life Years)	6	People's Republic of China	2	Female	22	All ages	417	Liver cancer	3	Rate	2021	171.013	217.835	133.026
2	DALYs (Disability-Adjusted Life Years)	6	People's Republic of China	1	Male	22	All ages	418	Liver cancer due to hepatitis B	1	Number	2021	2.73338e+06	3.69919e+06	2.04683e+06
2	DALYs (Disability-Adjusted Life Years)	6	People's Republic of China	2	Female	22	All ages	418	Liver cancer due to hepatitis B	1	Number	2021	415170	554410	306814
2	DALYs (Disability-Adjusted Life Years)	6	People's Republic of China	1	Male	22	All ages	418	Liver cancer due to hepatitis B	3	Rate	2021	375.411	508.059	281.119
2	DALYs (Disability-Adjusted Life Years)	6	People's Republic of China	2	Female	22	All ages	418	Liver cancer due to hepatitis B	3	Rate	2021	59.7674	79.8123	44.1686
2	DALYs (Disability-Adjusted Life Years)	6	People's Republic of China	1	Male	22	All ages	419	Liver cancer due to hepatitis C	1	Number	2021	351471	489814	254762
2	DALYs (Disability-Adjusted Life Years)	6	People's Republic of China	2	Female	22	All ages	419	Liver cancer due to hepatitis C	1	Number	2021	399549	518422	303669
2	DALYs (Disability-Adjusted Life Years)	6	People's Republic of China	1	Male	22	All ages	419	Liver cancer due to hepatitis C	3	Rate	2021	48.2721	67.2726	34.9899
2	DALYs (Disability-Adjusted Life Years)	6	People's Republic of China	2	Female	22	All ages	419	Liver cancer due to hepatitis C	3	Rate	2021	57.5187	74.6315	43.7159
2	DALYs (Disability-Adjusted Life Years)	6	People's Republic of China	1	Male	22	All ages	420	Liver cancer due to alcohol use	1	Number	2021	328515	469326	220222
2	DALYs (Disability-Adjusted Life Years)	6	People's Republic of China	2	Female	22	All ages	420	Liver cancer due to alcohol use	1	Number	2021	149332	198685	107233
2	DALYs (Disability-Adjusted Life Years)	6	People's Republic of China	1	Male	22	All ages	420	Liver cancer due to alcohol use	3	Rate	2021	45.1193	64.4586	30.2459
2	DALYs (Disability-Adjusted Life Years)	6	People's Republic of China	2	Female	22	All ages	420	Liver cancer due to alcohol use	3	Rate	2021	21.4977	28.6024	15.4372
2	DALYs (Disability-Adjusted Life Years)	6	People's Republic of China	1	Male	22	All ages	421	Liver cancer due to other causes	1	Number	2021	134139	192357	95115.7
2	DALYs (Disability-Adjusted Life Years)	6	People's Republic of China	2	Female	22	All ages	421	Liver cancer due to other causes	1	Number	2021	103278	137574	75667.8
2	DALYs (Disability-Adjusted Life Years)	6	People's Republic of China	1	Male	22	All ages	421	Liver cancer due to other causes	3	Rate	2021	18.423	26.4189	13.0635
2	DALYs (Disability-Adjusted Life Years)	6	People's Republic of China	2	Female	22	All ages	421	Liver cancer due to other causes	3	Rate	2021	14.8677	19.805	10.8931
2	DALYs (Disability-Adjusted Life Years)	6	People's Republic of China	1	Male	22	All ages	417	Liver cancer	1	Number	2019	3.81547e+06	5.05632e+06	2.90766e+06
2	DALYs (Disability-Adjusted Life Years)	6	People's Republic of China	2	Female	22	All ages	417	Liver cancer	1	Number	2019	1.2099e+06	1.51205e+06	948029
2	DALYs (Disability-Adjusted Life Years)	6	People's Republic of China	1	Male	22	All ages	417	Liver cancer	3	Rate	2019	527.386	698.901	401.906
2	DALYs (Disability-Adjusted Life Years)	6	People's Republic of China	2	Female	22	All ages	417	Liver cancer	3	Rate	2019	175.119	218.851	137.216
2	DALYs (Disability-Adjusted Life Years)	6	People's Republic of China	1	Male	22	All ages	418	Liver cancer due to hepatitis B	1	Number	2019	2.86686e+06	3.83859e+06	2.15899e+06
2	DALYs (Disability-Adjusted Life Years)	6	People's Republic of China	2	Female	22	All ages	418	Liver cancer due to hepatitis B	1	Number	2019	426969	557291	327415
2	DALYs (Disability-Adjusted Life Years)	6	People's Republic of China	1	Male	22	All ages	418	Liver cancer due to hepatitis B	3	Rate	2019	396.266	530.582	298.422
2	DALYs (Disability-Adjusted Life Years)	6	People's Republic of China	2	Female	22	All ages	418	Liver cancer due to hepatitis B	3	Rate	2019	61.7987	80.6613	47.3895
2	DALYs (Disability-Adjusted Life Years)	6	People's Republic of China	1	Male	22	All ages	417	Liver cancer	1	Number	2018	3.81839e+06	4.88408e+06	2.89971e+06
2	DALYs (Disability-Adjusted Life Years)	6	People's Republic of China	2	Female	22	All ages	417	Liver cancer	1	Number	2018	1.21829e+06	1.48389e+06	978729
2	DALYs (Disability-Adjusted Life Years)	6	People's Republic of China	1	Male	22	All ages	417	Liver cancer	3	Rate	2018	530.711	678.829	403.025
2	DALYs (Disability-Adjusted Life Years)	6	People's Republic of China	2	Female	22	All ages	417	Liver cancer	3	Rate	2018	177.158	215.78	142.322
2	DALYs (Disability-Adjusted Life Years)	6	People's Republic of China	1	Male	22	All ages	418	Liver cancer due to hepatitis B	1	Number	2018	2.8817e+06	3.68599e+06	2.21348e+06
2	DALYs (Disability-Adjusted Life Years)	6	People's Republic of China	2	Female	22	All ages	418	Liver cancer due to hepatitis B	1	Number	2018	432438	549886	332067
2	DALYs (Disability-Adjusted Life Years)	6	People's Republic of China	1	Male	22	All ages	418	Liver cancer due to hepatitis B	3	Rate	2018	400.523	512.31	307.648
2	DALYs (Disability-Adjusted Life Years)	6	People's Republic of China	2	Female	22	All ages	418	Liver cancer due to hepatitis B	3	Rate	2018	62.8831	79.9617	48.2876
2	DALYs (Disability-Adjusted Life Years)	6	People's Republic of China	1	Male	22	All ages	417	Liver cancer	1	Number	2020	3.74476e+06	4.91564e+06	2.79556e+06
2	DALYs (Disability-Adjusted Life Years)	6	People's Republic of China	2	Female	22	All ages	417	Liver cancer	1	Number	2020	1.19187e+06	1.52566e+06	917841
2	DALYs (Disability-Adjusted Life Years)	6	People's Republic of China	1	Male	22	All ages	417	Liver cancer	3	Rate	2020	515.59	676.8	384.901
2	DALYs (Disability-Adjusted Life Years)	6	People's Republic of China	2	Female	22	All ages	417	Liver cancer	3	Rate	2020	171.942	220.096	132.41
2	DALYs (Disability-Adjusted Life Years)	6	People's Republic of China	1	Male	22	All ages	418	Liver cancer due to hepatitis B	1	Number	2020	2.77495e+06	3.67615e+06	2.06535e+06
2	DALYs (Disability-Adjusted Life Years)	6	People's Republic of China	2	Female	22	All ages	418	Liver cancer due to hepatitis B	1	Number	2020	413928	541849	306568
2	DALYs (Disability-Adjusted Life Years)	6	People's Republic of China	1	Male	22	All ages	418	Liver cancer due to hepatitis B	3	Rate	2020	382.063	506.144	284.363
2	DALYs (Disability-Adjusted Life Years)	6	People's Republic of China	2	Female	22	All ages	418	Liver cancer due to hepatitis B	3	Rate	2020	59.7143	78.1686	44.2263
2	DALYs (Disability-Adjusted Life Years)	6	People's Republic of China	1	Male	22	All ages	996	Liver cancer due to NASH	1	Number	2008	100252	121382	81909.9
2	DALYs (Disability-Adjusted Life Years)	6	People's Republic of China	2	Female	22	All ages	996	Liver cancer due to NASH	1	Number	2008	78350.8	94119	64396.4
2	DALYs (Disability-Adjusted Life Years)	6	People's Republic of China	1	Male	22	All ages	996	Liver cancer due to NASH	3	Rate	2008	14.8422	17.9706	12.1267
2	DALYs (Disability-Adjusted Life Years)	6	People's Republic of China	2	Female	22	All ages	996	Liver cancer due to NASH	3	Rate	2008	12.1573	14.604	9.99207
2	DALYs (Disability-Adjusted Life Years)	6	People's Republic of China	1	Male	22	All ages	1005	Hepatoblastoma	1	Number	2008	26299.8	29927.2	22894.4
2	DALYs (Disability-Adjusted Life Years)	6	People's Republic of China	2	Female	22	All ages	1005	Hepatoblastoma	1	Number	2008	16202.5	18719.5	14228.3
2	DALYs (Disability-Adjusted Life Years)	6	People's Republic of China	1	Male	22	All ages	1005	Hepatoblastoma	3	Rate	2008	3.89368	4.43071	3.38951
2	DALYs (Disability-Adjusted Life Years)	6	People's Republic of China	2	Female	22	All ages	1005	Hepatoblastoma	3	Rate	2008	2.51406	2.90461	2.20773
2	DALYs (Disability-Adjusted Life Years)	6	People's Republic of China	1	Male	22	All ages	996	Liver cancer due to NASH	1	Number	2009	103018	125258	84488.2
2	DALYs (Disability-Adjusted Life Years)	6	People's Republic of China	2	Female	22	All ages	996	Liver cancer due to NASH	1	Number	2009	81678.2	97904	66891.2
2	DALYs (Disability-Adjusted Life Years)	6	People's Republic of China	1	Male	22	All ages	996	Liver cancer due to NASH	3	Rate	2009	15.1575	18.4297	12.4312
2	DALYs (Disability-Adjusted Life Years)	6	People's Republic of China	2	Female	22	All ages	996	Liver cancer due to NASH	3	Rate	2009	12.5792	15.0781	10.3018
2	DALYs (Disability-Adjusted Life Years)	6	People's Republic of China	1	Male	22	All ages	1005	Hepatoblastoma	1	Number	2009	25204.6	28885.5	21982.5
2	DALYs (Disability-Adjusted Life Years)	6	People's Republic of China	2	Female	22	All ages	1005	Hepatoblastoma	1	Number	2009	15634.1	18118.1	13651.3
2	DALYs (Disability-Adjusted Life Years)	6	People's Republic of China	1	Male	22	All ages	1005	Hepatoblastoma	3	Rate	2009	3.70847	4.25006	3.2344
2	DALYs (Disability-Adjusted Life Years)	6	People's Republic of China	2	Female	22	All ages	1005	Hepatoblastoma	3	Rate	2009	2.40778	2.79034	2.10242
2	DALYs (Disability-Adjusted Life Years)	6	People's Republic of China	1	Male	22	All ages	419	Liver cancer due to hepatitis C	1	Number	2019	332947	463817	236000
2	DALYs (Disability-Adjusted Life Years)	6	People's Republic of China	2	Female	22	All ages	419	Liver cancer due to hepatitis C	1	Number	2019	387800	492956	292981
2	DALYs (Disability-Adjusted Life Years)	6	People's Republic of China	1	Male	22	All ages	419	Liver cancer due to hepatitis C	3	Rate	2019	46.021	64.1103	32.6207
2	DALYs (Disability-Adjusted Life Years)	6	People's Republic of China	2	Female	22	All ages	419	Liver cancer due to hepatitis C	3	Rate	2019	56.1295	71.3496	42.4056
2	DALYs (Disability-Adjusted Life Years)	6	People's Republic of China	1	Male	22	All ages	420	Liver cancer due to alcohol use	1	Number	2019	325626	472167	229913
2	DALYs (Disability-Adjusted Life Years)	6	People's Republic of China	2	Female	22	All ages	420	Liver cancer due to alcohol use	1	Number	2019	153419	199662	113270
2	DALYs (Disability-Adjusted Life Years)	6	People's Republic of China	1	Male	22	All ages	420	Liver cancer due to alcohol use	3	Rate	2019	45.0091	65.2645	31.7793
2	DALYs (Disability-Adjusted Life Years)	6	People's Republic of China	2	Female	22	All ages	420	Liver cancer due to alcohol use	3	Rate	2019	22.2056	28.8987	16.3946
2	DALYs (Disability-Adjusted Life Years)	6	People's Republic of China	1	Male	22	All ages	421	Liver cancer due to other causes	1	Number	2019	134688	184267	93253.4
2	DALYs (Disability-Adjusted Life Years)	6	People's Republic of China	2	Female	22	All ages	421	Liver cancer due to other causes	1	Number	2019	111596	144160	84468
2	DALYs (Disability-Adjusted Life Years)	6	People's Republic of China	1	Male	22	All ages	421	Liver cancer due to other causes	3	Rate	2019	18.617	25.47	12.8898
2	DALYs (Disability-Adjusted Life Years)	6	People's Republic of China	2	Female	22	All ages	421	Liver cancer due to other causes	3	Rate	2019	16.1522	20.8654	12.2257
2	DALYs (Disability-Adjusted Life Years)	6	People's Republic of China	1	Male	22	All ages	419	Liver cancer due to hepatitis C	1	Number	2018	327098	446496	241232
2	DALYs (Disability-Adjusted Life Years)	6	People's Republic of China	2	Female	22	All ages	419	Liver cancer due to hepatitis C	1	Number	2018	388268	477218	300911
2	DALYs (Disability-Adjusted Life Years)	6	People's Republic of China	1	Male	22	All ages	419	Liver cancer due to hepatitis C	3	Rate	2018	45.4627	62.0577	33.5284
2	DALYs (Disability-Adjusted Life Years)	6	People's Republic of China	2	Female	22	All ages	419	Liver cancer due to hepatitis C	3	Rate	2018	56.46	69.3948	43.757
2	DALYs (Disability-Adjusted Life Years)	6	People's Republic of China	1	Male	22	All ages	420	Liver cancer due to alcohol use	1	Number	2018	320324	436900	225573
2	DALYs (Disability-Adjusted Life Years)	6	People's Republic of China	2	Female	22	All ages	420	Liver cancer due to alcohol use	1	Number	2018	153311	202755	113771
2	DALYs (Disability-Adjusted Life Years)	6	People's Republic of China	1	Male	22	All ages	420	Liver cancer due to alcohol use	3	Rate	2018	44.5212	60.724	31.352
2	DALYs (Disability-Adjusted Life Years)	6	People's Republic of China	2	Female	22	All ages	420	Liver cancer due to alcohol use	3	Rate	2018	22.2938	29.4836	16.544
2	DALYs (Disability-Adjusted Life Years)	6	People's Republic of China	1	Male	22	All ages	421	Liver cancer due to other causes	1	Number	2018	134282	186534	97714.2
2	DALYs (Disability-Adjusted Life Years)	6	People's Republic of China	2	Female	22	All ages	421	Liver cancer due to other causes	1	Number	2018	112966	144545	85957
2	DALYs (Disability-Adjusted Life Years)	6	People's Republic of China	1	Male	22	All ages	421	Liver cancer due to other causes	3	Rate	2018	18.6636	25.9261	13.5811
2	DALYs (Disability-Adjusted Life Years)	6	People's Republic of China	2	Female	22	All ages	421	Liver cancer due to other causes	3	Rate	2018	16.4269	21.019	12.4995
2	DALYs (Disability-Adjusted Life Years)	6	People's Republic of China	1	Male	22	All ages	419	Liver cancer due to hepatitis C	1	Number	2020	352349	479867	250693
2	DALYs (Disability-Adjusted Life Years)	6	People's Republic of China	2	Female	22	All ages	419	Liver cancer due to hepatitis C	1	Number	2020	400494	524934	301495
2	DALYs (Disability-Adjusted Life Years)	6	People's Republic of China	1	Male	22	All ages	419	Liver cancer due to hepatitis C	3	Rate	2020	48.5126	66.0696	34.5163
2	DALYs (Disability-Adjusted Life Years)	6	People's Republic of China	2	Female	22	All ages	419	Liver cancer due to hepatitis C	3	Rate	2020	57.7764	75.7285	43.4945
2	DALYs (Disability-Adjusted Life Years)	6	People's Republic of China	1	Male	22	All ages	420	Liver cancer due to alcohol use	1	Number	2020	326628	446275	222849
2	DALYs (Disability-Adjusted Life Years)	6	People's Republic of China	2	Female	22	All ages	420	Liver cancer due to alcohol use	1	Number	2020	147272	197325	107518
2	DALYs (Disability-Adjusted Life Years)	6	People's Republic of China	1	Male	22	All ages	420	Liver cancer due to alcohol use	3	Rate	2020	44.9712	61.4446	30.6826
2	DALYs (Disability-Adjusted Life Years)	6	People's Republic of China	2	Female	22	All ages	420	Liver cancer due to alcohol use	3	Rate	2020	21.2459	28.4667	15.5109
2	DALYs (Disability-Adjusted Life Years)	6	People's Republic of China	1	Male	22	All ages	421	Liver cancer due to other causes	1	Number	2020	133865	178648	94107.8
2	DALYs (Disability-Adjusted Life Years)	6	People's Republic of China	2	Female	22	All ages	421	Liver cancer due to other causes	1	Number	2020	106623	142087	79959.1
2	DALYs (Disability-Adjusted Life Years)	6	People's Republic of China	1	Male	22	All ages	421	Liver cancer due to other causes	3	Rate	2020	18.431	24.5969	12.9571
2	DALYs (Disability-Adjusted Life Years)	6	People's Republic of China	2	Female	22	All ages	421	Liver cancer due to other causes	3	Rate	2020	15.3817	20.4979	11.5351
2	DALYs (Disability-Adjusted Life Years)	6	People's Republic of China	1	Male	22	All ages	996	Liver cancer due to NASH	1	Number	2010	105347	128612	85596.3
2	DALYs (Disability-Adjusted Life Years)	6	People's Republic of China	2	Female	22	All ages	996	Liver cancer due to NASH	1	Number	2010	84024.3	101411	68534.9
2	DALYs (Disability-Adjusted Life Years)	6	People's Republic of China	1	Male	22	All ages	996	Liver cancer due to NASH	3	Rate	2010	15.417	18.8217	12.5266
2	DALYs (Disability-Adjusted Life Years)	6	People's Republic of China	2	Female	22	All ages	996	Liver cancer due to NASH	3	Rate	2010	12.8552	15.5152	10.4854
2	DALYs (Disability-Adjusted Life Years)	6	People's Republic of China	1	Male	22	All ages	1005	Hepatoblastoma	1	Number	2010	22719.3	26171.4	19729.8
2	DALYs (Disability-Adjusted Life Years)	6	People's Republic of China	2	Female	22	All ages	1005	Hepatoblastoma	1	Number	2010	14475.5	16571.3	12547.5
2	DALYs (Disability-Adjusted Life Years)	6	People's Republic of China	1	Male	22	All ages	1005	Hepatoblastoma	3	Rate	2010	3.32486	3.83006	2.88736
2	DALYs (Disability-Adjusted Life Years)	6	People's Republic of China	2	Female	22	All ages	1005	Hepatoblastoma	3	Rate	2010	2.21467	2.53531	1.91968
2	DALYs (Disability-Adjusted Life Years)	6	People's Republic of China	1	Male	22	All ages	996	Liver cancer due to NASH	1	Number	2013	118971	149801	92015.7
2	DALYs (Disability-Adjusted Life Years)	6	People's Republic of China	2	Female	22	All ages	996	Liver cancer due to NASH	1	Number	2013	95160.5	116375	78714.4
2	DALYs (Disability-Adjusted Life Years)	6	People's Republic of China	1	Male	22	All ages	996	Liver cancer due to NASH	3	Rate	2013	17.1432	21.5857	13.2591
2	DALYs (Disability-Adjusted Life Years)	6	People's Republic of China	2	Female	22	All ages	996	Liver cancer due to NASH	3	Rate	2013	14.3019	17.4903	11.8302
2	DALYs (Disability-Adjusted Life Years)	6	People's Republic of China	1	Male	22	All ages	1005	Hepatoblastoma	1	Number	2013	18732.7	21888.7	16198.6
2	DALYs (Disability-Adjusted Life Years)	6	People's Republic of China	2	Female	22	All ages	1005	Hepatoblastoma	1	Number	2013	12627.1	14721.1	10783.9
2	DALYs (Disability-Adjusted Life Years)	6	People's Republic of China	1	Male	22	All ages	1005	Hepatoblastoma	3	Rate	2013	2.6993	3.15407	2.33415
2	DALYs (Disability-Adjusted Life Years)	6	People's Republic of China	2	Female	22	All ages	1005	Hepatoblastoma	3	Rate	2013	1.89776	2.21247	1.62074
2	DALYs (Disability-Adjusted Life Years)	6	People's Republic of China	1	Male	22	All ages	996	Liver cancer due to NASH	1	Number	2012	110956	135275	89773.1
2	DALYs (Disability-Adjusted Life Years)	6	People's Republic of China	2	Female	22	All ages	996	Liver cancer due to NASH	1	Number	2012	88919.7	107090	72730.7
2	DALYs (Disability-Adjusted Life Years)	6	People's Republic of China	1	Male	22	All ages	996	Liver cancer due to NASH	3	Rate	2012	16.0815	19.6063	13.0114
2	DALYs (Disability-Adjusted Life Years)	6	People's Republic of China	2	Female	22	All ages	996	Liver cancer due to NASH	3	Rate	2012	13.4475	16.1955	10.9992
2	DALYs (Disability-Adjusted Life Years)	6	People's Republic of China	1	Male	22	All ages	1005	Hepatoblastoma	1	Number	2012	19355.7	22272.9	16890.2
2	DALYs (Disability-Adjusted Life Years)	6	People's Republic of China	2	Female	22	All ages	1005	Hepatoblastoma	1	Number	2012	12893.3	14852.2	11125.4
2	DALYs (Disability-Adjusted Life Years)	6	People's Republic of China	1	Male	22	All ages	1005	Hepatoblastoma	3	Rate	2012	2.80535	3.22816	2.44801
2	DALYs (Disability-Adjusted Life Years)	6	People's Republic of China	2	Female	22	All ages	1005	Hepatoblastoma	3	Rate	2012	1.94989	2.24613	1.68252
2	DALYs (Disability-Adjusted Life Years)	6	People's Republic of China	1	Male	22	All ages	996	Liver cancer due to NASH	1	Number	2011	106829	131026	85850.6
2	DALYs (Disability-Adjusted Life Years)	6	People's Republic of China	2	Female	22	All ages	996	Liver cancer due to NASH	1	Number	2011	85694.7	103210	68994.6
2	DALYs (Disability-Adjusted Life Years)	6	People's Republic of China	1	Male	22	All ages	996	Liver cancer due to NASH	3	Rate	2011	15.5617	19.0865	12.5059
2	DALYs (Disability-Adjusted Life Years)	6	People's Republic of China	2	Female	22	All ages	996	Liver cancer due to NASH	3	Rate	2011	13.0358	15.7001	10.4954
2	DALYs (Disability-Adjusted Life Years)	6	People's Republic of China	1	Male	22	All ages	1005	Hepatoblastoma	1	Number	2011	20413.1	23430	17715.5
2	DALYs (Disability-Adjusted Life Years)	6	People's Republic of China	2	Female	22	All ages	1005	Hepatoblastoma	1	Number	2011	13405.7	15406.8	11570.4
2	DALYs (Disability-Adjusted Life Years)	6	People's Republic of China	1	Male	22	All ages	1005	Hepatoblastoma	3	Rate	2011	2.97358	3.41306	2.58062
2	DALYs (Disability-Adjusted Life Years)	6	People's Republic of China	2	Female	22	All ages	1005	Hepatoblastoma	3	Rate	2011	2.03927	2.34367	1.76008
2	DALYs (Disability-Adjusted Life Years)	6	People's Republic of China	1	Male	22	All ages	996	Liver cancer due to NASH	1	Number	2015	134755	170314	103421
2	DALYs (Disability-Adjusted Life Years)	6	People's Republic of China	2	Female	22	All ages	996	Liver cancer due to NASH	1	Number	2015	108531	132362	87059.4
2	DALYs (Disability-Adjusted Life Years)	6	People's Republic of China	1	Male	22	All ages	996	Liver cancer due to NASH	3	Rate	2015	19.1599	24.2157	14.7047
2	DALYs (Disability-Adjusted Life Years)	6	People's Republic of China	2	Female	22	All ages	996	Liver cancer due to NASH	3	Rate	2015	16.1016	19.6372	12.916
2	DALYs (Disability-Adjusted Life Years)	6	People's Republic of China	1	Male	22	All ages	1005	Hepatoblastoma	1	Number	2015	17911.4	21198.6	15289.3
2	DALYs (Disability-Adjusted Life Years)	6	People's Republic of China	2	Female	22	All ages	1005	Hepatoblastoma	1	Number	2015	12306.5	14479.9	10414.8
2	DALYs (Disability-Adjusted Life Years)	6	People's Republic of China	1	Male	22	All ages	1005	Hepatoblastoma	3	Rate	2015	2.54669	3.01408	2.17388
2	DALYs (Disability-Adjusted Life Years)	6	People's Republic of China	2	Female	22	All ages	1005	Hepatoblastoma	3	Rate	2015	1.82578	2.14822	1.54513
2	DALYs (Disability-Adjusted Life Years)	6	People's Republic of China	1	Male	22	All ages	996	Liver cancer due to NASH	1	Number	2014	129039	162358	101713
2	DALYs (Disability-Adjusted Life Years)	6	People's Republic of China	2	Female	22	All ages	996	Liver cancer due to NASH	1	Number	2014	103629	125109	82969.6
2	DALYs (Disability-Adjusted Life Years)	6	People's Republic of China	1	Male	22	All ages	996	Liver cancer due to NASH	3	Rate	2014	18.4774	23.2486	14.5646
2	DALYs (Disability-Adjusted Life Years)	6	People's Republic of China	2	Female	22	All ages	996	Liver cancer due to NASH	3	Rate	2014	15.4771	18.6852	12.3916
2	DALYs (Disability-Adjusted Life Years)	6	People's Republic of China	1	Male	22	All ages	1005	Hepatoblastoma	1	Number	2014	18441	21780.3	15928.2
2	DALYs (Disability-Adjusted Life Years)	6	People's Republic of China	2	Female	22	All ages	1005	Hepatoblastoma	1	Number	2014	12486.9	14791.6	10628.1
2	DALYs (Disability-Adjusted Life Years)	6	People's Republic of China	1	Male	22	All ages	1005	Hepatoblastoma	3	Rate	2014	2.64062	3.11879	2.28081
2	DALYs (Disability-Adjusted Life Years)	6	People's Republic of China	2	Female	22	All ages	1005	Hepatoblastoma	3	Rate	2014	1.86493	2.20914	1.58731
2	DALYs (Disability-Adjusted Life Years)	6	People's Republic of China	1	Male	22	All ages	996	Liver cancer due to NASH	1	Number	2017	137189	180173	100360
2	DALYs (Disability-Adjusted Life Years)	6	People's Republic of China	2	Female	22	All ages	996	Liver cancer due to NASH	1	Number	2017	117872	147161	90190.7
2	DALYs (Disability-Adjusted Life Years)	6	People's Republic of China	1	Male	22	All ages	996	Liver cancer due to NASH	3	Rate	2017	19.1996	25.2152	14.0454
2	DALYs (Disability-Adjusted Life Years)	6	People's Republic of China	2	Female	22	All ages	996	Liver cancer due to NASH	3	Rate	2017	17.2423	21.5267	13.193
2	DALYs (Disability-Adjusted Life Years)	6	People's Republic of China	1	Male	22	All ages	1005	Hepatoblastoma	1	Number	2017	16663.3	20828.5	13435.8
2	DALYs (Disability-Adjusted Life Years)	6	People's Republic of China	2	Female	22	All ages	1005	Hepatoblastoma	1	Number	2017	12228.5	15317.3	9823.43
2	DALYs (Disability-Adjusted Life Years)	6	People's Republic of China	1	Male	22	All ages	1005	Hepatoblastoma	3	Rate	2017	2.33203	2.91495	1.88034
2	DALYs (Disability-Adjusted Life Years)	6	People's Republic of China	2	Female	22	All ages	1005	Hepatoblastoma	3	Rate	2017	1.78878	2.24061	1.43697
2	DALYs (Disability-Adjusted Life Years)	6	People's Republic of China	1	Male	22	All ages	996	Liver cancer due to NASH	1	Number	1993	70940.7	87939	56402.1
2	DALYs (Disability-Adjusted Life Years)	6	People's Republic of China	2	Female	22	All ages	996	Liver cancer due to NASH	1	Number	1993	60434	74317	47259.5
2	DALYs (Disability-Adjusted Life Years)	6	People's Republic of China	1	Male	22	All ages	996	Liver cancer due to NASH	3	Rate	1993	11.2745	13.976	8.96388
2	DALYs (Disability-Adjusted Life Years)	6	People's Republic of China	2	Female	22	All ages	996	Liver cancer due to NASH	3	Rate	1993	10.2774	12.6383	8.03691
2	DALYs (Disability-Adjusted Life Years)	6	People's Republic of China	1	Male	22	All ages	1005	Hepatoblastoma	1	Number	1993	76130.5	89633.3	63361.9
2	DALYs (Disability-Adjusted Life Years)	6	People's Republic of China	2	Female	22	All ages	1005	Hepatoblastoma	1	Number	1993	60698.9	72515.5	51282.2
2	DALYs (Disability-Adjusted Life Years)	6	People's Republic of China	1	Male	22	All ages	1005	Hepatoblastoma	3	Rate	1993	12.0993	14.2452	10.07
2	DALYs (Disability-Adjusted Life Years)	6	People's Republic of China	2	Female	22	All ages	1005	Hepatoblastoma	3	Rate	1993	10.3224	12.3319	8.72101
2	DALYs (Disability-Adjusted Life Years)	6	People's Republic of China	1	Male	22	All ages	996	Liver cancer due to NASH	1	Number	1994	72831.6	89463.7	58405.3
2	DALYs (Disability-Adjusted Life Years)	6	People's Republic of China	2	Female	22	All ages	996	Liver cancer due to NASH	1	Number	1994	63041	77309.2	50887.6
2	DALYs (Disability-Adjusted Life Years)	6	People's Republic of China	1	Male	22	All ages	996	Liver cancer due to NASH	3	Rate	1994	11.487	14.1102	9.2117
2	DALYs (Disability-Adjusted Life Years)	6	People's Republic of China	2	Female	22	All ages	996	Liver cancer due to NASH	3	Rate	1994	10.6439	13.0529	8.5919
2	DALYs (Disability-Adjusted Life Years)	6	People's Republic of China	1	Male	22	All ages	1005	Hepatoblastoma	1	Number	1994	77689.7	90457.1	65339.4
2	DALYs (Disability-Adjusted Life Years)	6	People's Republic of China	2	Female	22	All ages	1005	Hepatoblastoma	1	Number	1994	60090.8	70772.5	50593.2
2	DALYs (Disability-Adjusted Life Years)	6	People's Republic of China	1	Male	22	All ages	1005	Hepatoblastoma	3	Rate	1994	12.2532	14.2669	10.3053
2	DALYs (Disability-Adjusted Life Years)	6	People's Republic of China	2	Female	22	All ages	1005	Hepatoblastoma	3	Rate	1994	10.1458	11.9493	8.54219
2	DALYs (Disability-Adjusted Life Years)	6	People's Republic of China	1	Male	22	All ages	996	Liver cancer due to NASH	1	Number	1997	81208.5	98990.7	65196.4
2	DALYs (Disability-Adjusted Life Years)	6	People's Republic of China	2	Female	22	All ages	996	Liver cancer due to NASH	1	Number	1997	68214.1	82347.3	55786.8
2	DALYs (Disability-Adjusted Life Years)	6	People's Republic of China	1	Male	22	All ages	996	Liver cancer due to NASH	3	Rate	1997	12.6294	15.3948	10.1392
2	DALYs (Disability-Adjusted Life Years)	6	People's Republic of China	2	Female	22	All ages	996	Liver cancer due to NASH	3	Rate	1997	11.3317	13.6795	9.26726
2	DALYs (Disability-Adjusted Life Years)	6	People's Republic of China	1	Male	22	All ages	1005	Hepatoblastoma	1	Number	1997	76718.2	88231.4	66276.6
2	DALYs (Disability-Adjusted Life Years)	6	People's Republic of China	2	Female	22	All ages	1005	Hepatoblastoma	1	Number	1997	52351.6	61610.1	44447.6
2	DALYs (Disability-Adjusted Life Years)	6	People's Republic of China	1	Male	22	All ages	1005	Hepatoblastoma	3	Rate	1997	11.931	13.7215	10.3072
2	DALYs (Disability-Adjusted Life Years)	6	People's Republic of China	2	Female	22	All ages	1005	Hepatoblastoma	3	Rate	1997	8.69661	10.2346	7.3836
2	DALYs (Disability-Adjusted Life Years)	6	People's Republic of China	1	Male	22	All ages	996	Liver cancer due to NASH	1	Number	1998	85094.5	104877	68338.6
2	DALYs (Disability-Adjusted Life Years)	6	People's Republic of China	2	Female	22	All ages	996	Liver cancer due to NASH	1	Number	1998	70553.1	84969.3	57664.8
2	DALYs (Disability-Adjusted Life Years)	6	People's Republic of China	1	Male	22	All ages	996	Liver cancer due to NASH	3	Rate	1998	13.1949	16.2624	10.5967
2	DALYs (Disability-Adjusted Life Years)	6	People's Republic of China	2	Female	22	All ages	996	Liver cancer due to NASH	3	Rate	1998	11.6674	14.0514	9.53608
2	DALYs (Disability-Adjusted Life Years)	6	People's Republic of China	1	Male	22	All ages	1005	Hepatoblastoma	1	Number	1998	72896.7	84208.2	62572.8
2	DALYs (Disability-Adjusted Life Years)	6	People's Republic of China	2	Female	22	All ages	1005	Hepatoblastoma	1	Number	1998	47376.8	56153.2	40308
2	DALYs (Disability-Adjusted Life Years)	6	People's Republic of China	1	Male	22	All ages	1005	Hepatoblastoma	3	Rate	1998	11.3035	13.0575	9.70264
2	DALYs (Disability-Adjusted Life Years)	6	People's Republic of China	2	Female	22	All ages	1005	Hepatoblastoma	3	Rate	1998	7.83474	9.2861	6.66577
2	DALYs (Disability-Adjusted Life Years)	6	People's Republic of China	1	Male	22	All ages	996	Liver cancer due to NASH	1	Number	2004	89921.7	109602	72682.7
2	DALYs (Disability-Adjusted Life Years)	6	People's Republic of China	2	Female	22	All ages	996	Liver cancer due to NASH	1	Number	2004	69512.7	81545.5	58757
2	DALYs (Disability-Adjusted Life Years)	6	People's Republic of China	1	Male	22	All ages	996	Liver cancer due to NASH	3	Rate	2004	13.6294	16.6122	11.0165
2	DALYs (Disability-Adjusted Life Years)	6	People's Republic of China	2	Female	22	All ages	996	Liver cancer due to NASH	3	Rate	2004	11.1138	13.0376	9.39418
2	DALYs (Disability-Adjusted Life Years)	6	People's Republic of China	1	Male	22	All ages	1005	Hepatoblastoma	1	Number	2004	34486.7	39623	29773.3
2	DALYs (Disability-Adjusted Life Years)	6	People's Republic of China	2	Female	22	All ages	1005	Hepatoblastoma	1	Number	2004	20538.1	23534.5	17909.4
2	DALYs (Disability-Adjusted Life Years)	6	People's Republic of China	1	Male	22	All ages	1005	Hepatoblastoma	3	Rate	2004	5.22713	6.00563	4.51272
2	DALYs (Disability-Adjusted Life Years)	6	People's Republic of China	2	Female	22	All ages	1005	Hepatoblastoma	3	Rate	2004	3.28367	3.76274	2.8634
2	DALYs (Disability-Adjusted Life Years)	6	People's Republic of China	1	Male	22	All ages	996	Liver cancer due to NASH	1	Number	2016	135874	173639	103741
2	DALYs (Disability-Adjusted Life Years)	6	People's Republic of China	2	Female	22	All ages	996	Liver cancer due to NASH	1	Number	2016	113505	140572	90544.5
2	DALYs (Disability-Adjusted Life Years)	6	People's Republic of China	1	Male	22	All ages	996	Liver cancer due to NASH	3	Rate	2016	19.1659	24.493	14.6334
2	DALYs (Disability-Adjusted Life Years)	6	People's Republic of China	2	Female	22	All ages	996	Liver cancer due to NASH	3	Rate	2016	16.7189	20.7056	13.3368
2	DALYs (Disability-Adjusted Life Years)	6	People's Republic of China	1	Male	22	All ages	1005	Hepatoblastoma	1	Number	2016	17268.6	20932.3	14327.5
2	DALYs (Disability-Adjusted Life Years)	6	People's Republic of China	2	Female	22	All ages	1005	Hepatoblastoma	1	Number	2016	12385.1	14996.5	10325.9
2	DALYs (Disability-Adjusted Life Years)	6	People's Republic of China	1	Male	22	All ages	1005	Hepatoblastoma	3	Rate	2016	2.43585	2.95264	2.02099
2	DALYs (Disability-Adjusted Life Years)	6	People's Republic of China	2	Female	22	All ages	1005	Hepatoblastoma	3	Rate	2016	1.82428	2.20892	1.52096
2	DALYs (Disability-Adjusted Life Years)	6	People's Republic of China	1	Male	22	All ages	996	Liver cancer due to NASH	1	Number	2018	139236	189068	103324
2	DALYs (Disability-Adjusted Life Years)	6	People's Republic of China	2	Female	22	All ages	996	Liver cancer due to NASH	1	Number	2018	119725	153324	92114.8
2	DALYs (Disability-Adjusted Life Years)	6	People's Republic of China	1	Male	22	All ages	996	Liver cancer due to NASH	3	Rate	2018	19.3521	26.2782	14.3609
2	DALYs (Disability-Adjusted Life Years)	6	People's Republic of China	2	Female	22	All ages	996	Liver cancer due to NASH	3	Rate	2018	17.4099	22.2957	13.3949
2	DALYs (Disability-Adjusted Life Years)	6	People's Republic of China	1	Male	22	All ages	1005	Hepatoblastoma	1	Number	2018	15749.2	20131.4	12444.7
2	DALYs (Disability-Adjusted Life Years)	6	People's Republic of China	2	Female	22	All ages	1005	Hepatoblastoma	1	Number	2018	11583.6	14611.6	9108.09
2	DALYs (Disability-Adjusted Life Years)	6	People's Republic of China	1	Male	22	All ages	1005	Hepatoblastoma	3	Rate	2018	2.18895	2.79803	1.72967
2	DALYs (Disability-Adjusted Life Years)	6	People's Republic of China	2	Female	22	All ages	1005	Hepatoblastoma	3	Rate	2018	1.68443	2.12474	1.32445
2	DALYs (Disability-Adjusted Life Years)	6	People's Republic of China	1	Male	22	All ages	996	Liver cancer due to NASH	1	Number	2019	141073	191387	99390.2
2	DALYs (Disability-Adjusted Life Years)	6	People's Republic of China	2	Female	22	All ages	996	Liver cancer due to NASH	1	Number	2019	119575	153181	90011.3
2	DALYs (Disability-Adjusted Life Years)	6	People's Republic of China	1	Male	22	All ages	996	Liver cancer due to NASH	3	Rate	2019	19.4996	26.4541	13.738
2	DALYs (Disability-Adjusted Life Years)	6	People's Republic of China	2	Female	22	All ages	996	Liver cancer due to NASH	3	Rate	2019	17.3071	22.1711	13.0281
2	DALYs (Disability-Adjusted Life Years)	6	People's Republic of China	1	Male	22	All ages	1005	Hepatoblastoma	1	Number	2019	14273	18633.4	11042.6
2	DALYs (Disability-Adjusted Life Years)	6	People's Republic of China	2	Female	22	All ages	1005	Hepatoblastoma	1	Number	2019	10539.1	13816.5	7971.29
2	DALYs (Disability-Adjusted Life Years)	6	People's Republic of China	1	Male	22	All ages	1005	Hepatoblastoma	3	Rate	2019	1.97287	2.57556	1.52634
2	DALYs (Disability-Adjusted Life Years)	6	People's Republic of China	2	Female	22	All ages	1005	Hepatoblastoma	3	Rate	2019	1.52541	1.99978	1.15375
2	DALYs (Disability-Adjusted Life Years)	6	People's Republic of China	1	Male	22	All ages	996	Liver cancer due to NASH	1	Number	2020	144486	195784	102766
2	DALYs (Disability-Adjusted Life Years)	6	People's Republic of China	2	Female	22	All ages	996	Liver cancer due to NASH	1	Number	2020	114313	151078	85713.5
2	DALYs (Disability-Adjusted Life Years)	6	People's Republic of China	1	Male	22	All ages	996	Liver cancer due to NASH	3	Rate	2020	19.8933	26.9562	14.1491
2	DALYs (Disability-Adjusted Life Years)	6	People's Republic of China	2	Female	22	All ages	996	Liver cancer due to NASH	3	Rate	2020	16.4912	21.795	12.3653
2	DALYs (Disability-Adjusted Life Years)	6	People's Republic of China	1	Male	22	All ages	1005	Hepatoblastoma	1	Number	2020	12484.2	17208.7	9243.19
2	DALYs (Disability-Adjusted Life Years)	6	People's Republic of China	2	Female	22	All ages	1005	Hepatoblastoma	1	Number	2020	9235.02	12923.1	6827.08
2	DALYs (Disability-Adjusted Life Years)	6	People's Republic of China	1	Male	22	All ages	1005	Hepatoblastoma	3	Rate	2020	1.71886	2.36935	1.27263
2	DALYs (Disability-Adjusted Life Years)	6	People's Republic of China	2	Female	22	All ages	1005	Hepatoblastoma	3	Rate	2020	1.33227	1.86433	0.984893
2	DALYs (Disability-Adjusted Life Years)	6	People's Republic of China	1	Male	22	All ages	996	Liver cancer due to NASH	1	Number	2021	143711	197058	100538
2	DALYs (Disability-Adjusted Life Years)	6	People's Republic of China	2	Female	22	All ages	996	Liver cancer due to NASH	1	Number	2021	112497	152047	84022.2
2	DALYs (Disability-Adjusted Life Years)	6	People's Republic of China	1	Male	22	All ages	996	Liver cancer due to NASH	3	Rate	2021	19.7377	27.0645	13.8082
2	DALYs (Disability-Adjusted Life Years)	6	People's Republic of China	2	Female	22	All ages	996	Liver cancer due to NASH	3	Rate	2021	16.195	21.8885	12.0957
2	DALYs (Disability-Adjusted Life Years)	6	People's Republic of China	1	Male	22	All ages	1005	Hepatoblastoma	1	Number	2021	10874.3	15249.7	7801.1
2	DALYs (Disability-Adjusted Life Years)	6	People's Republic of China	2	Female	22	All ages	1005	Hepatoblastoma	1	Number	2021	8103.88	11586.1	5686.81
2	DALYs (Disability-Adjusted Life Years)	6	People's Republic of China	1	Male	22	All ages	1005	Hepatoblastoma	3	Rate	2021	1.49351	2.09445	1.07143
2	DALYs (Disability-Adjusted Life Years)	6	People's Republic of China	2	Female	22	All ages	1005	Hepatoblastoma	3	Rate	2021	1.16663	1.66792	0.818667
3	YLDs (Years Lived with Disability)	6	People's Republic of China	1	Male	22	All ages	1005	Hepatoblastoma	1	Number	1990	675.274	1024.85	367.819
3	YLDs (Years Lived with Disability)	6	People's Republic of China	2	Female	22	All ages	1005	Hepatoblastoma	1	Number	1990	573.767	874.584	343.6
3	YLDs (Years Lived with Disability)	6	People's Republic of China	1	Male	22	All ages	1005	Hepatoblastoma	3	Rate	1990	0.111277	0.168883	0.0606123
3	YLDs (Years Lived with Disability)	6	People's Republic of China	2	Female	22	All ages	1005	Hepatoblastoma	3	Rate	1990	0.100728	0.153539	0.0603211
3	YLDs (Years Lived with Disability)	6	People's Republic of China	1	Male	22	All ages	1005	Hepatoblastoma	1	Number	1991	680.203	1019.53	389.989
3	YLDs (Years Lived with Disability)	6	People's Republic of China	2	Female	22	All ages	1005	Hepatoblastoma	1	Number	1991	569.032	850.046	338.169
3	YLDs (Years Lived with Disability)	6	People's Republic of China	1	Male	22	All ages	1005	Hepatoblastoma	3	Rate	1991	0.110452	0.165552	0.0633267
3	YLDs (Years Lived with Disability)	6	People's Republic of China	2	Female	22	All ages	1005	Hepatoblastoma	3	Rate	1991	0.0986235	0.147328	0.0586107
3	YLDs (Years Lived with Disability)	6	People's Republic of China	1	Male	22	All ages	1005	Hepatoblastoma	1	Number	1992	683.385	1032.85	391.04
3	YLDs (Years Lived with Disability)	6	People's Republic of China	2	Female	22	All ages	1005	Hepatoblastoma	1	Number	1992	563.45	861.392	336.606
3	YLDs (Years Lived with Disability)	6	People's Republic of China	1	Male	22	All ages	1005	Hepatoblastoma	3	Rate	1992	0.109653	0.165727	0.0627445
3	YLDs (Years Lived with Disability)	6	People's Republic of China	2	Female	22	All ages	1005	Hepatoblastoma	3	Rate	1992	0.0966442	0.147748	0.0577354
3	YLDs (Years Lived with Disability)	6	People's Republic of China	1	Male	22	All ages	1005	Hepatoblastoma	1	Number	1993	690.557	1022.89	407.174
3	YLDs (Years Lived with Disability)	6	People's Republic of China	2	Female	22	All ages	1005	Hepatoblastoma	1	Number	1993	551.235	818.914	326.096
3	YLDs (Years Lived with Disability)	6	People's Republic of China	1	Male	22	All ages	1005	Hepatoblastoma	3	Rate	1993	0.109749	0.162566	0.0647114
3	YLDs (Years Lived with Disability)	6	People's Republic of China	2	Female	22	All ages	1005	Hepatoblastoma	3	Rate	1993	0.0937427	0.139264	0.0554556
3	YLDs (Years Lived with Disability)	6	People's Republic of China	1	Male	22	All ages	1005	Hepatoblastoma	1	Number	1994	705.498	1029.38	420.653
3	YLDs (Years Lived with Disability)	6	People's Republic of China	2	Female	22	All ages	1005	Hepatoblastoma	1	Number	1994	546.057	807.837	323.681
3	YLDs (Years Lived with Disability)	6	People's Republic of China	1	Male	22	All ages	1005	Hepatoblastoma	3	Rate	1994	0.111271	0.162354	0.0663455
3	YLDs (Years Lived with Disability)	6	People's Republic of China	2	Female	22	All ages	1005	Hepatoblastoma	3	Rate	1994	0.0921967	0.136396	0.0546505
3	YLDs (Years Lived with Disability)	6	People's Republic of China	1	Male	22	All ages	1005	Hepatoblastoma	1	Number	1995	707.997	1047.46	421.457
3	YLDs (Years Lived with Disability)	6	People's Republic of China	2	Female	22	All ages	1005	Hepatoblastoma	1	Number	1995	534.191	808.264	314.764
3	YLDs (Years Lived with Disability)	6	People's Republic of China	1	Male	22	All ages	1005	Hepatoblastoma	3	Rate	1995	0.111002	0.164223	0.066077
3	YLDs (Years Lived with Disability)	6	People's Republic of China	2	Female	22	All ages	1005	Hepatoblastoma	3	Rate	1995	0.0896413	0.135633	0.0528198
3	YLDs (Years Lived with Disability)	6	People's Republic of China	1	Male	22	All ages	1005	Hepatoblastoma	1	Number	1996	712.613	1041.42	441.614
3	YLDs (Years Lived with Disability)	6	People's Republic of China	2	Female	22	All ages	1005	Hepatoblastoma	1	Number	1996	514.103	770.321	310.38
3	YLDs (Years Lived with Disability)	6	People's Republic of China	1	Male	22	All ages	1005	Hepatoblastoma	3	Rate	1996	0.111216	0.162533	0.0689221
3	YLDs (Years Lived with Disability)	6	People's Republic of China	2	Female	22	All ages	1005	Hepatoblastoma	3	Rate	1996	0.0858115	0.128578	0.051807
3	YLDs (Years Lived with Disability)	6	People's Republic of China	1	Male	22	All ages	1005	Hepatoblastoma	1	Number	1997	703.067	1043.18	443.904
3	YLDs (Years Lived with Disability)	6	People's Republic of China	2	Female	22	All ages	1005	Hepatoblastoma	1	Number	1997	481.647	705.727	297.121
3	YLDs (Years Lived with Disability)	6	People's Republic of China	1	Male	22	All ages	1005	Hepatoblastoma	3	Rate	1997	0.109339	0.162232	0.0690348
3	YLDs (Years Lived with Disability)	6	People's Republic of China	2	Female	22	All ages	1005	Hepatoblastoma	3	Rate	1997	0.0800108	0.117235	0.0493575
3	YLDs (Years Lived with Disability)	6	People's Republic of China	1	Male	22	All ages	1005	Hepatoblastoma	1	Number	1998	676.797	1006.92	432.389
3	YLDs (Years Lived with Disability)	6	People's Republic of China	2	Female	22	All ages	1005	Hepatoblastoma	1	Number	1998	441.699	659.426	273.745
3	YLDs (Years Lived with Disability)	6	People's Republic of China	1	Male	22	All ages	1005	Hepatoblastoma	3	Rate	1998	0.104945	0.156135	0.0670469
3	YLDs (Years Lived with Disability)	6	People's Republic of China	2	Female	22	All ages	1005	Hepatoblastoma	3	Rate	1998	0.0730441	0.10905	0.0452694
3	YLDs (Years Lived with Disability)	6	People's Republic of China	1	Male	22	All ages	1005	Hepatoblastoma	1	Number	1999	640.276	977.248	410.481
3	YLDs (Years Lived with Disability)	6	People's Republic of China	2	Female	22	All ages	1005	Hepatoblastoma	1	Number	1999	402.747	586.218	260.712
3	YLDs (Years Lived with Disability)	6	People's Republic of China	1	Male	22	All ages	1005	Hepatoblastoma	3	Rate	1999	0.0990067	0.151113	0.0634733
3	YLDs (Years Lived with Disability)	6	People's Republic of China	2	Female	22	All ages	1005	Hepatoblastoma	3	Rate	1999	0.0663006	0.0965038	0.0429186
3	YLDs (Years Lived with Disability)	6	People's Republic of China	1	Male	22	All ages	1005	Hepatoblastoma	1	Number	2000	601.602	873.069	391.128
3	YLDs (Years Lived with Disability)	6	People's Republic of China	2	Female	22	All ages	1005	Hepatoblastoma	1	Number	2000	366.62	538.328	240.601
3	YLDs (Years Lived with Disability)	6	People's Republic of China	1	Male	22	All ages	1005	Hepatoblastoma	3	Rate	2000	0.0927459	0.134597	0.0602982
3	YLDs (Years Lived with Disability)	6	People's Republic of China	2	Female	22	All ages	1005	Hepatoblastoma	3	Rate	2000	0.0600593	0.0881884	0.0394151
3	YLDs (Years Lived with Disability)	6	People's Republic of China	1	Male	22	All ages	1005	Hepatoblastoma	1	Number	2001	563.66	825.03	369.518
3	YLDs (Years Lived with Disability)	6	People's Republic of China	2	Female	22	All ages	1005	Hepatoblastoma	1	Number	2001	332.122	481.318	213.273
3	YLDs (Years Lived with Disability)	6	People's Republic of China	1	Male	22	All ages	1005	Hepatoblastoma	3	Rate	2001	0.0865771	0.126723	0.0567573
3	YLDs (Years Lived with Disability)	6	People's Republic of China	2	Female	22	All ages	1005	Hepatoblastoma	3	Rate	2001	0.054109	0.0784159	0.0347461
3	YLDs (Years Lived with Disability)	6	People's Republic of China	1	Male	22	All ages	1005	Hepatoblastoma	1	Number	2002	491.792	710.774	323.196
3	YLDs (Years Lived with Disability)	6	People's Republic of China	2	Female	22	All ages	1005	Hepatoblastoma	1	Number	2002	284.18	417.023	182.785
3	YLDs (Years Lived with Disability)	6	People's Republic of China	1	Male	22	All ages	1005	Hepatoblastoma	3	Rate	2002	0.0752213	0.108715	0.049434
3	YLDs (Years Lived with Disability)	6	People's Republic of China	2	Female	22	All ages	1005	Hepatoblastoma	3	Rate	2002	0.046021	0.0675341	0.0296008
3	YLDs (Years Lived with Disability)	6	People's Republic of China	1	Male	22	All ages	1005	Hepatoblastoma	1	Number	2003	403.211	589.749	263.881
3	YLDs (Years Lived with Disability)	6	People's Republic of China	2	Female	22	All ages	1005	Hepatoblastoma	1	Number	2003	236.266	342.771	156.146
3	YLDs (Years Lived with Disability)	6	People's Republic of China	1	Male	22	All ages	1005	Hepatoblastoma	3	Rate	2003	0.0613982	0.089803	0.040182
3	YLDs (Years Lived with Disability)	6	People's Republic of China	2	Female	22	All ages	1005	Hepatoblastoma	3	Rate	2003	0.0380214	0.0551609	0.025128
3	YLDs (Years Lived with Disability)	6	People's Republic of China	1	Male	22	All ages	1005	Hepatoblastoma	1	Number	2004	350.758	516.102	232.724
3	YLDs (Years Lived with Disability)	6	People's Republic of China	2	Female	22	All ages	1005	Hepatoblastoma	1	Number	2004	206.602	305.554	136.549
3	YLDs (Years Lived with Disability)	6	People's Republic of China	1	Male	22	All ages	1005	Hepatoblastoma	3	Rate	2004	0.0531642	0.0782252	0.0352738
3	YLDs (Years Lived with Disability)	6	People's Republic of China	2	Female	22	All ages	1005	Hepatoblastoma	3	Rate	2004	0.0330319	0.0488526	0.0218317
3	YLDs (Years Lived with Disability)	6	People's Republic of China	1	Male	22	All ages	1005	Hepatoblastoma	1	Number	2005	323.088	473.204	213.447
3	YLDs (Years Lived with Disability)	6	People's Republic of China	2	Female	22	All ages	1005	Hepatoblastoma	1	Number	2005	191.551	282.219	126.242
3	YLDs (Years Lived with Disability)	6	People's Republic of China	1	Male	22	All ages	1005	Hepatoblastoma	3	Rate	2005	0.0487248	0.0713639	0.0321898
3	YLDs (Years Lived with Disability)	6	People's Republic of China	2	Female	22	All ages	1005	Hepatoblastoma	3	Rate	2005	0.0304162	0.0448132	0.0200458
3	YLDs (Years Lived with Disability)	6	People's Republic of China	1	Male	22	All ages	1005	Hepatoblastoma	1	Number	2006	308.104	448.442	204.839
3	YLDs (Years Lived with Disability)	6	People's Republic of China	2	Female	22	All ages	1005	Hepatoblastoma	1	Number	2006	184.115	273.991	122.925
3	YLDs (Years Lived with Disability)	6	People's Republic of China	1	Male	22	All ages	1005	Hepatoblastoma	3	Rate	2006	0.0462007	0.0672447	0.030716
3	YLDs (Years Lived with Disability)	6	People's Republic of China	2	Female	22	All ages	1005	Hepatoblastoma	3	Rate	2006	0.0290198	0.0431859	0.0193752
3	YLDs (Years Lived with Disability)	6	People's Republic of China	1	Male	22	All ages	1005	Hepatoblastoma	1	Number	2007	300.948	447.853	198.973
3	YLDs (Years Lived with Disability)	6	People's Republic of China	2	Female	22	All ages	1005	Hepatoblastoma	1	Number	2007	180.908	271.077	119.821
3	YLDs (Years Lived with Disability)	6	People's Republic of China	1	Male	22	All ages	1005	Hepatoblastoma	3	Rate	2007	0.0448439	0.0667341	0.0296487
3	YLDs (Years Lived with Disability)	6	People's Republic of China	2	Female	22	All ages	1005	Hepatoblastoma	3	Rate	2007	0.0282917	0.0423929	0.0187384
3	YLDs (Years Lived with Disability)	6	People's Republic of China	1	Male	22	All ages	1005	Hepatoblastoma	1	Number	2008	305.855	452.944	208.284
3	YLDs (Years Lived with Disability)	6	People's Republic of China	2	Female	22	All ages	1005	Hepatoblastoma	1	Number	2008	185.939	268.379	124.317
3	YLDs (Years Lived with Disability)	6	People's Republic of China	1	Male	22	All ages	1005	Hepatoblastoma	3	Rate	2008	0.0452818	0.0670582	0.0308364
3	YLDs (Years Lived with Disability)	6	People's Republic of China	2	Female	22	All ages	1005	Hepatoblastoma	3	Rate	2008	0.0288513	0.0416431	0.0192897
3	YLDs (Years Lived with Disability)	6	People's Republic of China	1	Male	22	All ages	1005	Hepatoblastoma	1	Number	2009	300.071	440.106	202.197
3	YLDs (Years Lived with Disability)	6	People's Republic of China	2	Female	22	All ages	1005	Hepatoblastoma	1	Number	2009	184.529	267.281	125.419
3	YLDs (Years Lived with Disability)	6	People's Republic of China	1	Male	22	All ages	1005	Hepatoblastoma	3	Rate	2009	0.0441509	0.0647549	0.0297503
3	YLDs (Years Lived with Disability)	6	People's Republic of China	2	Female	22	All ages	1005	Hepatoblastoma	3	Rate	2009	0.0284191	0.0411635	0.0193157
3	YLDs (Years Lived with Disability)	6	People's Republic of China	1	Male	22	All ages	1005	Hepatoblastoma	1	Number	2010	280.238	408.251	192.843
3	YLDs (Years Lived with Disability)	6	People's Republic of China	2	Female	22	All ages	1005	Hepatoblastoma	1	Number	2010	176.295	256.256	118.644
3	YLDs (Years Lived with Disability)	6	People's Republic of China	1	Male	22	All ages	1005	Hepatoblastoma	3	Rate	2010	0.0410115	0.0597455	0.0282216
3	YLDs (Years Lived with Disability)	6	People's Republic of China	2	Female	22	All ages	1005	Hepatoblastoma	3	Rate	2010	0.026972	0.0392055	0.0181517
3	YLDs (Years Lived with Disability)	6	People's Republic of China	1	Male	22	All ages	1005	Hepatoblastoma	1	Number	2011	260.847	385.187	180.632
3	YLDs (Years Lived with Disability)	6	People's Republic of China	2	Female	22	All ages	1005	Hepatoblastoma	1	Number	2011	168.36	251.529	113.218
3	YLDs (Years Lived with Disability)	6	People's Republic of China	1	Male	22	All ages	1005	Hepatoblastoma	3	Rate	2011	0.0379976	0.0561103	0.0263127
3	YLDs (Years Lived with Disability)	6	People's Republic of China	2	Female	22	All ages	1005	Hepatoblastoma	3	Rate	2011	0.0256108	0.0382623	0.0172225
3	YLDs (Years Lived with Disability)	6	People's Republic of China	1	Male	22	All ages	1005	Hepatoblastoma	1	Number	2012	256.133	371.675	175.199
3	YLDs (Years Lived with Disability)	6	People's Republic of China	2	Female	22	All ages	1005	Hepatoblastoma	1	Number	2012	166.723	252.752	109.657
3	YLDs (Years Lived with Disability)	6	People's Republic of China	1	Male	22	All ages	1005	Hepatoblastoma	3	Rate	2012	0.0371231	0.0538693	0.0253928
3	YLDs (Years Lived with Disability)	6	People's Republic of China	2	Female	22	All ages	1005	Hepatoblastoma	3	Rate	2012	0.0252139	0.0382243	0.0165836
3	YLDs (Years Lived with Disability)	6	People's Republic of China	1	Male	22	All ages	1005	Hepatoblastoma	1	Number	2013	257.67	376.851	175.993
3	YLDs (Years Lived with Disability)	6	People's Republic of China	2	Female	22	All ages	1005	Hepatoblastoma	1	Number	2013	169.224	247.627	112.1
3	YLDs (Years Lived with Disability)	6	People's Republic of China	1	Male	22	All ages	1005	Hepatoblastoma	3	Rate	2013	0.0371291	0.0543026	0.0253598
3	YLDs (Years Lived with Disability)	6	People's Republic of China	2	Female	22	All ages	1005	Hepatoblastoma	3	Rate	2013	0.025433	0.0372164	0.0168479
3	YLDs (Years Lived with Disability)	6	People's Republic of China	1	Male	22	All ages	1005	Hepatoblastoma	1	Number	2014	264.156	383.854	176.247
3	YLDs (Years Lived with Disability)	6	People's Republic of China	2	Female	22	All ages	1005	Hepatoblastoma	1	Number	2014	173.569	258.985	112.683
3	YLDs (Years Lived with Disability)	6	People's Republic of China	1	Male	22	All ages	1005	Hepatoblastoma	3	Rate	2014	0.0378253	0.0549652	0.0252374
3	YLDs (Years Lived with Disability)	6	People's Republic of China	2	Female	22	All ages	1005	Hepatoblastoma	3	Rate	2014	0.0259227	0.0386797	0.0168294
3	YLDs (Years Lived with Disability)	6	People's Republic of China	1	Male	22	All ages	1005	Hepatoblastoma	1	Number	2015	261.833	383.617	174.049
3	YLDs (Years Lived with Disability)	6	People's Republic of China	2	Female	22	All ages	1005	Hepatoblastoma	1	Number	2015	174.664	258.002	114.446
3	YLDs (Years Lived with Disability)	6	People's Republic of China	1	Male	22	All ages	1005	Hepatoblastoma	3	Rate	2015	0.0372281	0.0545437	0.0247468
3	YLDs (Years Lived with Disability)	6	People's Republic of China	2	Female	22	All ages	1005	Hepatoblastoma	3	Rate	2015	0.025913	0.0382769	0.0169791
3	YLDs (Years Lived with Disability)	6	People's Republic of China	1	Male	22	All ages	1005	Hepatoblastoma	1	Number	2016	259.106	384.006	173.302
3	YLDs (Years Lived with Disability)	6	People's Republic of China	2	Female	22	All ages	1005	Hepatoblastoma	1	Number	2016	179.481	264.379	116.412
3	YLDs (Years Lived with Disability)	6	People's Republic of China	1	Male	22	All ages	1005	Hepatoblastoma	3	Rate	2016	0.0365486	0.0541666	0.0244454
3	YLDs (Years Lived with Disability)	6	People's Republic of China	2	Female	22	All ages	1005	Hepatoblastoma	3	Rate	2016	0.0264369	0.038942	0.0171471
3	YLDs (Years Lived with Disability)	6	People's Republic of China	1	Male	22	All ages	1005	Hepatoblastoma	1	Number	2017	262.652	412.004	168.443
3	YLDs (Years Lived with Disability)	6	People's Republic of China	2	Female	22	All ages	1005	Hepatoblastoma	1	Number	2017	186.539	285.257	120.286
3	YLDs (Years Lived with Disability)	6	People's Republic of China	1	Male	22	All ages	1005	Hepatoblastoma	3	Rate	2017	0.0367581	0.05766	0.0235736
3	YLDs (Years Lived with Disability)	6	People's Republic of China	2	Female	22	All ages	1005	Hepatoblastoma	3	Rate	2017	0.0272868	0.0417272	0.0175954
3	YLDs (Years Lived with Disability)	6	People's Republic of China	1	Male	22	All ages	1005	Hepatoblastoma	1	Number	2018	260.143	403.77	166.324
3	YLDs (Years Lived with Disability)	6	People's Republic of China	2	Female	22	All ages	1005	Hepatoblastoma	1	Number	2018	185.651	289.124	113.922
3	YLDs (Years Lived with Disability)	6	People's Republic of China	1	Male	22	All ages	1005	Hepatoblastoma	3	Rate	2018	0.0361568	0.0561192	0.0231171
3	YLDs (Years Lived with Disability)	6	People's Republic of China	2	Female	22	All ages	1005	Hepatoblastoma	3	Rate	2018	0.0269964	0.042043	0.016566
3	YLDs (Years Lived with Disability)	6	People's Republic of China	1	Male	22	All ages	1005	Hepatoblastoma	1	Number	2019	242.748	383.79	152.9
3	YLDs (Years Lived with Disability)	6	People's Republic of China	2	Female	22	All ages	1005	Hepatoblastoma	1	Number	2019	174.148	276.592	105.774
3	YLDs (Years Lived with Disability)	6	People's Republic of China	1	Male	22	All ages	1005	Hepatoblastoma	3	Rate	2019	0.0335534	0.0530487	0.0211343
3	YLDs (Years Lived with Disability)	6	People's Republic of China	2	Female	22	All ages	1005	Hepatoblastoma	3	Rate	2019	0.0252059	0.0400334	0.0153095
3	YLDs (Years Lived with Disability)	6	People's Republic of China	1	Male	22	All ages	1005	Hepatoblastoma	1	Number	2020	215.205	355.007	132.565
3	YLDs (Years Lived with Disability)	6	People's Republic of China	2	Female	22	All ages	1005	Hepatoblastoma	1	Number	2020	155.375	260.627	91.3545
3	YLDs (Years Lived with Disability)	6	People's Republic of China	1	Male	22	All ages	1005	Hepatoblastoma	3	Rate	2020	0.0296301	0.0488784	0.018252
3	YLDs (Years Lived with Disability)	6	People's Republic of China	2	Female	22	All ages	1005	Hepatoblastoma	3	Rate	2020	0.0224148	0.0375987	0.0131791
3	YLDs (Years Lived with Disability)	6	People's Republic of China	1	Male	22	All ages	1005	Hepatoblastoma	1	Number	2021	184.541	311.325	108.936
3	YLDs (Years Lived with Disability)	6	People's Republic of China	2	Female	22	All ages	1005	Hepatoblastoma	1	Number	2021	133.984	229.443	77.1113
3	YLDs (Years Lived with Disability)	6	People's Republic of China	1	Male	22	All ages	1005	Hepatoblastoma	3	Rate	2021	0.0253454	0.0427584	0.0149616
3	YLDs (Years Lived with Disability)	6	People's Republic of China	2	Female	22	All ages	1005	Hepatoblastoma	3	Rate	2021	0.0192881	0.0330304	0.0111009
3	YLDs (Years Lived with Disability)	6	People's Republic of China	1	Male	22	All ages	419	Liver cancer due to hepatitis C	1	Number	1990	1399.88	2062.31	886.508
3	YLDs (Years Lived with Disability)	6	People's Republic of China	2	Female	22	All ages	419	Liver cancer due to hepatitis C	1	Number	1990	1842.99	2664.76	1196.25
3	YLDs (Years Lived with Disability)	6	People's Republic of China	1	Male	22	All ages	419	Liver cancer due to hepatitis C	3	Rate	1990	0.230684	0.339845	0.146086
3	YLDs (Years Lived with Disability)	6	People's Republic of China	2	Female	22	All ages	419	Liver cancer due to hepatitis C	3	Rate	1990	0.323549	0.467815	0.21001
3	YLDs (Years Lived with Disability)	6	People's Republic of China	1	Male	22	All ages	419	Liver cancer due to hepatitis C	1	Number	1991	1429.7	2056.93	913.591
3	YLDs (Years Lived with Disability)	6	People's Republic of China	2	Female	22	All ages	419	Liver cancer due to hepatitis C	1	Number	1991	1880.47	2683.26	1256.18
3	YLDs (Years Lived with Disability)	6	People's Republic of China	1	Male	22	All ages	419	Liver cancer due to hepatitis C	3	Rate	1991	0.232156	0.334006	0.14835
3	YLDs (Years Lived with Disability)	6	People's Republic of China	2	Female	22	All ages	419	Liver cancer due to hepatitis C	3	Rate	1991	0.325919	0.465058	0.217719
3	YLDs (Years Lived with Disability)	6	People's Republic of China	1	Male	22	All ages	419	Liver cancer due to hepatitis C	1	Number	1992	1462.74	2111.2	942.832
3	YLDs (Years Lived with Disability)	6	People's Republic of China	2	Female	22	All ages	419	Liver cancer due to hepatitis C	1	Number	1992	1918.42	2706.58	1289.15
3	YLDs (Years Lived with Disability)	6	People's Republic of China	1	Male	22	All ages	419	Liver cancer due to hepatitis C	3	Rate	1992	0.234705	0.338753	0.151283
3	YLDs (Years Lived with Disability)	6	People's Republic of China	2	Female	22	All ages	419	Liver cancer due to hepatitis C	3	Rate	1992	0.329051	0.464239	0.221118
3	YLDs (Years Lived with Disability)	6	People's Republic of China	1	Male	22	All ages	419	Liver cancer due to hepatitis C	1	Number	1993	1498.36	2148.96	975.899
3	YLDs (Years Lived with Disability)	6	People's Republic of China	2	Female	22	All ages	419	Liver cancer due to hepatitis C	1	Number	1993	1956.88	2728.69	1293.85
3	YLDs (Years Lived with Disability)	6	People's Republic of China	1	Male	22	All ages	419	Liver cancer due to hepatitis C	3	Rate	1993	0.238131	0.341529	0.155098
3	YLDs (Years Lived with Disability)	6	People's Republic of China	2	Female	22	All ages	419	Liver cancer due to hepatitis C	3	Rate	1993	0.332786	0.464039	0.220031
3	YLDs (Years Lived with Disability)	6	People's Republic of China	1	Male	22	All ages	419	Liver cancer due to hepatitis C	1	Number	1994	1540.22	2197.69	1020.22
3	YLDs (Years Lived with Disability)	6	People's Republic of China	2	Female	22	All ages	419	Liver cancer due to hepatitis C	1	Number	1994	1997.18	2785.66	1279.99
3	YLDs (Years Lived with Disability)	6	People's Republic of China	1	Male	22	All ages	419	Liver cancer due to hepatitis C	3	Rate	1994	0.242924	0.34662	0.160909
3	YLDs (Years Lived with Disability)	6	People's Republic of China	2	Female	22	All ages	419	Liver cancer due to hepatitis C	3	Rate	1994	0.337205	0.470333	0.216115
3	YLDs (Years Lived with Disability)	6	People's Republic of China	1	Male	22	All ages	419	Liver cancer due to hepatitis C	1	Number	1995	1583.81	2252.7	1045.66
3	YLDs (Years Lived with Disability)	6	People's Republic of China	2	Female	22	All ages	419	Liver cancer due to hepatitis C	1	Number	1995	2037.9	2855.47	1297.22
3	YLDs (Years Lived with Disability)	6	People's Republic of China	1	Male	22	All ages	419	Liver cancer due to hepatitis C	3	Rate	1995	0.248313	0.353183	0.16394
3	YLDs (Years Lived with Disability)	6	People's Republic of China	2	Female	22	All ages	419	Liver cancer due to hepatitis C	3	Rate	1995	0.341976	0.47917	0.217684
3	YLDs (Years Lived with Disability)	6	People's Republic of China	1	Male	22	All ages	419	Liver cancer due to hepatitis C	1	Number	1996	1643.1	2327.52	1084.65
3	YLDs (Years Lived with Disability)	6	People's Republic of China	2	Female	22	All ages	419	Liver cancer due to hepatitis C	1	Number	1996	2084.26	2913.36	1331.29
3	YLDs (Years Lived with Disability)	6	People's Republic of China	1	Male	22	All ages	419	Liver cancer due to hepatitis C	3	Rate	1996	0.256436	0.363253	0.16928
3	YLDs (Years Lived with Disability)	6	People's Republic of China	2	Female	22	All ages	419	Liver cancer due to hepatitis C	3	Rate	1996	0.347895	0.486283	0.222212
3	YLDs (Years Lived with Disability)	6	People's Republic of China	1	Male	22	All ages	419	Liver cancer due to hepatitis C	1	Number	1997	1721.01	2435.08	1131.86
3	YLDs (Years Lived with Disability)	6	People's Republic of China	2	Female	22	All ages	419	Liver cancer due to hepatitis C	1	Number	1997	2136.73	2996.78	1374.88
3	YLDs (Years Lived with Disability)	6	People's Republic of China	1	Male	22	All ages	419	Liver cancer due to hepatitis C	3	Rate	1997	0.267648	0.378698	0.176024
3	YLDs (Years Lived with Disability)	6	People's Republic of China	2	Female	22	All ages	419	Liver cancer due to hepatitis C	3	Rate	1997	0.354952	0.497822	0.228394
3	YLDs (Years Lived with Disability)	6	People's Republic of China	1	Male	22	All ages	419	Liver cancer due to hepatitis C	1	Number	1998	1806.73	2541.27	1181.39
3	YLDs (Years Lived with Disability)	6	People's Republic of China	2	Female	22	All ages	419	Liver cancer due to hepatitis C	1	Number	1998	2191.25	3081.44	1432.09
3	YLDs (Years Lived with Disability)	6	People's Republic of China	1	Male	22	All ages	419	Liver cancer due to hepatitis C	3	Rate	1998	0.280155	0.394053	0.183188
3	YLDs (Years Lived with Disability)	6	People's Republic of China	2	Female	22	All ages	419	Liver cancer due to hepatitis C	3	Rate	1998	0.362369	0.50958	0.236827
3	YLDs (Years Lived with Disability)	6	People's Republic of China	1	Male	22	All ages	419	Liver cancer due to hepatitis C	1	Number	1999	1891.02	2636.3	1236.45
3	YLDs (Years Lived with Disability)	6	People's Republic of China	2	Female	22	All ages	419	Liver cancer due to hepatitis C	1	Number	1999	2246.98	3174.73	1498.36
3	YLDs (Years Lived with Disability)	6	People's Republic of China	1	Male	22	All ages	419	Liver cancer due to hepatitis C	3	Rate	1999	0.292411	0.407655	0.191194
3	YLDs (Years Lived with Disability)	6	People's Republic of China	2	Female	22	All ages	419	Liver cancer due to hepatitis C	3	Rate	1999	0.369899	0.522627	0.246662
3	YLDs (Years Lived with Disability)	6	People's Republic of China	1	Male	22	All ages	419	Liver cancer due to hepatitis C	1	Number	2000	1956.23	2751.35	1279.42
3	YLDs (Years Lived with Disability)	6	People's Republic of China	2	Female	22	All ages	419	Liver cancer due to hepatitis C	1	Number	2000	2295.92	3238.47	1546.79
3	YLDs (Years Lived with Disability)	6	People's Republic of China	1	Male	22	All ages	419	Liver cancer due to hepatitis C	3	Rate	2000	0.301582	0.424162	0.197241
3	YLDs (Years Lived with Disability)	6	People's Republic of China	2	Female	22	All ages	419	Liver cancer due to hepatitis C	3	Rate	2000	0.376116	0.530522	0.253393
3	YLDs (Years Lived with Disability)	6	People's Republic of China	1	Male	22	All ages	419	Liver cancer due to hepatitis C	1	Number	2001	1991.05	2760.9	1310.81
3	YLDs (Years Lived with Disability)	6	People's Republic of China	2	Female	22	All ages	419	Liver cancer due to hepatitis C	1	Number	2001	2330.6	3253.37	1565
3	YLDs (Years Lived with Disability)	6	People's Republic of China	1	Male	22	All ages	419	Liver cancer due to hepatitis C	3	Rate	2001	0.305822	0.424069	0.201337
3	YLDs (Years Lived with Disability)	6	People's Republic of China	2	Female	22	All ages	419	Liver cancer due to hepatitis C	3	Rate	2001	0.379699	0.530035	0.254968
3	YLDs (Years Lived with Disability)	6	People's Republic of China	1	Male	22	All ages	419	Liver cancer due to hepatitis C	1	Number	2002	1998.9	2749	1317.62
3	YLDs (Years Lived with Disability)	6	People's Republic of China	2	Female	22	All ages	419	Liver cancer due to hepatitis C	1	Number	2002	2349.2	3290.74	1590.3
3	YLDs (Years Lived with Disability)	6	People's Republic of China	1	Male	22	All ages	419	Liver cancer due to hepatitis C	3	Rate	2002	0.305739	0.420469	0.201535
3	YLDs (Years Lived with Disability)	6	People's Republic of China	2	Female	22	All ages	419	Liver cancer due to hepatitis C	3	Rate	2002	0.380438	0.532914	0.257539
3	YLDs (Years Lived with Disability)	6	People's Republic of China	1	Male	22	All ages	419	Liver cancer due to hepatitis C	1	Number	2003	1996.1	2745.85	1326.9
3	YLDs (Years Lived with Disability)	6	People's Republic of China	2	Female	22	All ages	419	Liver cancer due to hepatitis C	1	Number	2003	2364.73	3289.5	1604.89
3	YLDs (Years Lived with Disability)	6	People's Republic of China	1	Male	22	All ages	419	Liver cancer due to hepatitis C	3	Rate	2003	0.303952	0.418119	0.202051
3	YLDs (Years Lived with Disability)	6	People's Republic of China	2	Female	22	All ages	419	Liver cancer due to hepatitis C	3	Rate	2003	0.380547	0.529367	0.25827
3	YLDs (Years Lived with Disability)	6	People's Republic of China	1	Male	22	All ages	419	Liver cancer due to hepatitis C	1	Number	2004	2002.35	2772.73	1341.22
3	YLDs (Years Lived with Disability)	6	People's Republic of China	2	Female	22	All ages	419	Liver cancer due to hepatitis C	1	Number	2004	2393.8	3304.07	1610.68
3	YLDs (Years Lived with Disability)	6	People's Republic of China	1	Male	22	All ages	419	Liver cancer due to hepatitis C	3	Rate	2004	0.303494	0.420261	0.203287
3	YLDs (Years Lived with Disability)	6	People's Republic of China	2	Female	22	All ages	419	Liver cancer due to hepatitis C	3	Rate	2004	0.382726	0.528261	0.257518
3	YLDs (Years Lived with Disability)	6	People's Republic of China	1	Male	22	All ages	419	Liver cancer due to hepatitis C	1	Number	2005	2032.58	2876.73	1364.33
3	YLDs (Years Lived with Disability)	6	People's Republic of China	2	Female	22	All ages	419	Liver cancer due to hepatitis C	1	Number	2005	2444.9	3322.26	1642.28
3	YLDs (Years Lived with Disability)	6	People's Republic of China	1	Male	22	All ages	419	Liver cancer due to hepatitis C	3	Rate	2005	0.306533	0.433838	0.205755
3	YLDs (Years Lived with Disability)	6	People's Republic of China	2	Female	22	All ages	419	Liver cancer due to hepatitis C	3	Rate	2005	0.388223	0.527538	0.260776
3	YLDs (Years Lived with Disability)	6	People's Republic of China	1	Male	22	All ages	419	Liver cancer due to hepatitis C	1	Number	2006	2100.96	2955.64	1418.71
3	YLDs (Years Lived with Disability)	6	People's Republic of China	2	Female	22	All ages	419	Liver cancer due to hepatitis C	1	Number	2006	2528.78	3449.79	1706.34
3	YLDs (Years Lived with Disability)	6	People's Republic of China	1	Male	22	All ages	419	Liver cancer due to hepatitis C	3	Rate	2006	0.315043	0.443204	0.212738
3	YLDs (Years Lived with Disability)	6	People's Republic of China	2	Female	22	All ages	419	Liver cancer due to hepatitis C	3	Rate	2006	0.398581	0.543748	0.26895
3	YLDs (Years Lived with Disability)	6	People's Republic of China	1	Male	22	All ages	419	Liver cancer due to hepatitis C	1	Number	2007	2189.72	3069.82	1488.69
3	YLDs (Years Lived with Disability)	6	People's Republic of China	2	Female	22	All ages	419	Liver cancer due to hepatitis C	1	Number	2007	2631.49	3605.42	1763.23
3	YLDs (Years Lived with Disability)	6	People's Republic of China	1	Male	22	All ages	419	Liver cancer due to hepatitis C	3	Rate	2007	0.326289	0.457431	0.221828
3	YLDs (Years Lived with Disability)	6	People's Republic of China	2	Female	22	All ages	419	Liver cancer due to hepatitis C	3	Rate	2007	0.411531	0.563841	0.275746
3	YLDs (Years Lived with Disability)	6	People's Republic of China	1	Male	22	All ages	419	Liver cancer due to hepatitis C	1	Number	2008	2289.45	3184.85	1566.32
3	YLDs (Years Lived with Disability)	6	People's Republic of China	2	Female	22	All ages	419	Liver cancer due to hepatitis C	1	Number	2008	2746.82	3786.2	1837.44
3	YLDs (Years Lived with Disability)	6	People's Republic of China	1	Male	22	All ages	419	Liver cancer due to hepatitis C	3	Rate	2008	0.338952	0.471516	0.231894
3	YLDs (Years Lived with Disability)	6	People's Republic of China	2	Female	22	All ages	419	Liver cancer due to hepatitis C	3	Rate	2008	0.426211	0.587487	0.285107
3	YLDs (Years Lived with Disability)	6	People's Republic of China	1	Male	22	All ages	419	Liver cancer due to hepatitis C	1	Number	2009	2403.82	3307.57	1638.58
3	YLDs (Years Lived with Disability)	6	People's Republic of China	2	Female	22	All ages	419	Liver cancer due to hepatitis C	1	Number	2009	2876.06	3961.13	1932.61
3	YLDs (Years Lived with Disability)	6	People's Republic of China	1	Male	22	All ages	419	Liver cancer due to hepatitis C	3	Rate	2009	0.353686	0.486659	0.241092
[truncated: 120,561 more rows]
