# Supplementary material for: Burden of liver cancer resulting from different etiologies in China from 1990 to 2021 and prediction to 2031
Source: PLoS One. 2025 Dec 18;20(12):e0338908. doi: 10.1371/journal.pone.0338908 (PMC12714185; doi:10.1371/journal.pone.0338908)
Supplement: S2 File — (XLSX) [file pone.0338908.s004.xlsx]

## Sheet: Liver_cancer
measure_id	measure	location_id	location	sex_id	sex_name	age_id	age	cause_id	cause	metric_id	metric	year	val	upper	lower
1	Deaths	1	Global	3	Both	22	All ages	294	All causes	1	Number	1990	4.6098e+07	4.7306e+07	4.494e+07
1	Deaths	1	Global	3	Both	22	All ages	294	All causes	2	Percent	1990	1	1	1
1	Deaths	1	Global	3	Both	22	All ages	294	All causes	3	Rate	1990	864.29	886.939	842.579
1	Deaths	1	Global	3	Both	27	Age-standardized	294	All causes	3	Rate	1990	1107.03	1133.36	1082.61
1	Deaths	1	Global	3	Both	22	All ages	996	Liver cancer due to NASH	1	Number	1990	14675.1	18158.9	11621
1	Deaths	1	Global	3	Both	22	All ages	996	Liver cancer due to NASH	2	Percent	1990	0.00031836	0.000396042	0.000253489
1	Deaths	1	Global	3	Both	22	All ages	996	Liver cancer due to NASH	3	Rate	1990	0.275144	0.340461	0.217883
1	Deaths	1	Global	3	Both	27	Age-standardized	996	Liver cancer due to NASH	3	Rate	1990	0.375278	0.466658	0.298057
1	Deaths	1	Global	3	Both	22	All ages	1005	Hepatoblastoma	1	Number	1990	4828.29	5670.55	3938.6
1	Deaths	1	Global	3	Both	22	All ages	1005	Hepatoblastoma	2	Percent	1990	0.00010472	0.000121969	8.64E-05
1	Deaths	1	Global	3	Both	22	All ages	1005	Hepatoblastoma	3	Rate	1990	0.0905255	0.106317	0.0738448
1	Deaths	1	Global	3	Both	27	Age-standardized	1005	Hepatoblastoma	3	Rate	1990	0.0781141	0.0917815	0.0636517
1	Deaths	8	Taiwan (Province of China)	3	Both	22	All ages	417	Liver cancer	1	Number	1990	1287.17	1404.77	1184.1
1	Deaths	8	Taiwan (Province of China)	3	Both	22	All ages	417	Liver cancer	2	Percent	1990	0.0124154	0.0135715	0.0114464
1	Deaths	8	Taiwan (Province of China)	3	Both	22	All ages	417	Liver cancer	3	Rate	1990	6.31246	6.88923	5.80702
1	Deaths	8	Taiwan (Province of China)	3	Both	27	Age-standardized	417	Liver cancer	3	Rate	1990	7.60542	8.28648	6.9575
1	Deaths	8	Taiwan (Province of China)	3	Both	22	All ages	418	Liver cancer due to hepatitis B	1	Number	1990	749.457	871.155	638.051
1	Deaths	8	Taiwan (Province of China)	3	Both	22	All ages	418	Liver cancer due to hepatitis B	2	Percent	1990	0.00722899	0.0083945	0.00615312
1	Deaths	8	Taiwan (Province of China)	3	Both	22	All ages	418	Liver cancer due to hepatitis B	3	Rate	1990	3.67546	4.27228	3.1291
1	Deaths	8	Taiwan (Province of China)	3	Both	27	Age-standardized	418	Liver cancer due to hepatitis B	3	Rate	1990	4.20381	4.91155	3.57004
1	Deaths	8	Taiwan (Province of China)	3	Both	22	All ages	419	Liver cancer due to hepatitis C	1	Number	1990	309.424	394.3	234.296
1	Deaths	8	Taiwan (Province of China)	3	Both	22	All ages	419	Liver cancer due to hepatitis C	2	Percent	1990	0.0029846	0.00378559	0.00226752
1	Deaths	8	Taiwan (Province of China)	3	Both	22	All ages	419	Liver cancer due to hepatitis C	3	Rate	1990	1.51747	1.93371	1.14903
1	Deaths	8	Taiwan (Province of China)	3	Both	27	Age-standardized	419	Liver cancer due to hepatitis C	3	Rate	1990	2.04551	2.57904	1.59285
1	Deaths	8	Taiwan (Province of China)	3	Both	22	All ages	420	Liver cancer due to alcohol use	1	Number	1990	96.2181	140.245	65.8825
1	Deaths	8	Taiwan (Province of China)	3	Both	22	All ages	420	Liver cancer due to alcohol use	2	Percent	1990	0.000928034	0.0013506	0.000635695
1	Deaths	8	Taiwan (Province of China)	3	Both	22	All ages	420	Liver cancer due to alcohol use	3	Rate	1990	0.471869	0.687784	0.323098
1	Deaths	8	Taiwan (Province of China)	3	Both	27	Age-standardized	420	Liver cancer due to alcohol use	3	Rate	1990	0.570292	0.818332	0.393672
1	Deaths	8	Taiwan (Province of China)	3	Both	22	All ages	421	Liver cancer due to other causes	1	Number	1990	51.4413	74.0782	36.2902
1	Deaths	8	Taiwan (Province of China)	3	Both	22	All ages	421	Liver cancer due to other causes	2	Percent	1990	0.000496161	0.000712908	0.000350865
1	Deaths	8	Taiwan (Province of China)	3	Both	22	All ages	421	Liver cancer due to other causes	3	Rate	1990	0.252276	0.363291	0.177973
1	Deaths	8	Taiwan (Province of China)	3	Both	27	Age-standardized	421	Liver cancer due to other causes	3	Rate	1990	0.292038	0.419173	0.205898
1	Deaths	8	Taiwan (Province of China)	3	Both	22	All ages	294	All causes	1	Number	1990	103674	104527	102836
1	Deaths	8	Taiwan (Province of China)	3	Both	22	All ages	294	All causes	2	Percent	1990	1	1	1
1	Deaths	8	Taiwan (Province of China)	3	Both	22	All ages	294	All causes	3	Rate	1990	508.432	512.619	504.323
1	Deaths	8	Taiwan (Province of China)	3	Both	27	Age-standardized	294	All causes	3	Rate	1990	746.066	751.772	740.431
1	Deaths	1	Global	3	Both	22	All ages	417	Liver cancer	1	Number	1990	238969	263037	218717
1	Deaths	1	Global	3	Both	22	All ages	417	Liver cancer	2	Percent	1990	0.00518346	0.00565791	0.00477665
1	Deaths	1	Global	3	Both	22	All ages	417	Liver cancer	3	Rate	1990	4.48043	4.93167	4.10072
1	Deaths	1	Global	3	Both	27	Age-standardized	417	Liver cancer	3	Rate	1990	5.86408	6.45612	5.37568
1	Deaths	1	Global	3	Both	22	All ages	418	Liver cancer due to hepatitis B	1	Number	1990	106514	124291	91939.6
1	Deaths	1	Global	3	Both	22	All ages	418	Liver cancer due to hepatitis B	2	Percent	1990	0.00231009	0.00265777	0.0020141
1	Deaths	1	Global	3	Both	22	All ages	418	Liver cancer due to hepatitis B	3	Rate	1990	1.99703	2.33033	1.72377
1	Deaths	1	Global	3	Both	27	Age-standardized	418	Liver cancer due to hepatitis B	3	Rate	1990	2.49985	2.91639	2.15421
1	Deaths	6	China	3	Both	22	All ages	417	Liver cancer	1	Number	1990	94937.1	111527	79884.3
1	Deaths	6	China	3	Both	22	All ages	417	Liver cancer	2	Percent	1990	0.0112022	0.0126486	0.00999096
1	Deaths	6	China	3	Both	22	All ages	417	Liver cancer	3	Rate	1990	8.06974	9.47988	6.79024
1	Deaths	6	China	3	Both	27	Age-standardized	417	Liver cancer	3	Rate	1990	10.7538	12.6129	9.11592
1	Deaths	6	China	3	Both	22	All ages	418	Liver cancer due to hepatitis B	1	Number	1990	61414.5	73121.8	50743.2
1	Deaths	6	China	3	Both	22	All ages	418	Liver cancer due to hepatitis B	2	Percent	1990	0.00724562	0.00836791	0.00633761
1	Deaths	6	China	3	Both	22	All ages	418	Liver cancer due to hepatitis B	3	Rate	1990	5.22029	6.21543	4.31322
1	Deaths	6	China	3	Both	27	Age-standardized	418	Liver cancer due to hepatitis B	3	Rate	1990	6.53147	7.75599	5.4191
1	Deaths	6	China	3	Both	22	All ages	419	Liver cancer due to hepatitis C	1	Number	1990	15268.4	18500.4	12408.4
1	Deaths	6	China	3	Both	22	All ages	419	Liver cancer due to hepatitis C	2	Percent	1990	0.0018022	0.00211987	0.00152398
1	Deaths	6	China	3	Both	22	All ages	419	Liver cancer due to hepatitis C	3	Rate	1990	1.29783	1.57255	1.05473
1	Deaths	6	China	3	Both	27	Age-standardized	419	Liver cancer due to hepatitis C	3	Rate	1990	2.16425	2.60127	1.76676
1	Deaths	6	China	3	Both	22	All ages	420	Liver cancer due to alcohol use	1	Number	1990	7574.5	9677.17	5858.01
1	Deaths	6	China	3	Both	22	All ages	420	Liver cancer due to alcohol use	2	Percent	1990	0.00089367	0.00111963	0.000725967
1	Deaths	6	China	3	Both	22	All ages	420	Liver cancer due to alcohol use	3	Rate	1990	0.64384	0.822568	0.497937
1	Deaths	6	China	3	Both	27	Age-standardized	420	Liver cancer due to alcohol use	3	Rate	1990	0.872366	1.10384	0.688285
1	Deaths	6	China	3	Both	22	All ages	421	Liver cancer due to other causes	1	Number	1990	4981.34	6185.17	3957.32
1	Deaths	6	China	3	Both	22	All ages	421	Liver cancer due to other causes	2	Percent	1990	0.000587769	0.000720363	0.00048476
1	Deaths	6	China	3	Both	22	All ages	421	Liver cancer due to other causes	3	Rate	1990	0.423419	0.525745	0.336376
1	Deaths	6	China	3	Both	27	Age-standardized	421	Liver cancer due to other causes	3	Rate	1990	0.540989	0.665728	0.429424
1	Deaths	1	Global	3	Both	22	All ages	419	Liver cancer due to hepatitis C	1	Number	1990	64130	75524.6	55296.7
1	Deaths	1	Global	3	Both	22	All ages	419	Liver cancer due to hepatitis C	2	Percent	1990	0.00139115	0.0016258	0.00120523
1	Deaths	1	Global	3	Both	22	All ages	419	Liver cancer due to hepatitis C	3	Rate	1990	1.20237	1.41601	1.03676
1	Deaths	1	Global	3	Both	27	Age-standardized	419	Liver cancer due to hepatitis C	3	Rate	1990	1.69925	1.98603	1.46617
1	Deaths	1	Global	3	Both	22	All ages	420	Liver cancer due to alcohol use	1	Number	1990	38171.6	46199.7	31169.9
1	Deaths	1	Global	3	Both	22	All ages	420	Liver cancer due to alcohol use	2	Percent	1990	0.000828143	0.00101129	0.000677213
1	Deaths	1	Global	3	Both	22	All ages	420	Liver cancer due to alcohol use	3	Rate	1990	0.715679	0.866198	0.584403
1	Deaths	1	Global	3	Both	27	Age-standardized	420	Liver cancer due to alcohol use	3	Rate	1990	0.956265	1.15319	0.783546
1	Deaths	1	Global	3	Both	22	All ages	421	Liver cancer due to other causes	1	Number	1990	10649.9	13325.9	8700.56
1	Deaths	1	Global	3	Both	22	All ages	421	Liver cancer due to other causes	2	Percent	1990	0.000230999	0.000285802	0.000190922
1	Deaths	1	Global	3	Both	22	All ages	421	Liver cancer due to other causes	3	Rate	1990	0.199675	0.249848	0.163127
1	Deaths	1	Global	3	Both	27	Age-standardized	421	Liver cancer due to other causes	3	Rate	1990	0.255325	0.320447	0.209617
1	Deaths	8	Taiwan (Province of China)	3	Both	22	All ages	996	Liver cancer due to NASH	1	Number	1990	73.9383	101.136	53.0679
1	Deaths	8	Taiwan (Province of China)	3	Both	22	All ages	996	Liver cancer due to NASH	2	Percent	1990	0.000713155	0.000977389	0.000511759
1	Deaths	8	Taiwan (Province of China)	3	Both	22	All ages	996	Liver cancer due to NASH	3	Rate	1990	0.362605	0.495986	0.260253
1	Deaths	8	Taiwan (Province of China)	3	Both	27	Age-standardized	996	Liver cancer due to NASH	3	Rate	1990	0.454771	0.626951	0.324438
1	Deaths	8	Taiwan (Province of China)	3	Both	22	All ages	1005	Hepatoblastoma	1	Number	1990	6.68594	7.60319	5.92267
1	Deaths	8	Taiwan (Province of China)	3	Both	22	All ages	1005	Hepatoblastoma	2	Percent	1990	6.45E-05	7.32E-05	5.72E-05
1	Deaths	8	Taiwan (Province of China)	3	Both	22	All ages	1005	Hepatoblastoma	3	Rate	1990	0.0327889	0.0372873	0.0290457
1	Deaths	8	Taiwan (Province of China)	3	Both	27	Age-standardized	1005	Hepatoblastoma	3	Rate	1990	0.0390049	0.0442537	0.0345143
1	Deaths	1	Global	3	Both	22	All ages	996	Liver cancer due to NASH	1	Number	1992	15659.6	19554.5	12355.1
1	Deaths	1	Global	3	Both	22	All ages	996	Liver cancer due to NASH	2	Percent	1992	0.000333145	0.000415117	0.000265233
1	Deaths	1	Global	3	Both	22	All ages	996	Liver cancer due to NASH	3	Rate	1992	0.284865	0.355717	0.224753
1	Deaths	1	Global	3	Both	27	Age-standardized	996	Liver cancer due to NASH	3	Rate	1992	0.382634	0.47554	0.30368
1	Deaths	1	Global	3	Both	22	All ages	1005	Hepatoblastoma	1	Number	1992	4783.14	5562.43	3953.28
1	Deaths	1	Global	3	Both	22	All ages	1005	Hepatoblastoma	2	Percent	1992	0.000101743	0.000117139	8.46E-05
1	Deaths	1	Global	3	Both	22	All ages	1005	Hepatoblastoma	3	Rate	1992	0.0870103	0.101186	0.0719142
1	Deaths	1	Global	3	Both	27	Age-standardized	1005	Hepatoblastoma	3	Rate	1992	0.0770804	0.0896711	0.0636571
1	Deaths	1	Global	3	Both	22	All ages	417	Liver cancer	1	Number	1994	268816	292766	251016
1	Deaths	1	Global	3	Both	22	All ages	417	Liver cancer	2	Percent	1994	0.00549477	0.00593696	0.00516361
1	Deaths	1	Global	3	Both	22	All ages	417	Liver cancer	3	Rate	1994	4.75742	5.18127	4.4424
1	Deaths	1	Global	3	Both	27	Age-standardized	417	Liver cancer	3	Rate	1994	6.04749	6.59721	5.63488
1	Deaths	1	Global	3	Both	22	All ages	418	Liver cancer due to hepatitis B	1	Number	1994	117662	132939	102542
1	Deaths	1	Global	3	Both	22	All ages	418	Liver cancer due to hepatitis B	2	Percent	1994	0.00240488	0.00271267	0.00212166
1	Deaths	1	Global	3	Both	22	All ages	418	Liver cancer due to hepatitis B	3	Rate	1994	2.08235	2.35272	1.81475
1	Deaths	1	Global	3	Both	27	Age-standardized	418	Liver cancer due to hepatitis B	3	Rate	1994	2.5272	2.86578	2.19854
1	Deaths	1	Global	3	Both	22	All ages	294	All causes	1	Number	1991	4.65908e+07	4.77077e+07	4.54668e+07
1	Deaths	1	Global	3	Both	22	All ages	294	All causes	2	Percent	1991	1	1	1
1	Deaths	1	Global	3	Both	22	All ages	294	All causes	3	Rate	1991	860.162	880.782	839.41
1	Deaths	1	Global	3	Both	27	Age-standardized	294	All causes	3	Rate	1991	1098.44	1123.43	1073.45
1	Deaths	1	Global	3	Both	22	All ages	996	Liver cancer due to NASH	1	Number	1994	16830.8	20804.1	13464.4
1	Deaths	1	Global	3	Both	22	All ages	996	Liver cancer due to NASH	2	Percent	1994	0.000344067	0.000425819	0.000274922
1	Deaths	1	Global	3	Both	22	All ages	996	Liver cancer due to NASH	3	Rate	1994	0.297866	0.368185	0.238288
1	Deaths	1	Global	3	Both	27	Age-standardized	996	Liver cancer due to NASH	3	Rate	1994	0.393366	0.488155	0.314393
1	Deaths	1	Global	3	Both	22	All ages	1005	Hepatoblastoma	1	Number	1994	4733.42	5450.37	4039.27
1	Deaths	1	Global	3	Both	22	All ages	1005	Hepatoblastoma	2	Percent	1994	9.67E-05	0.000110024	8.30E-05
1	Deaths	1	Global	3	Both	22	All ages	1005	Hepatoblastoma	3	Rate	1994	0.0837705	0.096459	0.0714857
1	Deaths	1	Global	3	Both	27	Age-standardized	1005	Hepatoblastoma	3	Rate	1994	0.076418	0.0880454	0.0651436
1	Deaths	8	Taiwan (Province of China)	3	Both	22	All ages	996	Liver cancer due to NASH	1	Number	1991	79.135	109.773	56.3827
1	Deaths	8	Taiwan (Province of China)	3	Both	22	All ages	996	Liver cancer due to NASH	2	Percent	1991	0.000755763	0.00104866	0.000538455
1	Deaths	8	Taiwan (Province of China)	3	Both	22	All ages	996	Liver cancer due to NASH	3	Rate	1991	0.384279	0.533055	0.273794
1	Deaths	8	Taiwan (Province of China)	3	Both	27	Age-standardized	996	Liver cancer due to NASH	3	Rate	1991	0.474119	0.667721	0.338013
1	Deaths	8	Taiwan (Province of China)	3	Both	22	All ages	1005	Hepatoblastoma	1	Number	1991	5.57553	6.296	4.9648
1	Deaths	8	Taiwan (Province of China)	3	Both	22	All ages	1005	Hepatoblastoma	2	Percent	1991	5.32E-05	6.01E-05	4.75E-05
1	Deaths	8	Taiwan (Province of China)	3	Both	22	All ages	1005	Hepatoblastoma	3	Rate	1991	0.0270747	0.0305733	0.024109
1	Deaths	8	Taiwan (Province of China)	3	Both	27	Age-standardized	1005	Hepatoblastoma	3	Rate	1991	0.0331122	0.0373201	0.0294932
1	Deaths	6	China	3	Both	22	All ages	294	All causes	1	Number	1990	8.46913e+06	9.22399e+06	7.7046e+06
1	Deaths	6	China	3	Both	22	All ages	294	All causes	2	Percent	1990	1	1	1
1	Deaths	6	China	3	Both	22	All ages	294	All causes	3	Rate	1990	719.884	784.048	654.898
1	Deaths	6	China	3	Both	27	Age-standardized	294	All causes	3	Rate	1990	1198.16	1294.1	1098.61
1	Deaths	1	Global	3	Both	22	All ages	419	Liver cancer due to hepatitis C	1	Number	1994	74175.9	84708.1	64437.9
1	Deaths	1	Global	3	Both	22	All ages	419	Liver cancer due to hepatitis C	2	Percent	1994	0.00151629	0.00174858	0.00132288
1	Deaths	1	Global	3	Both	22	All ages	419	Liver cancer due to hepatitis C	3	Rate	1994	1.31274	1.49914	1.1404
1	Deaths	1	Global	3	Both	27	Age-standardized	419	Liver cancer due to hepatitis C	3	Rate	1994	1.79301	2.04838	1.56448
1	Deaths	1	Global	3	Both	22	All ages	420	Liver cancer due to alcohol use	1	Number	1994	43674.2	52830.5	35849.3
1	Deaths	1	Global	3	Both	22	All ages	420	Liver cancer due to alcohol use	2	Percent	1994	0.000892852	0.00107664	0.000729109
1	Deaths	1	Global	3	Both	22	All ages	420	Liver cancer due to alcohol use	3	Rate	1994	0.772932	0.934977	0.634449
1	Deaths	1	Global	3	Both	27	Age-standardized	420	Liver cancer due to alcohol use	3	Rate	1994	0.999425	1.20482	0.824692
1	Deaths	1	Global	3	Both	22	All ages	421	Liver cancer due to other causes	1	Number	1994	11739.1	14350.1	9819.42
1	Deaths	1	Global	3	Both	22	All ages	421	Liver cancer due to other causes	2	Percent	1994	0.000239938	0.000291566	0.000200115
1	Deaths	1	Global	3	Both	22	All ages	421	Liver cancer due to other causes	3	Rate	1994	0.207754	0.253963	0.173781
1	Deaths	1	Global	3	Both	27	Age-standardized	421	Liver cancer due to other causes	3	Rate	1994	0.258066	0.314751	0.214369
1	Deaths	1	Global	3	Both	22	All ages	417	Liver cancer	1	Number	1997	296857	323746	277513
1	Deaths	1	Global	3	Both	22	All ages	417	Liver cancer	2	Percent	1997	0.00605004	0.00655157	0.00569094
1	Deaths	1	Global	3	Both	22	All ages	417	Liver cancer	3	Rate	1997	5.05454	5.51237	4.72517
1	Deaths	1	Global	3	Both	27	Age-standardized	417	Liver cancer	3	Rate	1997	6.27422	6.8521	5.85298
1	Deaths	1	Global	3	Both	22	All ages	418	Liver cancer due to hepatitis B	1	Number	1997	128599	146261	113232
1	Deaths	1	Global	3	Both	22	All ages	418	Liver cancer due to hepatitis B	2	Percent	1997	0.00262071	0.00298985	0.0023059
1	Deaths	1	Global	3	Both	22	All ages	418	Liver cancer due to hepatitis B	3	Rate	1997	2.18963	2.49037	1.92798
1	Deaths	1	Global	3	Both	27	Age-standardized	418	Liver cancer due to hepatitis B	3	Rate	1997	2.59102	2.96167	2.2696
1	Deaths	1	Global	3	Both	22	All ages	419	Liver cancer due to hepatitis C	1	Number	1997	84529.6	96495.4	74779.5
1	Deaths	1	Global	3	Both	22	All ages	419	Liver cancer due to hepatitis C	2	Percent	1997	0.00172285	0.00196005	0.00152447
1	Deaths	1	Global	3	Both	22	All ages	419	Liver cancer due to hepatitis C	3	Rate	1997	1.43927	1.64301	1.27326
1	Deaths	1	Global	3	Both	27	Age-standardized	419	Liver cancer due to hepatitis C	3	Rate	1997	1.91375	2.18805	1.68303
1	Deaths	1	Global	3	Both	22	All ages	420	Liver cancer due to alcohol use	1	Number	1997	47575.1	56991.2	39384.3
1	Deaths	1	Global	3	Both	22	All ages	420	Liver cancer due to alcohol use	2	Percent	1997	0.000969671	0.00116471	0.000800029
1	Deaths	1	Global	3	Both	22	All ages	420	Liver cancer due to alcohol use	3	Rate	1997	0.810055	0.970381	0.670591
1	Deaths	1	Global	3	Both	27	Age-standardized	420	Liver cancer due to alcohol use	3	Rate	1997	1.0194	1.22192	0.849964
1	Deaths	1	Global	3	Both	22	All ages	421	Liver cancer due to other causes	1	Number	1997	12810.3	15506.2	10690.3
1	Deaths	1	Global	3	Both	22	All ages	421	Liver cancer due to other causes	2	Percent	1997	0.000261066	0.000315649	0.000219547
1	Deaths	1	Global	3	Both	22	All ages	421	Liver cancer due to other causes	3	Rate	1997	0.218119	0.264021	0.182022
1	Deaths	1	Global	3	Both	27	Age-standardized	421	Liver cancer due to other causes	3	Rate	1997	0.26446	0.319596	0.21957
1	Deaths	6	China	3	Both	22	All ages	996	Liver cancer due to NASH	1	Number	1990	4128.19	5067.91	3292.97
1	Deaths	6	China	3	Both	22	All ages	996	Liver cancer due to NASH	2	Percent	1990	0.0004873	0.000580685	0.00040405
1	Deaths	6	China	3	Both	22	All ages	996	Liver cancer due to NASH	3	Rate	1990	0.3509	0.430777	0.279905
1	Deaths	6	China	3	Both	27	Age-standardized	996	Liver cancer due to NASH	3	Rate	1990	0.502124	0.613601	0.401182
1	Deaths	6	China	3	Both	22	All ages	1005	Hepatoblastoma	1	Number	1990	1570.11	1924.38	1305.29
1	Deaths	6	China	3	Both	22	All ages	1005	Hepatoblastoma	2	Percent	1990	0.000185658	0.000225736	0.000152369
1	Deaths	6	China	3	Both	22	All ages	1005	Hepatoblastoma	3	Rate	1990	0.133461	0.163574	0.110951
1	Deaths	6	China	3	Both	27	Age-standardized	1005	Hepatoblastoma	3	Rate	1990	0.142617	0.174773	0.118543
1	Deaths	8	Taiwan (Province of China)	3	Both	22	All ages	417	Liver cancer	1	Number	1992	1435.91	1553.35	1318.82
1	Deaths	8	Taiwan (Province of China)	3	Both	22	All ages	417	Liver cancer	2	Percent	1992	0.0133656	0.0144585	0.0122791
1	Deaths	8	Taiwan (Province of China)	3	Both	22	All ages	417	Liver cancer	3	Rate	1992	6.90566	7.47045	6.34255
1	Deaths	8	Taiwan (Province of China)	3	Both	27	Age-standardized	417	Liver cancer	3	Rate	1992	8.07844	8.72922	7.39142
1	Deaths	8	Taiwan (Province of China)	3	Both	22	All ages	418	Liver cancer due to hepatitis B	1	Number	1992	807.765	930.383	693.704
1	Deaths	8	Taiwan (Province of China)	3	Both	22	All ages	418	Liver cancer due to hepatitis B	2	Percent	1992	0.00751866	0.00865176	0.00642947
1	Deaths	8	Taiwan (Province of China)	3	Both	22	All ages	418	Liver cancer due to hepatitis B	3	Rate	1992	3.88474	4.47444	3.33619
1	Deaths	8	Taiwan (Province of China)	3	Both	27	Age-standardized	418	Liver cancer due to hepatitis B	3	Rate	1992	4.31287	5.00471	3.67213
1	Deaths	8	Taiwan (Province of China)	3	Both	22	All ages	419	Liver cancer due to hepatitis C	1	Number	1992	370.329	460.879	291.82
1	Deaths	8	Taiwan (Province of China)	3	Both	22	All ages	419	Liver cancer due to hepatitis C	2	Percent	1992	0.00344715	0.00430177	0.00270629
1	Deaths	8	Taiwan (Province of China)	3	Both	22	All ages	419	Liver cancer due to hepatitis C	3	Rate	1992	1.781	2.21648	1.40344
1	Deaths	8	Taiwan (Province of China)	3	Both	27	Age-standardized	419	Liver cancer due to hepatitis C	3	Rate	1992	2.30619	2.83957	1.83083
1	Deaths	8	Taiwan (Province of China)	3	Both	22	All ages	420	Liver cancer due to alcohol use	1	Number	1992	109.933	156.746	76.6727
1	Deaths	8	Taiwan (Province of China)	3	Both	22	All ages	420	Liver cancer due to alcohol use	2	Percent	1992	0.00102329	0.00146007	0.000710325
1	Deaths	8	Taiwan (Province of China)	3	Both	22	All ages	420	Liver cancer due to alcohol use	3	Rate	1992	0.528695	0.753829	0.368738
1	Deaths	8	Taiwan (Province of China)	3	Both	27	Age-standardized	420	Liver cancer due to alcohol use	3	Rate	1992	0.617425	0.87817	0.430997
1	Deaths	8	Taiwan (Province of China)	3	Both	22	All ages	421	Liver cancer due to other causes	1	Number	1992	56.4021	77.9672	40.9938
1	Deaths	8	Taiwan (Province of China)	3	Both	22	All ages	421	Liver cancer due to other causes	2	Percent	1992	0.000524997	0.000724738	0.000381632
1	Deaths	8	Taiwan (Province of China)	3	Both	22	All ages	421	Liver cancer due to other causes	3	Rate	1992	0.271251	0.374963	0.197149
1	Deaths	8	Taiwan (Province of China)	3	Both	27	Age-standardized	421	Liver cancer due to other causes	3	Rate	1992	0.306513	0.422216	0.222409
1	Deaths	1	Global	3	Both	22	All ages	417	Liver cancer	1	Number	1992	251918	278631	231625
1	Deaths	1	Global	3	Both	22	All ages	417	Liver cancer	2	Percent	1992	0.005359	0.00584008	0.00498302
1	Deaths	1	Global	3	Both	22	All ages	417	Liver cancer	3	Rate	1992	4.58265	5.0686	4.21351
1	Deaths	1	Global	3	Both	27	Age-standardized	417	Liver cancer	3	Rate	1992	5.91506	6.52998	5.44756
1	Deaths	1	Global	3	Both	22	All ages	418	Liver cancer due to hepatitis B	1	Number	1992	111189	128914	96467.2
1	Deaths	1	Global	3	Both	22	All ages	418	Liver cancer due to hepatitis B	2	Percent	1992	0.00236498	0.00271074	0.00206727
1	Deaths	1	Global	3	Both	22	All ages	418	Liver cancer due to hepatitis B	3	Rate	1992	2.02264	2.34509	1.75484
1	Deaths	1	Global	3	Both	27	Age-standardized	418	Liver cancer due to hepatitis B	3	Rate	1992	2.49513	2.89175	2.16528
1	Deaths	1	Global	3	Both	22	All ages	294	All causes	1	Number	1992	4.70033e+07	4.82819e+07	4.58217e+07
1	Deaths	1	Global	3	Both	22	All ages	294	All causes	2	Percent	1992	1	1	1
1	Deaths	1	Global	3	Both	22	All ages	294	All causes	3	Rate	1992	855.04	878.299	833.546
1	Deaths	1	Global	3	Both	27	Age-standardized	294	All causes	3	Rate	1992	1090.49	1117.01	1065.97
1	Deaths	1	Global	3	Both	22	All ages	419	Liver cancer due to hepatitis C	1	Number	1992	68509.2	78710.7	59501.7
1	Deaths	1	Global	3	Both	22	All ages	419	Liver cancer due to hepatitis C	2	Percent	1992	0.0014575	0.00169085	0.00127174
1	Deaths	1	Global	3	Both	22	All ages	419	Liver cancer due to hepatitis C	3	Rate	1992	1.24626	1.43183	1.0824
1	Deaths	1	Global	3	Both	27	Age-standardized	419	Liver cancer due to hepatitis C	3	Rate	1992	1.73186	1.99662	1.50152
1	Deaths	1	Global	3	Both	22	All ages	420	Liver cancer due to alcohol use	1	Number	1992	40692.3	49120.6	33270.7
1	Deaths	1	Global	3	Both	22	All ages	420	Liver cancer due to alcohol use	2	Percent	1992	0.000865819	0.00104559	0.000705148
1	Deaths	1	Global	3	Both	22	All ages	420	Liver cancer due to alcohol use	3	Rate	1992	0.740235	0.893556	0.605229
1	Deaths	1	Global	3	Both	27	Age-standardized	420	Liver cancer due to alcohol use	3	Rate	1992	0.973976	1.17466	0.796709
1	Deaths	1	Global	3	Both	22	All ages	421	Liver cancer due to other causes	1	Number	1992	11084.8	13742.4	9098.97
1	Deaths	1	Global	3	Both	22	All ages	421	Liver cancer due to other causes	2	Percent	1992	0.000235805	0.00029151	0.000195417
1	Deaths	1	Global	3	Both	22	All ages	421	Liver cancer due to other causes	3	Rate	1992	0.201645	0.249988	0.16552
1	Deaths	1	Global	3	Both	27	Age-standardized	421	Liver cancer due to other causes	3	Rate	1992	0.254368	0.313582	0.207756
1	Deaths	1	Global	3	Both	22	All ages	294	All causes	1	Number	1994	4.89197e+07	5.00786e+07	4.7908e+07
1	Deaths	1	Global	3	Both	22	All ages	294	All causes	2	Percent	1994	1	1	1
1	Deaths	1	Global	3	Both	22	All ages	294	All causes	3	Rate	1994	865.766	886.275	847.86
1	Deaths	1	Global	3	Both	27	Age-standardized	294	All causes	3	Rate	1994	1095.02	1117.1	1074.56
1	Deaths	1	Global	3	Both	22	All ages	417	Liver cancer	1	Number	1991	245068	269966	225170
1	Deaths	1	Global	3	Both	22	All ages	417	Liver cancer	2	Percent	1991	0.00525944	0.00573655	0.00485232
1	Deaths	1	Global	3	Both	22	All ages	417	Liver cancer	3	Rate	1991	4.52446	4.98412	4.1571
1	Deaths	1	Global	3	Both	27	Age-standardized	417	Liver cancer	3	Rate	1991	5.88446	6.47093	5.39727
1	Deaths	1	Global	3	Both	22	All ages	418	Liver cancer due to hepatitis B	1	Number	1991	108706	126223	93394.2
1	Deaths	1	Global	3	Both	22	All ages	418	Liver cancer due to hepatitis B	2	Percent	1991	0.00233267	0.00268434	0.0020064
1	Deaths	1	Global	3	Both	22	All ages	418	Liver cancer due to hepatitis B	3	Rate	1991	2.00694	2.33033	1.72425
1	Deaths	1	Global	3	Both	27	Age-standardized	418	Liver cancer due to hepatitis B	3	Rate	1991	2.49605	2.90009	2.13863
1	Deaths	6	China	3	Both	22	All ages	294	All causes	1	Number	1994	8.59282e+06	9.25881e+06	7.99793e+06
1	Deaths	6	China	3	Both	22	All ages	294	All causes	2	Percent	1994	1	1	1
1	Deaths	6	China	3	Both	22	All ages	294	All causes	3	Rate	1994	700.706	755.015	652.196
1	Deaths	6	China	3	Both	27	Age-standardized	294	All causes	3	Rate	1994	1125.42	1204.65	1053.82
1	Deaths	1	Global	3	Both	22	All ages	419	Liver cancer due to hepatitis C	1	Number	1991	66195.7	76781.2	57215.7
1	Deaths	1	Global	3	Both	22	All ages	419	Liver cancer due to hepatitis C	2	Percent	1991	0.0014208	0.0016474	0.00123441
1	Deaths	1	Global	3	Both	22	All ages	419	Liver cancer due to hepatitis C	3	Rate	1991	1.22211	1.41754	1.05632
1	Deaths	1	Global	3	Both	27	Age-standardized	419	Liver cancer due to hepatitis C	3	Rate	1991	1.71363	1.97767	1.48364
1	Deaths	1	Global	3	Both	22	All ages	420	Liver cancer due to alcohol use	1	Number	1991	39395.3	47920.9	32094.2
1	Deaths	1	Global	3	Both	22	All ages	420	Liver cancer due to alcohol use	2	Percent	1991	0.000845589	0.00102475	0.000687146
1	Deaths	1	Global	3	Both	22	All ages	420	Liver cancer due to alcohol use	3	Rate	1991	0.727318	0.884719	0.592525
1	Deaths	1	Global	3	Both	27	Age-standardized	420	Liver cancer due to alcohol use	3	Rate	1991	0.964688	1.16989	0.789648
1	Deaths	1	Global	3	Both	22	All ages	421	Liver cancer due to other causes	1	Number	1991	10828.6	13293.3	8867.97
1	Deaths	1	Global	3	Both	22	All ages	421	Liver cancer due to other causes	2	Percent	1991	0.000232379	0.000282403	0.000192175
1	Deaths	1	Global	3	Both	22	All ages	421	Liver cancer due to other causes	3	Rate	1991	0.199919	0.245422	0.163721
1	Deaths	1	Global	3	Both	27	Age-standardized	421	Liver cancer due to other causes	3	Rate	1991	0.254138	0.312335	0.207413
1	Deaths	6	China	3	Both	22	All ages	996	Liver cancer due to NASH	1	Number	1994	4498.53	5377.65	3704.27
1	Deaths	6	China	3	Both	22	All ages	996	Liver cancer due to NASH	2	Percent	1994	0.000523371	0.000613383	0.000437847
1	Deaths	6	China	3	Both	22	All ages	996	Liver cancer due to NASH	3	Rate	1994	0.366835	0.438523	0.302066
1	Deaths	6	China	3	Both	27	Age-standardized	996	Liver cancer due to NASH	3	Rate	1994	0.488003	0.584962	0.403971
1	Deaths	6	China	3	Both	22	All ages	1005	Hepatoblastoma	1	Number	1994	1566.05	1822.73	1335.64
1	Deaths	6	China	3	Both	22	All ages	1005	Hepatoblastoma	2	Percent	1994	0.000182373	0.000211745	0.000156018
1	Deaths	6	China	3	Both	22	All ages	1005	Hepatoblastoma	3	Rate	1994	0.127705	0.148636	0.108916
1	Deaths	6	China	3	Both	27	Age-standardized	1005	Hepatoblastoma	3	Rate	1994	0.152985	0.178325	0.129769
1	Deaths	8	Taiwan (Province of China)	3	Both	22	All ages	417	Liver cancer	1	Number	1994	1380.7	1501.95	1269.98
1	Deaths	8	Taiwan (Province of China)	3	Both	22	All ages	417	Liver cancer	2	Percent	1994	0.0122256	0.0132842	0.0112457
1	Deaths	8	Taiwan (Province of China)	3	Both	22	All ages	417	Liver cancer	3	Rate	1994	6.51525	7.08742	5.99282
1	Deaths	8	Taiwan (Province of China)	3	Both	27	Age-standardized	417	Liver cancer	3	Rate	1994	7.30602	7.94664	6.70515
1	Deaths	8	Taiwan (Province of China)	3	Both	22	All ages	418	Liver cancer due to hepatitis B	1	Number	1994	755.688	872.295	650.758
1	Deaths	8	Taiwan (Province of China)	3	Both	22	All ages	418	Liver cancer due to hepatitis B	2	Percent	1994	0.00669122	0.0076994	0.00576287
1	Deaths	8	Taiwan (Province of China)	3	Both	22	All ages	418	Liver cancer due to hepatitis B	3	Rate	1994	3.56596	4.1162	3.07081
1	Deaths	8	Taiwan (Province of China)	3	Both	27	Age-standardized	418	Liver cancer due to hepatitis B	3	Rate	1994	3.81002	4.42281	3.25514
1	Deaths	8	Taiwan (Province of China)	3	Both	22	All ages	419	Liver cancer due to hepatitis C	1	Number	1994	372.352	457.471	292.315
1	Deaths	8	Taiwan (Province of China)	3	Both	22	All ages	419	Liver cancer due to hepatitis C	2	Percent	1994	0.00329709	0.0040458	0.00258777
1	Deaths	8	Taiwan (Province of China)	3	Both	22	All ages	419	Liver cancer due to hepatitis C	3	Rate	1994	1.75706	2.15872	1.37938
1	Deaths	8	Taiwan (Province of China)	3	Both	27	Age-standardized	419	Liver cancer due to hepatitis C	3	Rate	1994	2.15037	2.61232	1.70012
1	Deaths	8	Taiwan (Province of China)	3	Both	22	All ages	420	Liver cancer due to alcohol use	1	Number	1994	107.185	151.892	74.9929
1	Deaths	8	Taiwan (Province of China)	3	Both	22	All ages	420	Liver cancer due to alcohol use	2	Percent	1994	0.000949166	0.00134339	0.000663799
1	Deaths	8	Taiwan (Province of China)	3	Both	22	All ages	420	Liver cancer due to alcohol use	3	Rate	1994	0.505788	0.716752	0.353878
1	Deaths	8	Taiwan (Province of China)	3	Both	27	Age-standardized	420	Liver cancer due to alcohol use	3	Rate	1994	0.56525	0.799505	0.394719
1	Deaths	8	Taiwan (Province of China)	3	Both	22	All ages	421	Liver cancer due to other causes	1	Number	1994	54.5572	75.5554	40.3223
1	Deaths	8	Taiwan (Province of China)	3	Both	22	All ages	421	Liver cancer due to other causes	2	Percent	1994	0.000483096	0.000669301	0.000357055
1	Deaths	8	Taiwan (Province of China)	3	Both	22	All ages	421	Liver cancer due to other causes	3	Rate	1994	0.257445	0.356532	0.190274
1	Deaths	8	Taiwan (Province of China)	3	Both	27	Age-standardized	421	Liver cancer due to other causes	3	Rate	1994	0.280113	0.385717	0.205617
1	Deaths	1	Global	3	Both	22	All ages	996	Liver cancer due to NASH	1	Number	1997	18842.5	23352.8	15118.6
1	Deaths	1	Global	3	Both	22	All ages	996	Liver cancer due to NASH	2	Percent	1997	0.000384039	0.000472429	0.000308572
1	Deaths	1	Global	3	Both	22	All ages	996	Liver cancer due to NASH	3	Rate	1997	0.320829	0.397625	0.257421
1	Deaths	1	Global	3	Both	27	Age-standardized	996	Liver cancer due to NASH	3	Rate	1997	0.412397	0.513044	0.330292
1	Deaths	1	Global	3	Both	22	All ages	1005	Hepatoblastoma	1	Number	1997	4500.43	5147.24	3833.73
1	Deaths	1	Global	3	Both	22	All ages	1005	Hepatoblastoma	2	Percent	1997	9.17E-05	0.00010368	7.85E-05
1	Deaths	1	Global	3	Both	22	All ages	1005	Hepatoblastoma	3	Rate	1997	0.0766282	0.0876413	0.0652764
1	Deaths	1	Global	3	Both	27	Age-standardized	1005	Hepatoblastoma	3	Rate	1997	0.0731969	0.0838111	0.0622932
1	Deaths	1	Global	3	Both	22	All ages	996	Liver cancer due to NASH	1	Number	1991	15136.4	18903.3	12000.7
1	Deaths	1	Global	3	Both	22	All ages	996	Liver cancer due to NASH	2	Percent	1991	0.000324872	0.000405596	0.000258503
1	Deaths	1	Global	3	Both	22	All ages	996	Liver cancer due to NASH	3	Rate	1991	0.279448	0.348993	0.221558
1	Deaths	1	Global	3	Both	27	Age-standardized	996	Liver cancer due to NASH	3	Rate	1991	0.378454	0.471635	0.300505
1	Deaths	1	Global	3	Both	22	All ages	1005	Hepatoblastoma	1	Number	1991	4805.54	5620.75	3976.1
1	Deaths	1	Global	3	Both	22	All ages	1005	Hepatoblastoma	2	Percent	1991	0.000103132	0.000119368	8.56E-05
1	Deaths	1	Global	3	Both	22	All ages	1005	Hepatoblastoma	3	Rate	1991	0.0887202	0.103771	0.0734071
1	Deaths	1	Global	3	Both	27	Age-standardized	1005	Hepatoblastoma	3	Rate	1991	0.077502	0.0906789	0.0640843
1	Deaths	8	Taiwan (Province of China)	3	Both	22	All ages	294	All causes	1	Number	1991	104707	105548	103870
1	Deaths	8	Taiwan (Province of China)	3	Both	22	All ages	294	All causes	2	Percent	1991	1	1	1
1	Deaths	8	Taiwan (Province of China)	3	Both	22	All ages	294	All causes	3	Rate	1991	508.456	512.541	504.392
1	Deaths	8	Taiwan (Province of China)	3	Both	27	Age-standardized	294	All causes	3	Rate	1991	725.23	730.647	719.67
1	Deaths	8	Taiwan (Province of China)	3	Both	22	All ages	294	All causes	1	Number	1992	107435	108294	106601
1	Deaths	8	Taiwan (Province of China)	3	Both	22	All ages	294	All causes	2	Percent	1992	1	1	1
1	Deaths	8	Taiwan (Province of China)	3	Both	22	All ages	294	All causes	3	Rate	1992	516.683	520.812	512.669
1	Deaths	8	Taiwan (Province of China)	3	Both	27	Age-standardized	294	All causes	3	Rate	1992	716.837	722.246	711.508
1	Deaths	6	China	3	Both	22	All ages	417	Liver cancer	1	Number	1994	103636	117963	91367.7
1	Deaths	6	China	3	Both	22	All ages	417	Liver cancer	2	Percent	1994	0.0120553	0.0132994	0.0110897
1	Deaths	6	China	3	Both	22	All ages	417	Liver cancer	3	Rate	1994	8.45104	9.61935	7.45063
1	Deaths	6	China	3	Both	27	Age-standardized	417	Liver cancer	3	Rate	1994	10.4694	11.9793	9.27588
1	Deaths	6	China	3	Both	22	All ages	418	Liver cancer due to hepatitis B	1	Number	1994	67522.1	78006.4	58822.1
1	Deaths	6	China	3	Both	22	All ages	418	Liver cancer due to hepatitis B	2	Percent	1994	0.00785399	0.00878949	0.00708018
1	Deaths	6	China	3	Both	22	All ages	418	Liver cancer due to hepatitis B	3	Rate	1994	5.50613	6.36108	4.79669
1	Deaths	6	China	3	Both	27	Age-standardized	418	Liver cancer due to hepatitis B	3	Rate	1994	6.4117	7.40468	5.57097
1	Deaths	6	China	3	Both	22	All ages	419	Liver cancer due to hepatitis C	1	Number	1994	16443.6	19302.1	13763.2
1	Deaths	6	China	3	Both	22	All ages	419	Liver cancer due to hepatitis C	2	Percent	1994	0.00191302	0.0022084	0.0016343
1	Deaths	6	China	3	Both	22	All ages	419	Liver cancer due to hepatitis C	3	Rate	1994	1.34091	1.574	1.12233
1	Deaths	6	China	3	Both	27	Age-standardized	419	Liver cancer due to hepatitis C	3	Rate	1994	2.047	2.40201	1.7166
1	Deaths	6	China	3	Both	22	All ages	420	Liver cancer due to alcohol use	1	Number	1994	8321.93	10434	6762.08
1	Deaths	6	China	3	Both	22	All ages	420	Liver cancer due to alcohol use	2	Percent	1994	0.000967994	0.00119929	0.000794728
1	Deaths	6	China	3	Both	22	All ages	420	Liver cancer due to alcohol use	3	Rate	1994	0.678617	0.850844	0.551418
1	Deaths	6	China	3	Both	27	Age-standardized	420	Liver cancer due to alcohol use	3	Rate	1994	0.857128	1.0649	0.700177
1	Deaths	6	China	3	Both	22	All ages	421	Liver cancer due to other causes	1	Number	1994	5283.6	6387.03	4332.41
1	Deaths	6	China	3	Both	22	All ages	421	Liver cancer due to other causes	2	Percent	1994	0.000614534	0.000726686	0.000520276
1	Deaths	6	China	3	Both	22	All ages	421	Liver cancer due to other causes	3	Rate	1994	0.430854	0.520834	0.353288
1	Deaths	6	China	3	Both	27	Age-standardized	421	Liver cancer due to other causes	3	Rate	1994	0.512615	0.61741	0.422692
1	Deaths	8	Taiwan (Province of China)	3	Both	22	All ages	294	All causes	1	Number	1994	112933	113879	112067
1	Deaths	8	Taiwan (Province of China)	3	Both	22	All ages	294	All causes	2	Percent	1994	1	1	1
1	Deaths	8	Taiwan (Province of China)	3	Both	22	All ages	294	All causes	3	Rate	1994	532.912	537.376	528.825
1	Deaths	8	Taiwan (Province of China)	3	Both	27	Age-standardized	294	All causes	3	Rate	1994	697.008	702.67	691.781
1	Deaths	6	China	3	Both	22	All ages	294	All causes	1	Number	1999	8.67241e+06	9.26418e+06	8.11663e+06
1	Deaths	6	China	3	Both	22	All ages	294	All causes	2	Percent	1999	1	1	1
1	Deaths	6	China	3	Both	22	All ages	294	All causes	3	Rate	1999	691.495	738.679	647.18
1	Deaths	6	China	3	Both	27	Age-standardized	294	All causes	3	Rate	1999	1026.36	1088.23	968.168
1	Deaths	8	Taiwan (Province of China)	3	Both	22	All ages	996	Liver cancer due to NASH	1	Number	1992	86.3941	120.688	61.0599
1	Deaths	8	Taiwan (Province of China)	3	Both	22	All ages	996	Liver cancer due to NASH	2	Percent	1992	0.000804144	0.0011233	0.000569553
1	Deaths	8	Taiwan (Province of China)	3	Both	22	All ages	996	Liver cancer due to NASH	3	Rate	1992	0.415491	0.58042	0.293652
1	Deaths	8	Taiwan (Province of China)	3	Both	27	Age-standardized	996	Liver cancer due to NASH	3	Rate	1992	0.504663	0.708165	0.358493
1	Deaths	8	Taiwan (Province of China)	3	Both	22	All ages	1005	Hepatoblastoma	1	Number	1992	5.08955	5.7967	4.51838
1	Deaths	8	Taiwan (Province of China)	3	Both	22	All ages	1005	Hepatoblastoma	2	Percent	1992	4.74E-05	5.40E-05	4.21E-05
1	Deaths	8	Taiwan (Province of China)	3	Both	22	All ages	1005	Hepatoblastoma	3	Rate	1992	0.0244769	0.0278778	0.02173
1	Deaths	8	Taiwan (Province of China)	3	Both	27	Age-standardized	1005	Hepatoblastoma	3	Rate	1992	0.0307768	0.0350694	0.0273051
1	Deaths	6	China	3	Both	22	All ages	417	Liver cancer	1	Number	1992	98178.7	115838	83879.5
1	Deaths	6	China	3	Both	22	All ages	417	Liver cancer	2	Percent	1992	0.0114382	0.0127383	0.0103233
1	Deaths	6	China	3	Both	22	All ages	417	Liver cancer	3	Rate	1992	8.13924	9.60319	6.9538
1	Deaths	6	China	3	Both	27	Age-standardized	417	Liver cancer	3	Rate	1992	10.4765	12.3098	8.9669
1	Deaths	6	China	3	Both	22	All ages	418	Liver cancer due to hepatitis B	1	Number	1992	63809.3	76080.4	53839.8
1	Deaths	6	China	3	Both	22	All ages	418	Liver cancer due to hepatitis B	2	Percent	1992	0.00743281	0.00839808	0.00659505
1	Deaths	6	China	3	Both	22	All ages	418	Liver cancer due to hepatitis B	3	Rate	1992	5.28994	6.30724	4.46344
1	Deaths	6	China	3	Both	27	Age-standardized	418	Liver cancer due to hepatitis B	3	Rate	1992	6.40317	7.63864	5.4051
1	Deaths	6	China	3	Both	22	All ages	419	Liver cancer due to hepatitis C	1	Number	1992	15647.4	19035.4	12921.9
1	Deaths	6	China	3	Both	22	All ages	419	Liver cancer due to hepatitis C	2	Percent	1992	0.00182357	0.00212758	0.00156883
1	Deaths	6	China	3	Both	22	All ages	419	Liver cancer due to hepatitis C	3	Rate	1992	1.29721	1.57808	1.07125
1	Deaths	6	China	3	Both	27	Age-standardized	419	Liver cancer due to hepatitis C	3	Rate	1992	2.06937	2.47966	1.72153
1	Deaths	6	China	3	Both	22	All ages	420	Liver cancer due to alcohol use	1	Number	1992	7872.78	9918.49	6164.1
1	Deaths	6	China	3	Both	22	All ages	420	Liver cancer due to alcohol use	2	Percent	1992	0.000917275	0.0011069	0.000743563
1	Deaths	6	China	3	Both	22	All ages	420	Liver cancer due to alcohol use	3	Rate	1992	0.652671	0.822266	0.511017
1	Deaths	6	China	3	Both	27	Age-standardized	420	Liver cancer due to alcohol use	3	Rate	1992	0.855665	1.07244	0.665759
1	Deaths	6	China	3	Both	22	All ages	421	Liver cancer due to other causes	1	Number	1992	5044.55	6183.06	4102.28
1	Deaths	6	China	3	Both	22	All ages	421	Liver cancer due to other causes	2	Percent	1992	0.000587856	0.000709883	0.000496266
1	Deaths	6	China	3	Both	22	All ages	421	Liver cancer due to other causes	3	Rate	1992	0.418205	0.51259	0.340088
1	Deaths	6	China	3	Both	27	Age-standardized	421	Liver cancer due to other causes	3	Rate	1992	0.517087	0.638406	0.422395
1	Deaths	8	Taiwan (Province of China)	3	Both	22	All ages	996	Liver cancer due to NASH	1	Number	1994	86.1173	119.897	60.853
1	Deaths	8	Taiwan (Province of China)	3	Both	22	All ages	996	Liver cancer due to NASH	2	Percent	1994	0.000762591	0.00106138	0.000539452
1	Deaths	8	Taiwan (Province of China)	3	Both	22	All ages	996	Liver cancer due to NASH	3	Rate	1994	0.406372	0.565772	0.287154
1	Deaths	8	Taiwan (Province of China)	3	Both	27	Age-standardized	996	Liver cancer due to NASH	3	Rate	1994	0.470806	0.656886	0.330042
1	Deaths	8	Taiwan (Province of China)	3	Both	22	All ages	1005	Hepatoblastoma	1	Number	1994	4.79569	5.46883	4.24002
1	Deaths	8	Taiwan (Province of China)	3	Both	22	All ages	1005	Hepatoblastoma	2	Percent	1994	4.25E-05	4.85E-05	3.76E-05
1	Deaths	8	Taiwan (Province of China)	3	Both	22	All ages	1005	Hepatoblastoma	3	Rate	1994	0.02263	0.0258064	0.0200079
1	Deaths	8	Taiwan (Province of China)	3	Both	27	Age-standardized	1005	Hepatoblastoma	3	Rate	1994	0.0294535	0.0335494	0.0260125
1	Deaths	6	China	3	Both	22	All ages	294	All causes	1	Number	1992	8.57677e+06	9.33669e+06	7.86273e+06
1	Deaths	6	China	3	Both	22	All ages	294	All causes	2	Percent	1992	1	1	1
1	Deaths	6	China	3	Both	22	All ages	294	All causes	3	Rate	1992	711.034	774.033	651.838
1	Deaths	6	China	3	Both	27	Age-standardized	294	All causes	3	Rate	1992	1164.2	1253.66	1077
1	Deaths	6	China	3	Both	22	All ages	294	All causes	1	Number	1991	8.54707e+06	9.35252e+06	7.80466e+06
1	Deaths	6	China	3	Both	22	All ages	294	All causes	2	Percent	1991	1	1	1
1	Deaths	6	China	3	Both	22	All ages	294	All causes	3	Rate	1991	716.549	784.074	654.309
1	Deaths	6	China	3	Both	27	Age-standardized	294	All causes	3	Rate	1991	1182.62	1278.35	1088.39
1	Deaths	1	Global	3	Both	22	All ages	294	All causes	1	Number	1997	4.90653e+07	5.01155e+07	4.79986e+07
1	Deaths	1	Global	3	Both	22	All ages	294	All causes	2	Percent	1997	1	1	1
1	Deaths	1	Global	3	Both	22	All ages	294	All causes	3	Rate	1997	835.427	853.308	817.264
1	Deaths	1	Global	3	Both	27	Age-standardized	294	All causes	3	Rate	1997	1046.12	1065.71	1025.25
1	Deaths	6	China	3	Both	22	All ages	294	All causes	1	Number	1997	8.53122e+06	9.07157e+06	7.9981e+06
1	Deaths	6	China	3	Both	22	All ages	294	All causes	2	Percent	1997	1	1	1
1	Deaths	6	China	3	Both	22	All ages	294	All causes	3	Rate	1997	685.243	728.646	642.422
1	Deaths	6	China	3	Both	27	Age-standardized	294	All causes	3	Rate	1997	1055.92	1115.25	997.264
1	Deaths	6	China	3	Both	22	All ages	996	Liver cancer due to NASH	1	Number	1991	4170.96	5073.35	3386.23
1	Deaths	6	China	3	Both	22	All ages	996	Liver cancer due to NASH	2	Percent	1991	0.000487782	0.000577266	0.000404192
1	Deaths	6	China	3	Both	22	All ages	996	Liver cancer due to NASH	3	Rate	1991	0.349675	0.425327	0.283887
1	Deaths	6	China	3	Both	27	Age-standardized	996	Liver cancer due to NASH	3	Rate	1991	0.493192	0.598933	0.403424
1	Deaths	6	China	3	Both	22	All ages	1005	Hepatoblastoma	1	Number	1991	1565.84	1883.03	1313.65
1	Deaths	6	China	3	Both	22	All ages	1005	Hepatoblastoma	2	Percent	1991	0.000183485	0.000222296	0.000153252
1	Deaths	6	China	3	Both	22	All ages	1005	Hepatoblastoma	3	Rate	1991	0.131273	0.157865	0.110131
1	Deaths	6	China	3	Both	27	Age-standardized	1005	Hepatoblastoma	3	Rate	1991	0.142775	0.171728	0.119755
1	Deaths	6	China	3	Both	22	All ages	996	Liver cancer due to NASH	1	Number	1992	4246.28	5095.39	3456.01
1	Deaths	6	China	3	Both	22	All ages	996	Liver cancer due to NASH	2	Percent	1992	0.000494773	0.000582451	0.000412269
1	Deaths	6	China	3	Both	22	All ages	996	Liver cancer due to NASH	3	Rate	1992	0.352026	0.422419	0.286511
1	Deaths	6	China	3	Both	27	Age-standardized	996	Liver cancer due to NASH	3	Rate	1992	0.486514	0.587062	0.395713
1	Deaths	6	China	3	Both	22	All ages	1005	Hepatoblastoma	1	Number	1992	1558.29	1853.24	1319.81
1	Deaths	6	China	3	Both	22	All ages	1005	Hepatoblastoma	2	Percent	1992	0.000181892	0.000217384	0.000151829
1	Deaths	6	China	3	Both	22	All ages	1005	Hepatoblastoma	3	Rate	1992	0.129186	0.153638	0.109415
1	Deaths	6	China	3	Both	27	Age-standardized	1005	Hepatoblastoma	3	Rate	1992	0.144697	0.172353	0.122357
1	Deaths	1	Global	3	Both	22	All ages	294	All causes	1	Number	1995	4.8944e+07	5.00213e+07	4.785e+07
1	Deaths	1	Global	3	Both	22	All ages	294	All causes	2	Percent	1995	1	1	1
1	Deaths	1	Global	3	Both	22	All ages	294	All causes	3	Rate	1995	855.057	873.877	835.944
1	Deaths	1	Global	3	Both	27	Age-standardized	294	All causes	3	Rate	1995	1080.96	1101.72	1060.11
1	Deaths	1	Global	3	Both	22	All ages	996	Liver cancer due to NASH	1	Number	1995	17625.1	21785.4	14024.2
1	Deaths	1	Global	3	Both	22	All ages	996	Liver cancer due to NASH	2	Percent	1995	0.000360132	0.000446222	0.000288707
1	Deaths	1	Global	3	Both	22	All ages	996	Liver cancer due to NASH	3	Rate	1995	0.307912	0.380593	0.245004
1	Deaths	1	Global	3	Both	27	Age-standardized	996	Liver cancer due to NASH	3	Rate	1995	0.403245	0.49786	0.322269
1	Deaths	1	Global	3	Both	22	All ages	1005	Hepatoblastoma	1	Number	1995	4688.6	5361.8	4005.07
1	Deaths	1	Global	3	Both	22	All ages	1005	Hepatoblastoma	2	Percent	1995	9.58E-05	0.00010878	8.23E-05
1	Deaths	1	Global	3	Both	22	All ages	1005	Hepatoblastoma	3	Rate	1995	0.0819103	0.0936712	0.069969
1	Deaths	1	Global	3	Both	27	Age-standardized	1005	Hepatoblastoma	3	Rate	1995	0.0758908	0.086851	0.0647444
1	Deaths	8	Taiwan (Province of China)	3	Both	22	All ages	417	Liver cancer	1	Number	1997	895.939	975.248	814.302
1	Deaths	8	Taiwan (Province of China)	3	Both	22	All ages	417	Liver cancer	2	Percent	1997	0.00746869	0.00812703	0.0068128
1	Deaths	8	Taiwan (Province of China)	3	Both	22	All ages	417	Liver cancer	3	Rate	1997	4.1175	4.48198	3.74232
1	Deaths	8	Taiwan (Province of China)	3	Both	27	Age-standardized	417	Liver cancer	3	Rate	1997	4.413	4.80137	4.00794
1	Deaths	8	Taiwan (Province of China)	3	Both	22	All ages	418	Liver cancer due to hepatitis B	1	Number	1997	460.708	530.053	395.368
1	Deaths	8	Taiwan (Province of China)	3	Both	22	All ages	418	Liver cancer due to hepatitis B	2	Percent	1997	0.00384055	0.00442379	0.00329912
1	Deaths	8	Taiwan (Province of China)	3	Both	22	All ages	418	Liver cancer due to hepatitis B	3	Rate	1997	2.11729	2.43598	1.81701
1	Deaths	8	Taiwan (Province of China)	3	Both	27	Age-standardized	418	Liver cancer due to hepatitis B	3	Rate	1997	2.16119	2.49693	1.84492
1	Deaths	8	Taiwan (Province of China)	3	Both	22	All ages	419	Liver cancer due to hepatitis C	1	Number	1997	267.115	324.277	212.304
1	Deaths	8	Taiwan (Province of China)	3	Both	22	All ages	419	Liver cancer due to hepatitis C	2	Percent	1997	0.00222666	0.00269492	0.00177828
1	Deaths	8	Taiwan (Province of China)	3	Both	22	All ages	419	Liver cancer due to hepatitis C	3	Rate	1997	1.22759	1.49029	0.975692
1	Deaths	8	Taiwan (Province of China)	3	Both	27	Age-standardized	419	Liver cancer due to hepatitis C	3	Rate	1997	1.41879	1.70323	1.14006
1	Deaths	8	Taiwan (Province of China)	3	Both	22	All ages	420	Liver cancer due to alcohol use	1	Number	1997	70.0328	97.7758	49.3719
1	Deaths	8	Taiwan (Province of China)	3	Both	22	All ages	420	Liver cancer due to alcohol use	2	Percent	1997	0.000583814	0.000813522	0.000410678
1	Deaths	8	Taiwan (Province of China)	3	Both	22	All ages	420	Liver cancer due to alcohol use	3	Rate	1997	0.321853	0.449352	0.2269
1	Deaths	8	Taiwan (Province of China)	3	Both	27	Age-standardized	420	Liver cancer due to alcohol use	3	Rate	1997	0.342704	0.478773	0.23993
1	Deaths	8	Taiwan (Province of China)	3	Both	22	All ages	421	Liver cancer due to other causes	1	Number	1997	35.9678	49.2141	26.8375
1	Deaths	8	Taiwan (Province of China)	3	Both	22	All ages	421	Liver cancer due to other causes	2	Percent	1997	0.00029985	0.000410056	0.000222995
1	Deaths	8	Taiwan (Province of China)	3	Both	22	All ages	421	Liver cancer due to other causes	3	Rate	1997	0.165299	0.226175	0.123338
1	Deaths	8	Taiwan (Province of China)	3	Both	27	Age-standardized	421	Liver cancer due to other causes	3	Rate	1997	0.172648	0.237102	0.12727
1	Deaths	6	China	3	Both	22	All ages	996	Liver cancer due to NASH	1	Number	1997	4994.36	5923.89	4067.61
1	Deaths	6	China	3	Both	22	All ages	996	Liver cancer due to NASH	2	Percent	1997	0.000585307	0.000684075	0.000488896
1	Deaths	6	China	3	Both	22	All ages	996	Liver cancer due to NASH	3	Rate	1997	0.401156	0.475817	0.326718
1	Deaths	6	China	3	Both	27	Age-standardized	996	Liver cancer due to NASH	3	Rate	1997	0.499691	0.590971	0.411014
1	Deaths	6	China	3	Both	22	All ages	1005	Hepatoblastoma	1	Number	1997	1470.42	1676.32	1263.13
1	Deaths	6	China	3	Both	22	All ages	1005	Hepatoblastoma	2	Percent	1997	0.000172497	0.000199165	0.000147981
1	Deaths	6	China	3	Both	22	All ages	1005	Hepatoblastoma	3	Rate	1997	0.118107	0.134645	0.101457
1	Deaths	6	China	3	Both	27	Age-standardized	1005	Hepatoblastoma	3	Rate	1997	0.161529	0.185075	0.138685
1	Deaths	6	China	3	Both	22	All ages	996	Liver cancer due to NASH	1	Number	1999	5512.64	6541.34	4531.34
1	Deaths	6	China	3	Both	22	All ages	996	Liver cancer due to NASH	2	Percent	1999	0.000635611	0.000744	0.0005289
1	Deaths	6	China	3	Both	22	All ages	996	Liver cancer due to NASH	3	Rate	1999	0.43955	0.521574	0.361306
1	Deaths	6	China	3	Both	27	Age-standardized	996	Liver cancer due to NASH	3	Rate	1999	0.52409	0.61851	0.427191
1	Deaths	6	China	3	Both	22	All ages	1005	Hepatoblastoma	1	Number	1999	1261.21	1480.49	1066.68
1	Deaths	6	China	3	Both	22	All ages	1005	Hepatoblastoma	2	Percent	1999	0.000145552	0.000168774	0.000122507
1	Deaths	6	China	3	Both	22	All ages	1005	Hepatoblastoma	3	Rate	1999	0.100563	0.118047	0.0850518
1	Deaths	6	China	3	Both	27	Age-standardized	1005	Hepatoblastoma	3	Rate	1999	0.152558	0.178649	0.128699
1	Deaths	8	Taiwan (Province of China)	3	Both	22	All ages	294	All causes	1	Number	1997	119960	120859	119010
1	Deaths	8	Taiwan (Province of China)	3	Both	22	All ages	294	All causes	2	Percent	1997	1	1	1
1	Deaths	8	Taiwan (Province of China)	3	Both	22	All ages	294	All causes	3	Rate	1997	551.303	555.437	546.939
1	Deaths	8	Taiwan (Province of China)	3	Both	27	Age-standardized	294	All causes	3	Rate	1997	667.982	672.827	662.949
1	Deaths	8	Taiwan (Province of China)	3	Both	22	All ages	294	All causes	1	Number	1995	117046	117986	116110
1	Deaths	8	Taiwan (Province of China)	3	Both	22	All ages	294	All causes	2	Percent	1995	1	1	1
1	Deaths	8	Taiwan (Province of China)	3	Both	22	All ages	294	All causes	3	Rate	1995	547.301	551.701	542.927
1	Deaths	8	Taiwan (Province of China)	3	Both	27	Age-standardized	294	All causes	3	Rate	1995	697.609	703.053	692.2
1	Deaths	1	Global	3	Both	22	All ages	294	All causes	1	Number	1998	4.94572e+07	5.0418e+07	4.84443e+07
1	Deaths	1	Global	3	Both	22	All ages	294	All causes	2	Percent	1998	1	1	1
1	Deaths	1	Global	3	Both	22	All ages	294	All causes	3	Rate	1998	831.51	847.662	814.481
1	Deaths	1	Global	3	Both	27	Age-standardized	294	All causes	3	Rate	1998	1035.51	1053.38	1017.07
1	Deaths	8	Taiwan (Province of China)	3	Both	22	All ages	996	Liver cancer due to NASH	1	Number	1997	59.621	82.5862	42.7138
1	Deaths	8	Taiwan (Province of China)	3	Both	22	All ages	996	Liver cancer due to NASH	2	Percent	1997	0.00049702	0.000688044	0.000355862
1	Deaths	8	Taiwan (Province of China)	3	Both	22	All ages	996	Liver cancer due to NASH	3	Rate	1997	0.274002	0.379545	0.196302
1	Deaths	8	Taiwan (Province of China)	3	Both	27	Age-standardized	996	Liver cancer due to NASH	3	Rate	1997	0.302018	0.418504	0.214877
1	Deaths	8	Taiwan (Province of China)	3	Both	22	All ages	1005	Hepatoblastoma	1	Number	1997	2.49464	2.81439	2.20674
1	Deaths	8	Taiwan (Province of China)	3	Both	22	All ages	1005	Hepatoblastoma	2	Percent	1997	2.08E-05	2.34E-05	1.84E-05
1	Deaths	8	Taiwan (Province of China)	3	Both	22	All ages	1005	Hepatoblastoma	3	Rate	1997	0.0114647	0.0129342	0.0101416
1	Deaths	8	Taiwan (Province of China)	3	Both	27	Age-standardized	1005	Hepatoblastoma	3	Rate	1997	0.0156498	0.017623	0.0138301
1	Deaths	8	Taiwan (Province of China)	3	Both	22	All ages	417	Liver cancer	1	Number	1999	1960.13	2122.03	1799.96
1	Deaths	8	Taiwan (Province of China)	3	Both	22	All ages	417	Liver cancer	2	Percent	1999	0.0157509	0.0170338	0.0144512
1	Deaths	8	Taiwan (Province of China)	3	Both	22	All ages	417	Liver cancer	3	Rate	1999	8.86632	9.59868	8.14182
1	Deaths	8	Taiwan (Province of China)	3	Both	27	Age-standardized	417	Liver cancer	3	Rate	1999	9.08318	9.83181	8.29925
1	Deaths	8	Taiwan (Province of China)	3	Both	22	All ages	418	Liver cancer due to hepatitis B	1	Number	1999	963.844	1111.62	825.829
1	Deaths	8	Taiwan (Province of China)	3	Both	22	All ages	418	Liver cancer due to hepatitis B	2	Percent	1999	0.00774485	0.00891739	0.0066306
1	Deaths	8	Taiwan (Province of China)	3	Both	22	All ages	418	Liver cancer due to hepatitis B	3	Rate	1999	4.35979	5.02823	3.7355
1	Deaths	8	Taiwan (Province of China)	3	Both	27	Age-standardized	418	Liver cancer due to hepatitis B	3	Rate	1999	4.26712	4.95482	3.62507
1	Deaths	8	Taiwan (Province of China)	3	Both	22	All ages	419	Liver cancer due to hepatitis C	1	Number	1999	622.474	754.088	496.612
1	Deaths	8	Taiwan (Province of China)	3	Both	22	All ages	419	Liver cancer due to hepatitis C	2	Percent	1999	0.00500217	0.00606155	0.00400347
1	Deaths	8	Taiwan (Province of China)	3	Both	22	All ages	419	Liver cancer due to hepatitis C	3	Rate	1999	2.81566	3.41099	2.24634
1	Deaths	8	Taiwan (Province of China)	3	Both	27	Age-standardized	419	Liver cancer due to hepatitis C	3	Rate	1999	3.07293	3.73108	2.47855
1	Deaths	8	Taiwan (Province of China)	3	Both	22	All ages	420	Liver cancer due to alcohol use	1	Number	1999	154.36	214.655	109.007
1	Deaths	8	Taiwan (Province of China)	3	Both	22	All ages	420	Liver cancer due to alcohol use	2	Percent	1999	0.00124043	0.00172508	0.000874843
1	Deaths	8	Taiwan (Province of China)	3	Both	22	All ages	420	Liver cancer due to alcohol use	3	Rate	1999	0.698221	0.970959	0.493075
1	Deaths	8	Taiwan (Province of China)	3	Both	27	Age-standardized	420	Liver cancer due to alcohol use	3	Rate	1999	0.710784	0.998122	0.492989
1	Deaths	8	Taiwan (Province of China)	3	Both	22	All ages	421	Liver cancer due to other causes	1	Number	1999	79.4456	107.233	57.3264
1	Deaths	8	Taiwan (Province of China)	3	Both	22	All ages	421	Liver cancer due to other causes	2	Percent	1999	0.000638394	0.000861939	0.000459398
1	Deaths	8	Taiwan (Province of China)	3	Both	22	All ages	421	Liver cancer due to other causes	3	Rate	1999	0.359359	0.485052	0.259307
1	Deaths	8	Taiwan (Province of China)	3	Both	27	Age-standardized	421	Liver cancer due to other causes	3	Rate	1999	0.360662	0.491908	0.259089
1	Deaths	8	Taiwan (Province of China)	3	Both	22	All ages	996	Liver cancer due to NASH	1	Number	1995	85.8534	120.358	59.9789
1	Deaths	8	Taiwan (Province of China)	3	Both	22	All ages	996	Liver cancer due to NASH	2	Percent	1995	0.000733519	0.00102891	0.000513546
1	Deaths	8	Taiwan (Province of China)	3	Both	22	All ages	996	Liver cancer due to NASH	3	Rate	1995	0.401447	0.562789	0.280459
1	Deaths	8	Taiwan (Province of China)	3	Both	27	Age-standardized	996	Liver cancer due to NASH	3	Rate	1995	0.456146	0.640771	0.315214
1	Deaths	8	Taiwan (Province of China)	3	Both	22	All ages	1005	Hepatoblastoma	1	Number	1995	4.82217	5.53471	4.26361
1	Deaths	8	Taiwan (Province of China)	3	Both	22	All ages	1005	Hepatoblastoma	2	Percent	1995	4.12E-05	4.72E-05	3.64E-05
1	Deaths	8	Taiwan (Province of China)	3	Both	22	All ages	1005	Hepatoblastoma	3	Rate	1995	0.0225483	0.0258801	0.0199365
1	Deaths	8	Taiwan (Province of China)	3	Both	27	Age-standardized	1005	Hepatoblastoma	3	Rate	1995	0.0297641	0.0341094	0.0263238
1	Deaths	1	Global	3	Both	22	All ages	417	Liver cancer	1	Number	1998	306670	333749	287334
1	Deaths	1	Global	3	Both	22	All ages	417	Liver cancer	2	Percent	1998	0.0062005	0.00672483	0.00582972
1	Deaths	1	Global	3	Both	22	All ages	417	Liver cancer	3	Rate	1998	5.15595	5.61123	4.83086
1	Deaths	1	Global	3	Both	27	Age-standardized	417	Liver cancer	3	Rate	1998	6.34629	6.90805	5.94514
1	Deaths	1	Global	3	Both	22	All ages	418	Liver cancer due to hepatitis B	1	Number	1998	133146	153161	117775
1	Deaths	1	Global	3	Both	22	All ages	418	Liver cancer due to hepatitis B	2	Percent	1998	0.00269185	0.00307734	0.00238
1	Deaths	1	Global	3	Both	22	All ages	418	Liver cancer due to hepatitis B	3	Rate	1998	2.23855	2.57505	1.98011
1	Deaths	1	Global	3	Both	27	Age-standardized	418	Liver cancer due to hepatitis B	3	Rate	1998	2.62788	3.03724	2.31453
1	Deaths	1	Global	3	Both	22	All ages	419	Liver cancer due to hepatitis C	1	Number	1998	87374	99830.9	76733.3
1	Deaths	1	Global	3	Both	22	All ages	419	Liver cancer due to hepatitis C	2	Percent	1998	0.00176669	0.00200359	0.00155591
1	Deaths	1	Global	3	Both	22	All ages	419	Liver cancer due to hepatitis C	3	Rate	1998	1.46899	1.67843	1.29009
1	Deaths	1	Global	3	Both	27	Age-standardized	419	Liver cancer due to hepatitis C	3	Rate	1998	1.93468	2.20903	1.6974
1	Deaths	1	Global	3	Both	22	All ages	420	Liver cancer due to alcohol use	1	Number	1998	48970.1	58871.2	40783.2
1	Deaths	1	Global	3	Both	22	All ages	420	Liver cancer due to alcohol use	2	Percent	1998	0.000990248	0.00119086	0.000821789
1	Deaths	1	Global	3	Both	22	All ages	420	Liver cancer due to alcohol use	3	Rate	1998	0.82332	0.989784	0.685676
1	Deaths	1	Global	3	Both	27	Age-standardized	420	Liver cancer due to alcohol use	3	Rate	1998	1.02591	1.23379	0.852966
1	Deaths	1	Global	3	Both	22	All ages	421	Liver cancer due to other causes	1	Number	1998	13211.8	15834.2	11019.3
1	Deaths	1	Global	3	Both	22	All ages	421	Liver cancer due to other causes	2	Percent	1998	0.000267123	0.000322408	0.000224279
1	Deaths	1	Global	3	Both	22	All ages	421	Liver cancer due to other causes	3	Rate	1998	0.222125	0.266215	0.185263
1	Deaths	1	Global	3	Both	27	Age-standardized	421	Liver cancer due to other causes	3	Rate	1998	0.267029	0.320453	0.221942
1	Deaths	8	Taiwan (Province of China)	3	Both	22	All ages	294	All causes	1	Number	2001	127322	128295	126250
1	Deaths	8	Taiwan (Province of China)	3	Both	22	All ages	294	All causes	2	Percent	2001	1	1	1
1	Deaths	8	Taiwan (Province of China)	3	Both	22	All ages	294	All causes	3	Rate	2001	568.319	572.661	563.532
1	Deaths	8	Taiwan (Province of China)	3	Both	27	Age-standardized	294	All causes	3	Rate	2001	614.211	618.854	609.156
1	Deaths	1	Global	3	Both	22	All ages	294	All causes	1	Number	2000	5.02898e+07	5.13583e+07	4.92366e+07
1	Deaths	1	Global	3	Both	22	All ages	294	All causes	2	Percent	2000	1	1	1
1	Deaths	1	Global	3	Both	22	All ages	294	All causes	3	Rate	2000	824.589	842.108	807.319
1	Deaths	1	Global	3	Both	27	Age-standardized	294	All causes	3	Rate	2000	1012.84	1032.81	993.343
1	Deaths	1	Global	3	Both	22	All ages	294	All causes	1	Number	2003	5.16752e+07	5.27381e+07	5.0694e+07
1	Deaths	1	Global	3	Both	22	All ages	294	All causes	2	Percent	2003	1	1	1
1	Deaths	1	Global	3	Both	22	All ages	294	All causes	3	Rate	2003	815.565	832.341	800.079
1	Deaths	1	Global	3	Both	27	Age-standardized	294	All causes	3	Rate	2003	980.756	999.67	962.839
1	Deaths	8	Taiwan (Province of China)	3	Both	22	All ages	294	All causes	1	Number	1999	124448	125455	123519
1	Deaths	8	Taiwan (Province of China)	3	Both	22	All ages	294	All causes	2	Percent	1999	1	1	1
1	Deaths	8	Taiwan (Province of China)	3	Both	22	All ages	294	All causes	3	Rate	1999	562.921	567.475	558.718
1	Deaths	8	Taiwan (Province of China)	3	Both	27	Age-standardized	294	All causes	3	Rate	1999	646.603	651.592	641.998
1	Deaths	8	Taiwan (Province of China)	3	Both	22	All ages	996	Liver cancer due to NASH	1	Number	2001	178.82	244.274	129.296
1	Deaths	8	Taiwan (Province of China)	3	Both	22	All ages	996	Liver cancer due to NASH	2	Percent	2001	0.00140448	0.00191728	0.00101555
1	Deaths	8	Taiwan (Province of China)	3	Both	22	All ages	996	Liver cancer due to NASH	3	Rate	2001	0.798189	1.09035	0.57713
1	Deaths	8	Taiwan (Province of China)	3	Both	27	Age-standardized	996	Liver cancer due to NASH	3	Rate	2001	0.797513	1.09101	0.574919
1	Deaths	8	Taiwan (Province of China)	3	Both	22	All ages	1005	Hepatoblastoma	1	Number	2001	5.89981	6.77492	5.19692
1	Deaths	8	Taiwan (Province of China)	3	Both	22	All ages	1005	Hepatoblastoma	2	Percent	2001	4.63E-05	5.33E-05	4.08E-05
1	Deaths	8	Taiwan (Province of China)	3	Both	22	All ages	1005	Hepatoblastoma	3	Rate	2001	0.0263346	0.0302408	0.0231972
1	Deaths	8	Taiwan (Province of China)	3	Both	27	Age-standardized	1005	Hepatoblastoma	3	Rate	2001	0.0406918	0.0465002	0.0359007
1	Deaths	8	Taiwan (Province of China)	3	Both	22	All ages	417	Liver cancer	1	Number	1995	1352.67	1470.99	1238.74
1	Deaths	8	Taiwan (Province of China)	3	Both	22	All ages	417	Liver cancer	2	Percent	1995	0.0115571	0.0125687	0.0106122
1	Deaths	8	Taiwan (Province of China)	3	Both	22	All ages	417	Liver cancer	3	Rate	1995	6.32503	6.87829	5.79229
1	Deaths	8	Taiwan (Province of China)	3	Both	27	Age-standardized	417	Liver cancer	3	Rate	1995	6.9718	7.59624	6.3955
1	Deaths	8	Taiwan (Province of China)	3	Both	22	All ages	418	Liver cancer due to hepatitis B	1	Number	1995	727.823	833.986	626.592
1	Deaths	8	Taiwan (Province of China)	3	Both	22	All ages	418	Liver cancer due to hepatitis B	2	Percent	1995	0.00621838	0.0071499	0.00535422
1	Deaths	8	Taiwan (Province of China)	3	Both	22	All ages	418	Liver cancer due to hepatitis B	3	Rate	1995	3.40328	3.89969	2.92992
1	Deaths	8	Taiwan (Province of China)	3	Both	27	Age-standardized	418	Liver cancer due to hepatitis B	3	Rate	1995	3.58099	4.12457	3.06717
1	Deaths	8	Taiwan (Province of China)	3	Both	22	All ages	419	Liver cancer due to hepatitis C	1	Number	1995	374.987	457.592	297.019
1	Deaths	8	Taiwan (Province of China)	3	Both	22	All ages	419	Liver cancer due to hepatitis C	2	Percent	1995	0.00320391	0.00392282	0.00253709
1	Deaths	8	Taiwan (Province of China)	3	Both	22	All ages	419	Liver cancer due to hepatitis C	3	Rate	1995	1.75342	2.13968	1.38885
1	Deaths	8	Taiwan (Province of China)	3	Both	27	Age-standardized	419	Liver cancer due to hepatitis C	3	Rate	1995	2.09443	2.5348	1.65221
1	Deaths	8	Taiwan (Province of China)	3	Both	22	All ages	420	Liver cancer due to alcohol use	1	Number	1995	105.924	148.64	73.6129
1	Deaths	8	Taiwan (Province of China)	3	Both	22	All ages	420	Liver cancer due to alcohol use	2	Percent	1995	0.000905011	0.00127089	0.000630528
1	Deaths	8	Taiwan (Province of China)	3	Both	22	All ages	420	Liver cancer due to alcohol use	3	Rate	1995	0.495298	0.695034	0.344212
1	Deaths	8	Taiwan (Province of China)	3	Both	27	Age-standardized	420	Liver cancer due to alcohol use	3	Rate	1995	0.543248	0.763586	0.376479
1	Deaths	8	Taiwan (Province of China)	3	Both	22	All ages	421	Liver cancer due to other causes	1	Number	1995	53.259	73.5709	39.3977
1	Deaths	8	Taiwan (Province of China)	3	Both	22	All ages	421	Liver cancer due to other causes	2	Percent	1995	0.000455033	0.000629643	0.000335792
1	Deaths	8	Taiwan (Province of China)	3	Both	22	All ages	421	Liver cancer due to other causes	3	Rate	1995	0.249037	0.344015	0.184222
1	Deaths	8	Taiwan (Province of China)	3	Both	27	Age-standardized	421	Liver cancer due to other causes	3	Rate	1995	0.267223	0.368148	0.195239
1	Deaths	6	China	3	Both	22	All ages	417	Liver cancer	1	Number	1999	122308	137686	107659
1	Deaths	6	China	3	Both	22	All ages	417	Liver cancer	2	Percent	1999	0.0140997	0.0153887	0.0128211
1	Deaths	6	China	3	Both	22	All ages	417	Liver cancer	3	Rate	1999	9.75225	10.9784	8.58418
1	Deaths	6	China	3	Both	27	Age-standardized	417	Liver cancer	3	Rate	1999	10.8818	12.2752	9.58857
1	Deaths	6	China	3	Both	22	All ages	418	Liver cancer due to hepatitis B	1	Number	1999	81135.9	92015.1	70208
1	Deaths	6	China	3	Both	22	All ages	418	Liver cancer due to hepatitis B	2	Percent	1999	0.00935228	0.0103939	0.00832897
1	Deaths	6	China	3	Both	22	All ages	418	Liver cancer due to hepatitis B	3	Rate	1999	6.46937	7.33682	5.59803
1	Deaths	6	China	3	Both	27	Age-standardized	418	Liver cancer due to hepatitis B	3	Rate	1999	6.81837	7.76386	5.9102
1	Deaths	6	China	3	Both	22	All ages	419	Liver cancer due to hepatitis C	1	Number	1999	18754.1	21607.6	15957.1
1	Deaths	6	China	3	Both	22	All ages	419	Liver cancer due to hepatitis C	2	Percent	1999	0.00216253	0.00248358	0.00185024
1	Deaths	6	China	3	Both	22	All ages	419	Liver cancer due to hepatitis C	3	Rate	1999	1.49536	1.72289	1.27234
1	Deaths	6	China	3	Both	27	Age-standardized	419	Liver cancer due to hepatitis C	3	Rate	1999	1.99743	2.32601	1.70357
1	Deaths	6	China	3	Both	22	All ages	420	Liver cancer due to alcohol use	1	Number	1999	9504.45	11713.4	7576.41
1	Deaths	6	China	3	Both	22	All ages	420	Liver cancer due to alcohol use	2	Percent	1999	0.00109589	0.0013485	0.000895633
1	Deaths	6	China	3	Both	22	All ages	420	Liver cancer due to alcohol use	3	Rate	1999	0.757837	0.933966	0.604105
1	Deaths	6	China	3	Both	27	Age-standardized	420	Liver cancer due to alcohol use	3	Rate	1999	0.862571	1.06053	0.684928
1	Deaths	6	China	3	Both	22	All ages	421	Liver cancer due to other causes	1	Number	1999	6139.94	7272.33	5143.5
1	Deaths	6	China	3	Both	22	All ages	421	Liver cancer due to other causes	2	Percent	1999	0.000707832	0.000829757	0.00059986
1	Deaths	6	China	3	Both	22	All ages	421	Liver cancer due to other causes	3	Rate	1999	0.489568	0.579859	0.410117
1	Deaths	6	China	3	Both	27	Age-standardized	421	Liver cancer due to other causes	3	Rate	1999	0.526764	0.62128	0.443261
1	Deaths	1	Global	3	Both	22	All ages	294	All causes	1	Number	1999	4.99128e+07	5.10315e+07	4.89243e+07
1	Deaths	1	Global	3	Both	22	All ages	294	All causes	2	Percent	1999	1	1	1
1	Deaths	1	Global	3	Both	22	All ages	294	All causes	3	Rate	1999	828.72	847.294	812.308
1	Deaths	1	Global	3	Both	27	Age-standardized	294	All causes	3	Rate	1999	1025.28	1045.75	1006.89
1	Deaths	1	Global	3	Both	22	All ages	417	Liver cancer	1	Number	1995	281748	306492	263512
1	Deaths	1	Global	3	Both	22	All ages	417	Liver cancer	2	Percent	1995	0.00575623	0.00621144	0.00541694
1	Deaths	1	Global	3	Both	22	All ages	417	Liver cancer	3	Rate	1995	4.92217	5.35444	4.60358
1	Deaths	1	Global	3	Both	27	Age-standardized	417	Liver cancer	3	Rate	1995	6.21232	6.76977	5.79754
1	Deaths	1	Global	3	Both	22	All ages	418	Liver cancer due to hepatitis B	1	Number	1995	122041	137899	107200
1	Deaths	1	Global	3	Both	22	All ages	418	Liver cancer due to hepatitis B	2	Percent	1995	0.00249314	0.00279633	0.00220653
1	Deaths	1	Global	3	Both	22	All ages	418	Liver cancer due to hepatitis B	3	Rate	1995	2.13207	2.40911	1.8728
1	Deaths	1	Global	3	Both	27	Age-standardized	418	Liver cancer due to hepatitis B	3	Rate	1995	2.56572	2.90991	2.25228
1	Deaths	8	Taiwan (Province of China)	3	Both	22	All ages	996	Liver cancer due to NASH	1	Number	1999	136.008	188.353	97.6573
1	Deaths	8	Taiwan (Province of China)	3	Both	22	All ages	996	Liver cancer due to NASH	2	Percent	1999	0.00109294	0.00151129	0.000788483
1	Deaths	8	Taiwan (Province of China)	3	Both	22	All ages	996	Liver cancer due to NASH	3	Rate	1999	0.615209	0.851984	0.441737
1	Deaths	8	Taiwan (Province of China)	3	Both	27	Age-standardized	996	Liver cancer due to NASH	3	Rate	1999	0.645442	0.899696	0.465141
1	Deaths	8	Taiwan (Province of China)	3	Both	22	All ages	1005	Hepatoblastoma	1	Number	1999	3.99755	4.46629	3.54955
1	Deaths	8	Taiwan (Province of China)	3	Both	22	All ages	1005	Hepatoblastoma	2	Percent	1999	3.21E-05	3.58E-05	2.85E-05
1	Deaths	8	Taiwan (Province of China)	3	Both	22	All ages	1005	Hepatoblastoma	3	Rate	1999	0.0180823	0.0202025	0.0160558
1	Deaths	8	Taiwan (Province of China)	3	Both	27	Age-standardized	1005	Hepatoblastoma	3	Rate	1999	0.0262402	0.0292833	0.0233619
1	Deaths	8	Taiwan (Province of China)	3	Both	22	All ages	294	All causes	1	Number	1998	122022	123083	121041
1	Deaths	8	Taiwan (Province of China)	3	Both	22	All ages	294	All causes	2	Percent	1998	1	1	1
1	Deaths	8	Taiwan (Province of China)	3	Both	22	All ages	294	All causes	3	Rate	1998	556.213	561.051	551.741
1	Deaths	8	Taiwan (Province of China)	3	Both	27	Age-standardized	294	All causes	3	Rate	1998	657.189	662.756	652.197
1	Deaths	1	Global	3	Both	22	All ages	294	All causes	1	Number	2001	5.06488e+07	5.17557e+07	4.96346e+07
1	Deaths	1	Global	3	Both	22	All ages	294	All causes	2	Percent	2001	1	1	1
1	Deaths	1	Global	3	Both	22	All ages	294	All causes	3	Rate	2001	820.064	837.986	803.642
1	Deaths	1	Global	3	Both	27	Age-standardized	294	All causes	3	Rate	2001	1000.19	1019.43	982.43
1	Deaths	8	Taiwan (Province of China)	3	Both	22	All ages	417	Liver cancer	1	Number	1991	1349	1463.03	1243.88
1	Deaths	8	Taiwan (Province of China)	3	Both	22	All ages	417	Liver cancer	2	Percent	1991	0.0128838	0.013965	0.0118565
1	Deaths	8	Taiwan (Province of China)	3	Both	22	All ages	417	Liver cancer	3	Rate	1991	6.55075	7.10445	6.04025
1	Deaths	8	Taiwan (Province of China)	3	Both	27	Age-standardized	417	Liver cancer	3	Rate	1991	7.77738	8.46432	7.13929
1	Deaths	8	Taiwan (Province of China)	3	Both	22	All ages	418	Liver cancer due to hepatitis B	1	Number	1991	772.659	893.552	662.675
1	Deaths	8	Taiwan (Province of China)	3	Both	22	All ages	418	Liver cancer due to hepatitis B	2	Percent	1991	0.00737932	0.00849987	0.00632428
1	Deaths	8	Taiwan (Province of China)	3	Both	22	All ages	418	Liver cancer due to hepatitis B	3	Rate	1991	3.75203	4.33908	3.21795
1	Deaths	8	Taiwan (Province of China)	3	Both	27	Age-standardized	418	Liver cancer due to hepatitis B	3	Rate	1991	4.23104	4.94039	3.61237
1	Deaths	8	Taiwan (Province of China)	3	Both	22	All ages	419	Liver cancer due to hepatitis C	1	Number	1991	335.974	425.18	260.228
1	Deaths	8	Taiwan (Province of China)	3	Both	22	All ages	419	Liver cancer due to hepatitis C	2	Percent	1991	0.00320887	0.0040443	0.00249807
1	Deaths	8	Taiwan (Province of China)	3	Both	22	All ages	419	Liver cancer due to hepatitis C	3	Rate	1991	1.63149	2.06467	1.26367
1	Deaths	8	Taiwan (Province of China)	3	Both	27	Age-standardized	419	Liver cancer due to hepatitis C	3	Rate	1991	2.15236	2.69544	1.68356
1	Deaths	8	Taiwan (Province of China)	3	Both	22	All ages	420	Liver cancer due to alcohol use	1	Number	1991	102.636	147.382	70.6681
1	Deaths	8	Taiwan (Province of China)	3	Both	22	All ages	420	Liver cancer due to alcohol use	2	Percent	1991	0.00098021	0.00140648	0.000676916
1	Deaths	8	Taiwan (Province of China)	3	Both	22	All ages	420	Liver cancer due to alcohol use	3	Rate	1991	0.498398	0.715686	0.343164
1	Deaths	8	Taiwan (Province of China)	3	Both	27	Age-standardized	420	Liver cancer due to alcohol use	3	Rate	1991	0.592076	0.840731	0.40843
1	Deaths	8	Taiwan (Province of China)	3	Both	22	All ages	421	Liver cancer due to other causes	1	Number	1991	53.0236	74.7804	37.9754
1	Deaths	8	Taiwan (Province of China)	3	Both	22	All ages	421	Liver cancer due to other causes	2	Percent	1991	0.00050641	0.000714547	0.000362117
1	Deaths	8	Taiwan (Province of China)	3	Both	22	All ages	421	Liver cancer due to other causes	3	Rate	1991	0.257482	0.363133	0.184408
1	Deaths	8	Taiwan (Province of China)	3	Both	27	Age-standardized	421	Liver cancer due to other causes	3	Rate	1991	0.29468	0.411832	0.212091
1	Deaths	1	Global	3	Both	22	All ages	417	Liver cancer	1	Number	2000	327011	352454	306569
1	Deaths	1	Global	3	Both	22	All ages	417	Liver cancer	2	Percent	2000	0.00650235	0.00697447	0.00611596
1	Deaths	1	Global	3	Both	22	All ages	417	Liver cancer	3	Rate	2000	5.36191	5.77909	5.02672
1	Deaths	1	Global	3	Both	27	Age-standardized	417	Liver cancer	3	Rate	2000	6.47924	6.97873	6.0793
1	Deaths	1	Global	3	Both	22	All ages	418	Liver cancer due to hepatitis B	1	Number	2000	142792	161076	126002
1	Deaths	1	Global	3	Both	22	All ages	418	Liver cancer due to hepatitis B	2	Percent	2000	0.00283907	0.00320004	0.0025221
1	Deaths	1	Global	3	Both	22	All ages	418	Liver cancer due to hepatitis B	3	Rate	2000	2.34132	2.64111	2.06603
1	Deaths	1	Global	3	Both	27	Age-standardized	418	Liver cancer due to hepatitis B	3	Rate	2000	2.70085	3.05425	2.37473
1	Deaths	1	Global	3	Both	22	All ages	294	All causes	1	Number	2004	5.20951e+07	5.31142e+07	5.09475e+07
1	Deaths	1	Global	3	Both	22	All ages	294	All causes	2	Percent	2004	1	1	1
1	Deaths	1	Global	3	Both	22	All ages	294	All causes	3	Rate	2004	811.656	827.533	793.776
1	Deaths	1	Global	3	Both	27	Age-standardized	294	All causes	3	Rate	2004	966.702	984.788	946.795
1	Deaths	1	Global	3	Both	22	All ages	419	Liver cancer due to hepatitis C	1	Number	2000	92713.3	105787	81514.9
1	Deaths	1	Global	3	Both	22	All ages	419	Liver cancer due to hepatitis C	2	Percent	2000	0.00184364	0.00209221	0.00162609
1	Deaths	1	Global	3	Both	22	All ages	419	Liver cancer due to hepatitis C	3	Rate	2000	1.5202	1.73455	1.33658
1	Deaths	1	Global	3	Both	27	Age-standardized	419	Liver cancer due to hepatitis C	3	Rate	2000	1.96109	2.24051	1.72577
1	Deaths	1	Global	3	Both	22	All ages	420	Liver cancer due to alcohol use	1	Number	2000	52180.7	62511.9	43615.8
1	Deaths	1	Global	3	Both	22	All ages	420	Liver cancer due to alcohol use	2	Percent	2000	0.00103771	0.0012495	0.000865381
1	Deaths	1	Global	3	Both	22	All ages	420	Liver cancer due to alcohol use	3	Rate	2000	0.855593	1.02499	0.715157
1	Deaths	1	Global	3	Both	27	Age-standardized	420	Liver cancer due to alcohol use	3	Rate	2000	1.04523	1.25	0.871699
1	Deaths	1	Global	3	Both	22	All ages	421	Liver cancer due to other causes	1	Number	2000	14081.4	16855.7	11689.8
1	Deaths	1	Global	3	Both	22	All ages	421	Liver cancer due to other causes	2	Percent	2000	0.000279988	0.000334961	0.000235105
1	Deaths	1	Global	3	Both	22	All ages	421	Liver cancer due to other causes	3	Rate	2000	0.230888	0.276378	0.191674
1	Deaths	1	Global	3	Both	27	Age-standardized	421	Liver cancer due to other causes	3	Rate	2000	0.272697	0.327225	0.225066
1	Deaths	1	Global	3	Both	22	All ages	417	Liver cancer	1	Number	2003	335612	357457	316465
1	Deaths	1	Global	3	Both	22	All ages	417	Liver cancer	2	Percent	2003	0.00649453	0.00688493	0.0061593
1	Deaths	1	Global	3	Both	22	All ages	417	Liver cancer	3	Rate	2003	5.29681	5.64158	4.99461
1	Deaths	1	Global	3	Both	27	Age-standardized	417	Liver cancer	3	Rate	2003	6.22876	6.63848	5.8671
1	Deaths	1	Global	3	Both	22	All ages	418	Liver cancer due to hepatitis B	1	Number	2003	142299	161731	125687
1	Deaths	1	Global	3	Both	22	All ages	418	Liver cancer due to hepatitis B	2	Percent	2003	0.00275339	0.00311048	0.00244798
1	Deaths	1	Global	3	Both	22	All ages	418	Liver cancer due to hepatitis B	3	Rate	2003	2.24584	2.55252	1.98366
1	Deaths	1	Global	3	Both	27	Age-standardized	418	Liver cancer due to hepatitis B	3	Rate	2003	2.52764	2.87152	2.2277
1	Deaths	8	Taiwan (Province of China)	3	Both	22	All ages	294	All causes	1	Number	2003	130108	131258	128920
1	Deaths	8	Taiwan (Province of China)	3	Both	22	All ages	294	All causes	2	Percent	2003	1	1	1
1	Deaths	8	Taiwan (Province of China)	3	Both	22	All ages	294	All causes	3	Rate	2003	575.081	580.164	569.829
1	Deaths	8	Taiwan (Province of China)	3	Both	27	Age-standardized	294	All causes	3	Rate	2003	583.533	588.232	578.332
1	Deaths	1	Global	3	Both	22	All ages	419	Liver cancer due to hepatitis C	1	Number	1995	79720	91530.5	70231.7
1	Deaths	1	Global	3	Both	22	All ages	419	Liver cancer due to hepatitis C	2	Percent	1995	0.0016288	0.00186581	0.00143583
1	Deaths	1	Global	3	Both	22	All ages	419	Liver cancer due to hepatitis C	3	Rate	1995	1.39272	1.59905	1.22696
1	Deaths	1	Global	3	Both	27	Age-standardized	419	Liver cancer due to hepatitis C	3	Rate	1995	1.88623	2.15355	1.65756
1	Deaths	1	Global	3	Both	22	All ages	420	Liver cancer due to alcohol use	1	Number	1995	45460.4	54875.3	36980.9
1	Deaths	1	Global	3	Both	22	All ages	420	Liver cancer due to alcohol use	2	Percent	1995	0.000928871	0.00112091	0.000761606
1	Deaths	1	Global	3	Both	22	All ages	420	Liver cancer due to alcohol use	3	Rate	1995	0.794199	0.958677	0.64606
1	Deaths	1	Global	3	Both	27	Age-standardized	420	Liver cancer due to alcohol use	3	Rate	1995	1.01819	1.22201	0.835486
1	Deaths	1	Global	3	Both	22	All ages	421	Liver cancer due to other causes	1	Number	1995	12212.7	14819.1	10172.2
1	Deaths	1	Global	3	Both	22	All ages	421	Liver cancer due to other causes	2	Percent	1995	0.000249509	0.000301603	0.000208236
1	Deaths	1	Global	3	Both	22	All ages	421	Liver cancer due to other causes	3	Rate	1995	0.213357	0.258891	0.177709
1	Deaths	1	Global	3	Both	27	Age-standardized	421	Liver cancer due to other causes	3	Rate	1995	0.263035	0.319971	0.217486
1	Deaths	8	Taiwan (Province of China)	3	Both	22	All ages	996	Liver cancer due to NASH	1	Number	2003	212.215	288.057	152.959
1	Deaths	8	Taiwan (Province of China)	3	Both	22	All ages	996	Liver cancer due to NASH	2	Percent	2003	0.00163107	0.00221303	0.00117965
1	Deaths	8	Taiwan (Province of China)	3	Both	22	All ages	996	Liver cancer due to NASH	3	Rate	2003	0.937995	1.27322	0.676085
1	Deaths	8	Taiwan (Province of China)	3	Both	27	Age-standardized	996	Liver cancer due to NASH	3	Rate	2003	0.89035	1.21528	0.634996
1	Deaths	8	Taiwan (Province of China)	3	Both	22	All ages	1005	Hepatoblastoma	1	Number	2003	5.80106	6.65202	5.10968
1	Deaths	8	Taiwan (Province of China)	3	Both	22	All ages	1005	Hepatoblastoma	2	Percent	2003	4.46E-05	5.11E-05	3.93E-05
1	Deaths	8	Taiwan (Province of China)	3	Both	22	All ages	1005	Hepatoblastoma	3	Rate	2003	0.0256408	0.0294021	0.0225849
1	Deaths	8	Taiwan (Province of China)	3	Both	27	Age-standardized	1005	Hepatoblastoma	3	Rate	2003	0.0433098	0.0496599	0.0382984
1	Deaths	6	China	3	Both	22	All ages	294	All causes	1	Number	1998	8.57881e+06	9.09742e+06	8.06643e+06
1	Deaths	6	China	3	Both	22	All ages	294	All causes	2	Percent	1998	1	1	1
1	Deaths	6	China	3	Both	22	All ages	294	All causes	3	Rate	1998	686.521	728.023	645.517
1	Deaths	6	China	3	Both	27	Age-standardized	294	All causes	3	Rate	1998	1039.51	1097.53	985.004
1	Deaths	1	Global	3	Both	22	All ages	294	All causes	1	Number	2006	5.1664e+07	5.2765e+07	5.06019e+07
1	Deaths	1	Global	3	Both	22	All ages	294	All causes	2	Percent	2006	1	1	1
1	Deaths	1	Global	3	Both	22	All ages	294	All causes	3	Rate	2006	784.128	800.839	768.009
1	Deaths	1	Global	3	Both	27	Age-standardized	294	All causes	3	Rate	2006	915.143	933.35	897.636
1	Deaths	6	China	3	Both	22	All ages	294	All causes	1	Number	2000	8.89711e+06	9.46945e+06	8.33872e+06
1	Deaths	6	China	3	Both	22	All ages	294	All causes	2	Percent	2000	1	1	1
1	Deaths	6	China	3	Both	22	All ages	294	All causes	3	Rate	2000	706.633	752.089	662.283
1	Deaths	6	China	3	Both	27	Age-standardized	294	All causes	3	Rate	2000	1029.57	1086.1	972.577
1	Deaths	6	China	3	Both	22	All ages	417	Liver cancer	1	Number	1997	113510	127181	100764
1	Deaths	6	China	3	Both	22	All ages	417	Liver cancer	2	Percent	1997	0.0133016	0.0145864	0.0122207
1	Deaths	6	China	3	Both	22	All ages	417	Liver cancer	3	Rate	1997	9.11735	10.2154	8.09353
1	Deaths	6	China	3	Both	27	Age-standardized	417	Liver cancer	3	Rate	1997	10.595	11.9373	9.41111
1	Deaths	6	China	3	Both	22	All ages	418	Liver cancer due to hepatitis B	1	Number	1997	74759.8	84875.1	65484
1	Deaths	6	China	3	Both	22	All ages	418	Liver cancer due to hepatitis B	2	Percent	1997	0.00876021	0.00971641	0.0079233
1	Deaths	6	China	3	Both	22	All ages	418	Liver cancer due to hepatitis B	3	Rate	1997	6.00484	6.81732	5.25979
1	Deaths	6	China	3	Both	27	Age-standardized	418	Liver cancer due to hepatitis B	3	Rate	1997	6.57426	7.50295	5.71765
1	Deaths	6	China	3	Both	22	All ages	419	Liver cancer due to hepatitis C	1	Number	1997	17589.4	20618.6	15013.7
1	Deaths	6	China	3	Both	22	All ages	419	Liver cancer due to hepatitis C	2	Percent	1997	0.00206158	0.00238184	0.00177774
1	Deaths	6	China	3	Both	22	All ages	419	Liver cancer due to hepatitis C	3	Rate	1997	1.41281	1.65612	1.20593
1	Deaths	6	China	3	Both	27	Age-standardized	419	Liver cancer due to hepatitis C	3	Rate	1997	1.99006	2.3248	1.70245
1	Deaths	6	China	3	Both	22	All ages	420	Liver cancer due to alcohol use	1	Number	1997	8973.04	11003.6	7203.81
1	Deaths	6	China	3	Both	22	All ages	420	Liver cancer due to alcohol use	2	Percent	1997	0.00105138	0.00128532	0.000859433
1	Deaths	6	China	3	Both	22	All ages	420	Liver cancer due to alcohol use	3	Rate	1997	0.720731	0.883833	0.578624
1	Deaths	6	China	3	Both	27	Age-standardized	420	Liver cancer due to alcohol use	3	Rate	1997	0.855461	1.04463	0.687278
1	Deaths	6	China	3	Both	22	All ages	421	Liver cancer due to other causes	1	Number	1997	5723.31	6849.6	4806.54
1	Deaths	6	China	3	Both	22	All ages	421	Liver cancer due to other causes	2	Percent	1997	0.000670651	0.000786837	0.000568851
1	Deaths	6	China	3	Both	22	All ages	421	Liver cancer due to other causes	3	Rate	1997	0.459707	0.550173	0.38607
1	Deaths	6	China	3	Both	27	Age-standardized	421	Liver cancer due to other causes	3	Rate	1997	0.514029	0.613752	0.429598
1	Deaths	6	China	3	Both	22	All ages	417	Liver cancer	1	Number	1991	96313.5	113634	81526.1
1	Deaths	6	China	3	Both	22	All ages	417	Liver cancer	2	Percent	1991	0.0112596	0.0126495	0.0100623
1	Deaths	6	China	3	Both	22	All ages	417	Liver cancer	3	Rate	1991	8.0745	9.52657	6.8348
1	Deaths	6	China	3	Both	27	Age-standardized	417	Liver cancer	3	Rate	1991	10.6012	12.4374	9.01048
1	Deaths	6	China	3	Both	22	All ages	418	Liver cancer due to hepatitis B	1	Number	1991	62436.3	74659.8	51343.1
1	Deaths	6	China	3	Both	22	All ages	418	Liver cancer due to hepatitis B	2	Percent	1991	0.00729789	0.00836709	0.00636094
1	Deaths	6	China	3	Both	22	All ages	418	Liver cancer due to hepatitis B	3	Rate	1991	5.23438	6.25915	4.30438
1	Deaths	6	China	3	Both	27	Age-standardized	418	Liver cancer due to hepatitis B	3	Rate	1991	6.45588	7.68388	5.30916
1	Deaths	6	China	3	Both	22	All ages	419	Liver cancer due to hepatitis C	1	Number	1991	15442.8	18581.4	12421.7
1	Deaths	6	China	3	Both	22	All ages	419	Liver cancer due to hepatitis C	2	Percent	1991	0.00180611	0.00208882	0.00153183
1	Deaths	6	China	3	Both	22	All ages	419	Liver cancer due to hepatitis C	3	Rate	1991	1.29466	1.55778	1.04138
1	Deaths	6	China	3	Both	27	Age-standardized	419	Liver cancer due to hepatitis C	3	Rate	1991	2.11923	2.48343	1.7422
1	Deaths	6	China	3	Both	22	All ages	420	Liver cancer due to alcohol use	1	Number	1991	7708.81	9688.83	5983.2
1	Deaths	6	China	3	Both	22	All ages	420	Liver cancer due to alcohol use	2	Percent	1991	0.000901108	0.00110291	0.000722692
1	Deaths	6	China	3	Both	22	All ages	420	Liver cancer due to alcohol use	3	Rate	1991	0.646273	0.812269	0.501605
1	Deaths	6	China	3	Both	27	Age-standardized	420	Liver cancer due to alcohol use	3	Rate	1991	0.863016	1.07411	0.671712
1	Deaths	6	China	3	Both	22	All ages	421	Liver cancer due to other causes	1	Number	1991	4988.82	6244.71	4026.77
1	Deaths	6	China	3	Both	22	All ages	421	Liver cancer due to other causes	2	Percent	1991	0.000583185	0.000708735	0.000485752
1	Deaths	6	China	3	Both	22	All ages	421	Liver cancer due to other causes	3	Rate	1991	0.418241	0.523529	0.337587
1	Deaths	6	China	3	Both	27	Age-standardized	421	Liver cancer due to other causes	3	Rate	1991	0.527081	0.655979	0.42671
1	Deaths	6	China	3	Both	22	All ages	996	Liver cancer due to NASH	1	Number	1998	5243.37	6277.5	4350.43
1	Deaths	6	China	3	Both	22	All ages	996	Liver cancer due to NASH	2	Percent	1998	0.000610946	0.000714728	0.000511801
1	Deaths	6	China	3	Both	22	All ages	996	Liver cancer due to NASH	3	Rate	1998	0.419602	0.502358	0.348144
1	Deaths	6	China	3	Both	27	Age-standardized	996	Liver cancer due to NASH	3	Rate	1998	0.512575	0.618601	0.421474
1	Deaths	6	China	3	Both	22	All ages	1005	Hepatoblastoma	1	Number	1998	1369.79	1574.47	1189.92
1	Deaths	6	China	3	Both	22	All ages	1005	Hepatoblastoma	2	Percent	1998	0.00015983	0.000185742	0.000134829
1	Deaths	6	China	3	Both	22	All ages	1005	Hepatoblastoma	3	Rate	1998	0.109617	0.125997	0.0952237
1	Deaths	6	China	3	Both	27	Age-standardized	1005	Hepatoblastoma	3	Rate	1998	0.158087	0.18208	0.136731
1	Deaths	1	Global	3	Both	22	All ages	294	All causes	1	Number	2008	5.24815e+07	5.36644e+07	5.13148e+07
1	Deaths	1	Global	3	Both	22	All ages	294	All causes	2	Percent	2008	1	1	1
1	Deaths	1	Global	3	Both	22	All ages	294	All causes	3	Rate	2008	775.374	792.85	758.137
1	Deaths	1	Global	3	Both	27	Age-standardized	294	All causes	3	Rate	2008	886.264	904.972	867.813
1	Deaths	1	Global	3	Both	22	All ages	419	Liver cancer due to hepatitis C	1	Number	2003	97767.4	110550	86216
1	Deaths	1	Global	3	Both	22	All ages	419	Liver cancer due to hepatitis C	2	Percent	2003	0.00189206	0.00213238	0.00167142
1	Deaths	1	Global	3	Both	22	All ages	419	Liver cancer due to hepatitis C	3	Rate	2003	1.54302	1.74476	1.36071
1	Deaths	1	Global	3	Both	27	Age-standardized	419	Liver cancer due to hepatitis C	3	Rate	2003	1.92372	2.17241	1.69802
1	Deaths	1	Global	3	Both	22	All ages	420	Liver cancer due to alcohol use	1	Number	2003	55084	65530.1	45968.5
1	Deaths	1	Global	3	Both	22	All ages	420	Liver cancer due to alcohol use	2	Percent	2003	0.00106609	0.00126711	0.000889574
1	Deaths	1	Global	3	Both	22	All ages	420	Liver cancer due to alcohol use	3	Rate	2003	0.869366	1.03423	0.725499
1	Deaths	1	Global	3	Both	27	Age-standardized	420	Liver cancer due to alcohol use	3	Rate	2003	1.02918	1.2222	0.860631
1	Deaths	1	Global	3	Both	22	All ages	421	Liver cancer due to other causes	1	Number	2003	14370.8	17068.8	12103.9
1	Deaths	1	Global	3	Both	22	All ages	421	Liver cancer due to other causes	2	Percent	2003	0.00027808	0.00033031	0.000232793
1	Deaths	1	Global	3	Both	22	All ages	421	Liver cancer due to other causes	3	Rate	2003	0.226807	0.269388	0.19103
1	Deaths	1	Global	3	Both	27	Age-standardized	421	Liver cancer due to other causes	3	Rate	2003	0.261339	0.311816	0.218
1	Deaths	8	Taiwan (Province of China)	3	Both	22	All ages	294	All causes	1	Number	2005	138662	139808	137502
1	Deaths	8	Taiwan (Province of China)	3	Both	22	All ages	294	All causes	2	Percent	2005	1	1	1
1	Deaths	8	Taiwan (Province of China)	3	Both	22	All ages	294	All causes	3	Rate	2005	607.934	612.959	602.846
1	Deaths	8	Taiwan (Province of China)	3	Both	27	Age-standardized	294	All causes	3	Rate	2005	575.341	580.001	570.761
1	Deaths	8	Taiwan (Province of China)	3	Both	22	All ages	294	All causes	1	Number	2007	139624	140748	138461
1	Deaths	8	Taiwan (Province of China)	3	Both	22	All ages	294	All causes	2	Percent	2007	1	1	1
1	Deaths	8	Taiwan (Province of China)	3	Both	22	All ages	294	All causes	3	Rate	2007	607.649	612.54	602.586
1	Deaths	8	Taiwan (Province of China)	3	Both	27	Age-standardized	294	All causes	3	Rate	2007	538.018	542.21	533.712
1	Deaths	6	China	3	Both	22	All ages	996	Liver cancer due to NASH	1	Number	2000	5814.83	6909.45	4783.81
1	Deaths	6	China	3	Both	22	All ages	996	Liver cancer due to NASH	2	Percent	2000	0.000653522	0.000763124	0.000542929
1	Deaths	6	China	3	Both	22	All ages	996	Liver cancer due to NASH	3	Rate	2000	0.46183	0.548767	0.379943
1	Deaths	6	China	3	Both	27	Age-standardized	996	Liver cancer due to NASH	3	Rate	2000	0.539438	0.635058	0.440843
1	Deaths	6	China	3	Both	22	All ages	1005	Hepatoblastoma	1	Number	2000	1157.86	1350.47	987.585
1	Deaths	6	China	3	Both	22	All ages	1005	Hepatoblastoma	2	Percent	2000	0.000130264	0.00015098	0.000110364
1	Deaths	6	China	3	Both	22	All ages	1005	Hepatoblastoma	3	Rate	2000	0.09196	0.107258	0.0784367
1	Deaths	6	China	3	Both	27	Age-standardized	1005	Hepatoblastoma	3	Rate	2000	0.14565	0.170067	0.124121
1	Deaths	1	Global	3	Both	22	All ages	294	All causes	1	Number	2007	5.17888e+07	5.29979e+07	5.07107e+07
1	Deaths	1	Global	3	Both	22	All ages	294	All causes	2	Percent	2007	1	1	1
1	Deaths	1	Global	3	Both	22	All ages	294	All causes	3	Rate	2007	775.586	793.692	759.439
1	Deaths	1	Global	3	Both	27	Age-standardized	294	All causes	3	Rate	2007	895.856	915.767	878.467
1	Deaths	1	Global	3	Both	22	All ages	294	All causes	1	Number	2005	5.21593e+07	5.32422e+07	5.11134e+07
1	Deaths	1	Global	3	Both	22	All ages	294	All causes	2	Percent	2005	1	1	1
1	Deaths	1	Global	3	Both	22	All ages	294	All causes	3	Rate	2005	802.162	818.816	786.076
1	Deaths	1	Global	3	Both	27	Age-standardized	294	All causes	3	Rate	2005	946.373	964.766	928.528
1	Deaths	6	China	3	Both	22	All ages	294	All causes	1	Number	2005	9.54534e+06	1.01322e+07	8.9867e+06
1	Deaths	6	China	3	Both	22	All ages	294	All causes	2	Percent	2005	1	1	1
1	Deaths	6	China	3	Both	22	All ages	294	All causes	3	Rate	2005	738.315	783.708	695.105
1	Deaths	6	China	3	Both	27	Age-standardized	294	All causes	3	Rate	2005	970.462	1021.1	920.902
1	Deaths	8	Taiwan (Province of China)	3	Both	22	All ages	294	All causes	1	Number	2000	125354	126321	124357
1	Deaths	8	Taiwan (Province of China)	3	Both	22	All ages	294	All causes	2	Percent	2000	1	1	1
1	Deaths	8	Taiwan (Province of China)	3	Both	22	All ages	294	All causes	3	Rate	2000	563.008	567.352	558.53
1	Deaths	8	Taiwan (Province of China)	3	Both	27	Age-standardized	294	All causes	3	Rate	2000	627.187	631.945	622.353
1	Deaths	1	Global	3	Both	22	All ages	996	Liver cancer due to NASH	1	Number	2000	21184.7	25852.3	17154
1	Deaths	1	Global	3	Both	22	All ages	996	Liver cancer due to NASH	2	Percent	2000	0.000421249	0.000514517	0.000344586
1	Deaths	1	Global	3	Both	22	All ages	996	Liver cancer due to NASH	3	Rate	2000	0.34736	0.423893	0.28127
1	Deaths	1	Global	3	Both	27	Age-standardized	996	Liver cancer due to NASH	3	Rate	2000	0.433029	0.533898	0.350017
1	Deaths	1	Global	3	Both	22	All ages	1005	Hepatoblastoma	1	Number	2000	4058.69	4635.42	3459.47
1	Deaths	1	Global	3	Both	22	All ages	1005	Hepatoblastoma	2	Percent	2000	8.07E-05	9.11E-05	6.92E-05
1	Deaths	1	Global	3	Both	22	All ages	1005	Hepatoblastoma	3	Rate	2000	0.0665492	0.0760057	0.0567241
1	Deaths	1	Global	3	Both	27	Age-standardized	1005	Hepatoblastoma	3	Rate	2000	0.0663436	0.0758488	0.0565024
1	Deaths	1	Global	3	Both	22	All ages	996	Liver cancer due to NASH	1	Number	2003	22547.3	27520.6	18349.1
1	Deaths	1	Global	3	Both	22	All ages	996	Liver cancer due to NASH	2	Percent	2003	0.000436334	0.000532494	0.000356045
1	Deaths	1	Global	3	Both	22	All ages	996	Liver cancer due to NASH	3	Rate	2003	0.355854	0.434344	0.289595
1	Deaths	1	Global	3	Both	27	Age-standardized	996	Liver cancer due to NASH	3	Rate	2003	0.429404	0.523798	0.351143
1	Deaths	1	Global	3	Both	22	All ages	1005	Hepatoblastoma	1	Number	2003	3543.96	4026.24	3086.26
1	Deaths	1	Global	3	Both	22	All ages	1005	Hepatoblastoma	2	Percent	2003	6.86E-05	7.72E-05	5.98E-05
1	Deaths	1	Global	3	Both	22	All ages	1005	Hepatoblastoma	3	Rate	2003	0.0559326	0.0635442	0.048709
1	Deaths	1	Global	3	Both	27	Age-standardized	1005	Hepatoblastoma	3	Rate	2003	0.0574736	0.065342	0.049977
1	Deaths	1	Global	3	Both	22	All ages	294	All causes	1	Number	2009	5.24421e+07	5.35788e+07	5.10948e+07
1	Deaths	1	Global	3	Both	22	All ages	294	All causes	2	Percent	2009	1	1	1
1	Deaths	1	Global	3	Both	22	All ages	294	All causes	3	Rate	2009	764.344	780.911	744.706
1	Deaths	1	Global	3	Both	27	Age-standardized	294	All causes	3	Rate	2009	864.706	882.155	843.983
1	Deaths	8	Taiwan (Province of China)	3	Both	22	All ages	294	All causes	1	Number	2008	141706	142927	140537
1	Deaths	8	Taiwan (Province of China)	3	Both	22	All ages	294	All causes	2	Percent	2008	1	1	1
1	Deaths	8	Taiwan (Province of China)	3	Both	22	All ages	294	All causes	3	Rate	2008	614.706	620.001	609.634
1	Deaths	8	Taiwan (Province of China)	3	Both	27	Age-standardized	294	All causes	3	Rate	2008	526.203	530.592	522.075
1	Deaths	1	Global	3	Both	22	All ages	417	Liver cancer	1	Number	1999	317285	342358	296133
1	Deaths	1	Global	3	Both	22	All ages	417	Liver cancer	2	Percent	1999	0.00635676	0.00684115	0.00594448
1	Deaths	1	Global	3	Both	22	All ages	417	Liver cancer	3	Rate	1999	5.268	5.68429	4.9168
1	Deaths	1	Global	3	Both	27	Age-standardized	417	Liver cancer	3	Rate	1999	6.42472	6.93834	5.96715
1	Deaths	1	Global	3	Both	22	All ages	418	Liver cancer due to hepatitis B	1	Number	1999	137883	157390	120824
1	Deaths	1	Global	3	Both	22	All ages	418	Liver cancer due to hepatitis B	2	Percent	1999	0.00276227	0.00314476	0.00244161
1	Deaths	1	Global	3	Both	22	All ages	418	Liver cancer due to hepatitis B	3	Rate	1999	2.28932	2.6132	2.00608
1	Deaths	1	Global	3	Both	27	Age-standardized	418	Liver cancer due to hepatitis B	3	Rate	1999	2.66358	3.05241	2.33142
1	Deaths	6	China	3	Both	22	All ages	996	Liver cancer due to NASH	1	Number	2005	5724.81	6726.47	4756.5
1	Deaths	6	China	3	Both	22	All ages	996	Liver cancer due to NASH	2	Percent	2005	0.000599732	0.000699574	0.00051143
1	Deaths	6	China	3	Both	22	All ages	996	Liver cancer due to NASH	3	Rate	2005	0.442804	0.520281	0.367907
1	Deaths	6	China	3	Both	27	Age-standardized	996	Liver cancer due to NASH	3	Rate	2005	0.468913	0.553558	0.389001
1	Deaths	6	China	3	Both	22	All ages	1005	Hepatoblastoma	1	Number	2005	556.37	629.466	492.036
1	Deaths	6	China	3	Both	22	All ages	1005	Hepatoblastoma	2	Percent	2005	5.83E-05	6.66E-05	5.09E-05
1	Deaths	6	China	3	Both	22	All ages	1005	Hepatoblastoma	3	Rate	2005	0.0430343	0.0486881	0.0380581
1	Deaths	6	China	3	Both	27	Age-standardized	1005	Hepatoblastoma	3	Rate	2005	0.07743	0.0876853	0.0684461
1	Deaths	6	China	3	Both	22	All ages	294	All causes	1	Number	1995	8.59779e+06	9.12987e+06	8.05106e+06
1	Deaths	6	China	3	Both	22	All ages	294	All causes	2	Percent	1995	1	1	1
1	Deaths	6	China	3	Both	22	All ages	294	All causes	3	Rate	1995	696.885	740.011	652.57
1	Deaths	6	China	3	Both	27	Age-standardized	294	All causes	3	Rate	1995	1105.38	1167.24	1043.16
1	Deaths	1	Global	3	Both	22	All ages	294	All causes	1	Number	2011	5.32075e+07	5.45538e+07	5.17485e+07
1	Deaths	1	Global	3	Both	22	All ages	294	All causes	2	Percent	2011	1	1	1
1	Deaths	1	Global	3	Both	22	All ages	294	All causes	3	Rate	2011	756.02	775.149	735.289
1	Deaths	1	Global	3	Both	27	Age-standardized	294	All causes	3	Rate	2011	836.428	856.75	814.352
1	Deaths	8	Taiwan (Province of China)	3	Both	22	All ages	996	Liver cancer due to NASH	1	Number	2008	331.173	458.813	233.557
1	Deaths	8	Taiwan (Province of China)	3	Both	22	All ages	996	Liver cancer due to NASH	2	Percent	2008	0.00233698	0.00323656	0.00165708
1	Deaths	8	Taiwan (Province of China)	3	Both	22	All ages	996	Liver cancer due to NASH	3	Rate	2008	1.43659	1.99028	1.01315
1	Deaths	8	Taiwan (Province of China)	3	Both	27	Age-standardized	996	Liver cancer due to NASH	3	Rate	2008	1.18567	1.6427	0.830926
1	Deaths	8	Taiwan (Province of China)	3	Both	22	All ages	1005	Hepatoblastoma	1	Number	2008	5.27086	5.89277	4.65781
1	Deaths	8	Taiwan (Province of China)	3	Both	22	All ages	1005	Hepatoblastoma	2	Percent	2008	3.72E-05	4.15E-05	3.28E-05
1	Deaths	8	Taiwan (Province of China)	3	Both	22	All ages	1005	Hepatoblastoma	3	Rate	2008	0.0228644	0.0255622	0.0202051
1	Deaths	8	Taiwan (Province of China)	3	Both	27	Age-standardized	1005	Hepatoblastoma	3	Rate	2008	0.0490432	0.0545816	0.0434383
1	Deaths	6	China	3	Both	22	All ages	417	Liver cancer	1	Number	2005	122461	133247	111110
1	Deaths	6	China	3	Both	22	All ages	417	Liver cancer	2	Percent	2005	0.0128271	0.013614	0.0121027
1	Deaths	6	China	3	Both	22	All ages	417	Liver cancer	3	Rate	2005	9.47217	10.3064	8.59417
1	Deaths	6	China	3	Both	27	Age-standardized	417	Liver cancer	3	Rate	2005	9.4153	10.2077	8.53544
1	Deaths	6	China	3	Both	22	All ages	418	Liver cancer due to hepatitis B	1	Number	2005	79865.9	88636.8	71080.9
1	Deaths	6	China	3	Both	22	All ages	418	Liver cancer due to hepatitis B	2	Percent	2005	0.00836522	0.00904098	0.00768009
1	Deaths	6	China	3	Both	22	All ages	418	Liver cancer due to hepatitis B	3	Rate	2005	6.17749	6.8559	5.49798
1	Deaths	6	China	3	Both	27	Age-standardized	418	Liver cancer due to hepatitis B	3	Rate	2005	5.82234	6.44788	5.20855
1	Deaths	6	China	3	Both	22	All ages	419	Liver cancer due to hepatitis C	1	Number	2005	20240.8	22839.4	17320
1	Deaths	6	China	3	Both	22	All ages	419	Liver cancer due to hepatitis C	2	Percent	2005	0.00212025	0.0023688	0.00186123
1	Deaths	6	China	3	Both	22	All ages	419	Liver cancer due to hepatitis C	3	Rate	2005	1.56559	1.76659	1.33967
1	Deaths	6	China	3	Both	27	Age-standardized	419	Liver cancer due to hepatitis C	3	Rate	2005	1.8118	2.04983	1.55313
1	Deaths	6	China	3	Both	22	All ages	420	Liver cancer due to alcohol use	1	Number	2005	10060.5	12349.6	8258.01
1	Deaths	6	China	3	Both	22	All ages	420	Liver cancer due to alcohol use	2	Percent	2005	0.00105363	0.00127612	0.000879509
1	Deaths	6	China	3	Both	22	All ages	420	Liver cancer due to alcohol use	3	Rate	2005	0.778164	0.955217	0.638742
1	Deaths	6	China	3	Both	27	Age-standardized	420	Liver cancer due to alcohol use	3	Rate	2005	0.78373	0.957062	0.644273
1	Deaths	6	China	3	Both	22	All ages	421	Liver cancer due to other causes	1	Number	2005	6012.93	7037.52	5128.42
1	Deaths	6	China	3	Both	22	All ages	421	Liver cancer due to other causes	2	Percent	2005	0.000629925	0.000729774	0.000543357
1	Deaths	6	China	3	Both	22	All ages	421	Liver cancer due to other causes	3	Rate	2005	0.465089	0.54434	0.396675
1	Deaths	6	China	3	Both	27	Age-standardized	421	Liver cancer due to other causes	3	Rate	2005	0.451086	0.52302	0.384954
1	Deaths	1	Global	3	Both	22	All ages	996	Liver cancer due to NASH	1	Number	2004	22831.4	27989.1	18796.5
1	Deaths	1	Global	3	Both	22	All ages	996	Liver cancer due to NASH	2	Percent	2004	0.000438271	0.000536671	0.00035941
1	Deaths	1	Global	3	Both	22	All ages	996	Liver cancer due to NASH	3	Rate	2004	0.35572	0.436078	0.292855
1	Deaths	1	Global	3	Both	27	Age-standardized	996	Liver cancer due to NASH	3	Rate	2004	0.424131	0.521378	0.34803
1	Deaths	1	Global	3	Both	22	All ages	1005	Hepatoblastoma	1	Number	2004	3413.84	3860.65	2985.17
1	Deaths	1	Global	3	Both	22	All ages	1005	Hepatoblastoma	2	Percent	2004	6.55E-05	7.36E-05	5.75E-05
1	Deaths	1	Global	3	Both	22	All ages	1005	Hepatoblastoma	3	Rate	2004	0.0531885	0.06015	0.0465098
1	Deaths	1	Global	3	Both	27	Age-standardized	1005	Hepatoblastoma	3	Rate	2004	0.0550634	0.0623299	0.0480712
1	Deaths	1	Global	3	Both	22	All ages	294	All causes	1	Number	2010	5.30707e+07	5.43544e+07	5.18507e+07
1	Deaths	1	Global	3	Both	22	All ages	294	All causes	2	Percent	2010	1	1	1
1	Deaths	1	Global	3	Both	22	All ages	294	All causes	3	Rate	2010	763.525	781.992	745.972
1	Deaths	1	Global	3	Both	27	Age-standardized	294	All causes	3	Rate	2010	854.436	874.178	835.893
1	Deaths	6	China	3	Both	22	All ages	294	All causes	1	Number	2003	9.37021e+06	9.91915e+06	8.82112e+06
1	Deaths	6	China	3	Both	22	All ages	294	All causes	2	Percent	2003	1	1	1
1	Deaths	6	China	3	Both	22	All ages	294	All causes	3	Rate	2003	733.126	776.075	690.166
1	Deaths	6	China	3	Both	27	Age-standardized	294	All causes	3	Rate	2003	1007.93	1060.02	956.767
1	Deaths	1	Global	3	Both	22	All ages	996	Liver cancer due to NASH	1	Number	1998	19626.3	24194.4	15859.7
1	Deaths	1	Global	3	Both	22	All ages	996	Liver cancer due to NASH	2	Percent	1998	0.000396814	0.000485885	0.000322403
1	Deaths	1	Global	3	Both	22	All ages	996	Liver cancer due to NASH	3	Rate	1998	0.329972	0.406774	0.266645
1	Deaths	1	Global	3	Both	27	Age-standardized	996	Liver cancer due to NASH	3	Rate	1998	0.420006	0.518076	0.338334
1	Deaths	1	Global	3	Both	22	All ages	1005	Hepatoblastoma	1	Number	1998	4341.64	4943.95	3683.76
1	Deaths	1	Global	3	Both	22	All ages	1005	Hepatoblastoma	2	Percent	1998	8.78E-05	9.93E-05	7.51E-05
1	Deaths	1	Global	3	Both	22	All ages	1005	Hepatoblastoma	3	Rate	1998	0.0729947	0.0831212	0.061934
1	Deaths	1	Global	3	Both	27	Age-standardized	1005	Hepatoblastoma	3	Rate	1998	0.0707874	0.0806578	0.060011
1	Deaths	1	Global	3	Both	22	All ages	294	All causes	1	Number	2013	5.3759e+07	5.5176e+07	5.23512e+07
1	Deaths	1	Global	3	Both	22	All ages	294	All causes	2	Percent	2013	1	1	1
1	Deaths	1	Global	3	Both	22	All ages	294	All causes	3	Rate	2013	744.975	764.612	725.466
1	Deaths	1	Global	3	Both	27	Age-standardized	294	All causes	3	Rate	2013	804.481	825.171	784.015
1	Deaths	1	Global	3	Both	22	All ages	419	Liver cancer due to hepatitis C	1	Number	1999	90440	103060	79611.8
1	Deaths	1	Global	3	Both	22	All ages	419	Liver cancer due to hepatitis C	2	Percent	1999	0.00181203	0.0020525	0.00159546
1	Deaths	1	Global	3	Both	22	All ages	419	Liver cancer due to hepatitis C	3	Rate	1999	1.50161	1.71115	1.32182
1	Deaths	1	Global	3	Both	27	Age-standardized	419	Liver cancer due to hepatitis C	3	Rate	1999	1.95718	2.23256	1.71454
1	Deaths	1	Global	3	Both	22	All ages	420	Liver cancer due to alcohol use	1	Number	1999	50667.6	60524.7	42142.8
1	Deaths	1	Global	3	Both	22	All ages	420	Liver cancer due to alcohol use	2	Percent	1999	0.00101524	0.00122278	0.00084596
1	Deaths	1	Global	3	Both	22	All ages	420	Liver cancer due to alcohol use	3	Rate	1999	0.841252	1.00491	0.699711
1	Deaths	1	Global	3	Both	27	Age-standardized	420	Liver cancer due to alcohol use	3	Rate	1999	1.03769	1.23608	0.86613
1	Deaths	1	Global	3	Both	22	All ages	421	Liver cancer due to other causes	1	Number	1999	13668.9	16361.7	11383.2
1	Deaths	1	Global	3	Both	22	All ages	421	Liver cancer due to other causes	2	Percent	1999	0.000273849	0.000328204	0.000228372
1	Deaths	1	Global	3	Both	22	All ages	421	Liver cancer due to other causes	3	Rate	1999	0.226949	0.271658	0.188999
1	Deaths	1	Global	3	Both	27	Age-standardized	421	Liver cancer due to other causes	3	Rate	1999	0.270391	0.326102	0.224302
1	Deaths	1	Global	3	Both	22	All ages	294	All causes	1	Number	2012	5.32908e+07	5.4709e+07	5.18279e+07
1	Deaths	1	Global	3	Both	22	All ages	294	All causes	2	Percent	2012	1	1	1
1	Deaths	1	Global	3	Both	22	All ages	294	All causes	3	Rate	2012	747.802	767.701	727.273
1	Deaths	1	Global	3	Both	27	Age-standardized	294	All causes	3	Rate	2012	816.821	837.703	795.274
1	Deaths	8	Taiwan (Province of China)	3	Both	22	All ages	294	All causes	1	Number	2004	134189	135250	133042
1	Deaths	8	Taiwan (Province of China)	3	Both	22	All ages	294	All causes	2	Percent	2004	1	1	1
1	Deaths	8	Taiwan (Province of China)	3	Both	22	All ages	294	All causes	3	Rate	2004	590.658	595.331	585.611
1	Deaths	8	Taiwan (Province of China)	3	Both	27	Age-standardized	294	All causes	3	Rate	2004	578.492	583.039	573.728
1	Deaths	1	Global	3	Both	22	All ages	417	Liver cancer	1	Number	2001	332722	358534	310201
1	Deaths	1	Global	3	Both	22	All ages	417	Liver cancer	2	Percent	2001	0.006569	0.00705335	0.00616676
1	Deaths	1	Global	3	Both	22	All ages	417	Liver cancer	3	Rate	2001	5.38716	5.80509	5.02252
1	Deaths	1	Global	3	Both	27	Age-standardized	417	Liver cancer	3	Rate	2001	6.44571	6.95451	6.01145
1	Deaths	1	Global	3	Both	22	All ages	418	Liver cancer due to hepatitis B	1	Number	2001	144916	164164	127441
1	Deaths	1	Global	3	Both	22	All ages	418	Liver cancer due to hepatitis B	2	Percent	2001	0.00286087	0.00321693	0.00254105
1	Deaths	1	Global	3	Both	22	All ages	418	Liver cancer due to hepatitis B	3	Rate	2001	2.34636	2.65801	2.06342
1	Deaths	1	Global	3	Both	27	Age-standardized	418	Liver cancer due to hepatitis B	3	Rate	2001	2.68156	3.03591	2.35333
1	Deaths	1	Global	3	Both	22	All ages	419	Liver cancer due to hepatitis C	1	Number	2001	94729.5	108669	83797.3
1	Deaths	1	Global	3	Both	22	All ages	419	Liver cancer due to hepatitis C	2	Percent	2001	0.0018704	0.00212325	0.00165174
1	Deaths	1	Global	3	Both	22	All ages	419	Liver cancer due to hepatitis C	3	Rate	2001	1.53378	1.75948	1.35678
1	Deaths	1	Global	3	Both	27	Age-standardized	419	Liver cancer due to hepatitis C	3	Rate	2001	1.95571	2.23227	1.72834
1	Deaths	1	Global	3	Both	22	All ages	420	Liver cancer due to alcohol use	1	Number	2001	53093.7	63515.1	44216.8
1	Deaths	1	Global	3	Both	22	All ages	420	Liver cancer due to alcohol use	2	Percent	2001	0.00104834	0.00125936	0.000872557
1	Deaths	1	Global	3	Both	22	All ages	420	Liver cancer due to alcohol use	3	Rate	2001	0.859649	1.02838	0.715922
1	Deaths	1	Global	3	Both	27	Age-standardized	420	Liver cancer due to alcohol use	3	Rate	2001	1.03917	1.23995	0.866115
1	Deaths	1	Global	3	Both	22	All ages	421	Liver cancer due to other causes	1	Number	2001	14330.5	17066.5	12012
1	Deaths	1	Global	3	Both	22	All ages	421	Liver cancer due to other causes	2	Percent	2001	0.000282929	0.000335691	0.000237412
1	Deaths	1	Global	3	Both	22	All ages	421	Liver cancer due to other causes	3	Rate	2001	0.232028	0.276326	0.194489
1	Deaths	1	Global	3	Both	27	Age-standardized	421	Liver cancer due to other causes	3	Rate	2001	0.271519	0.323978	0.225769
1	Deaths	1	Global	3	Both	22	All ages	294	All causes	1	Number	2015	5.47449e+07	5.65936e+07	5.29674e+07
1	Deaths	1	Global	3	Both	22	All ages	294	All causes	2	Percent	2015	1	1	1
1	Deaths	1	Global	3	Both	22	All ages	294	All causes	3	Rate	2015	740.154	765.15	716.123
1	Deaths	1	Global	3	Both	27	Age-standardized	294	All causes	3	Rate	2015	779.856	805.609	755.226
1	Deaths	6	China	3	Both	22	All ages	996	Liver cancer due to NASH	1	Number	1995	4666.13	5598.44	3874.27
1	Deaths	6	China	3	Both	22	All ages	996	Liver cancer due to NASH	2	Percent	1995	0.000542638	0.000637992	0.000455206
1	Deaths	6	China	3	Both	22	All ages	996	Liver cancer due to NASH	3	Rate	1995	0.378208	0.453776	0.314025
1	Deaths	6	China	3	Both	27	Age-standardized	996	Liver cancer due to NASH	3	Rate	1995	0.491244	0.587032	0.405935
1	Deaths	6	China	3	Both	22	All ages	1005	Hepatoblastoma	1	Number	1995	1552.62	1810.11	1348.66
1	Deaths	6	China	3	Both	22	All ages	1005	Hepatoblastoma	2	Percent	1995	0.000180722	0.000209592	0.000157772
1	Deaths	6	China	3	Both	22	All ages	1005	Hepatoblastoma	3	Rate	1995	0.125846	0.146717	0.109314
1	Deaths	6	China	3	Both	27	Age-standardized	1005	Hepatoblastoma	3	Rate	1995	0.156878	0.18357	0.135825
1	Deaths	1	Global	3	Both	22	All ages	996	Liver cancer due to NASH	1	Number	2001	21722.1	26678.6	17606.8
1	Deaths	1	Global	3	Both	22	All ages	996	Liver cancer due to NASH	2	Percent	2001	0.000428872	0.00052576	0.000351
1	Deaths	1	Global	3	Both	22	All ages	996	Liver cancer due to NASH	3	Rate	2001	0.351706	0.431957	0.285074
1	Deaths	1	Global	3	Both	27	Age-standardized	996	Liver cancer due to NASH	3	Rate	2001	0.433574	0.533454	0.350861
1	Deaths	1	Global	3	Both	22	All ages	1005	Hepatoblastoma	1	Number	2001	3930.55	4492.49	3365.94
1	Deaths	1	Global	3	Both	22	All ages	1005	Hepatoblastoma	2	Percent	2001	7.76E-05	8.74E-05	6.70E-05
1	Deaths	1	Global	3	Both	22	All ages	1005	Hepatoblastoma	3	Rate	2001	0.0636403	0.0727387	0.0544985
1	Deaths	1	Global	3	Both	27	Age-standardized	1005	Hepatoblastoma	3	Rate	2001	0.0641782	0.0734228	0.0549081
1	Deaths	8	Taiwan (Province of China)	3	Both	22	All ages	417	Liver cancer	1	Number	2004	2907.45	3113.81	2689.14
1	Deaths	8	Taiwan (Province of China)	3	Both	22	All ages	417	Liver cancer	2	Percent	2004	0.0216666	0.0232163	0.0200745
1	Deaths	8	Taiwan (Province of China)	3	Both	22	All ages	417	Liver cancer	3	Rate	2004	12.7977	13.706	11.8368
1	Deaths	8	Taiwan (Province of China)	3	Both	27	Age-standardized	417	Liver cancer	3	Rate	2004	11.6268	12.5084	10.7779
1	Deaths	8	Taiwan (Province of China)	3	Both	22	All ages	418	Liver cancer due to hepatitis B	1	Number	2004	1350.96	1563.41	1150.45
1	Deaths	8	Taiwan (Province of China)	3	Both	22	All ages	418	Liver cancer due to hepatitis B	2	Percent	2004	0.0100674	0.0116379	0.0085699
1	Deaths	8	Taiwan (Province of China)	3	Both	22	All ages	418	Liver cancer due to hepatitis B	3	Rate	2004	5.94653	6.88163	5.06395
1	Deaths	8	Taiwan (Province of China)	3	Both	27	Age-standardized	418	Liver cancer due to hepatitis B	3	Rate	2004	5.21984	6.06873	4.41458
1	Deaths	8	Taiwan (Province of China)	3	Both	22	All ages	419	Liver cancer due to hepatitis C	1	Number	2004	1018.67	1212.25	841.322
1	Deaths	8	Taiwan (Province of China)	3	Both	22	All ages	419	Liver cancer due to hepatitis C	2	Percent	2004	0.00759131	0.0090341	0.006248
1	Deaths	8	Taiwan (Province of China)	3	Both	22	All ages	419	Liver cancer due to hepatitis C	3	Rate	2004	4.48386	5.33595	3.70324
1	Deaths	8	Taiwan (Province of China)	3	Both	27	Age-standardized	419	Liver cancer due to hepatitis C	3	Rate	2004	4.23169	5.04796	3.5146
1	Deaths	8	Taiwan (Province of China)	3	Both	22	All ages	420	Liver cancer due to alcohol use	1	Number	2004	202.661	283.093	144.292
1	Deaths	8	Taiwan (Province of China)	3	Both	22	All ages	420	Liver cancer due to alcohol use	2	Percent	2004	0.00151032	0.00211083	0.00107603
1	Deaths	8	Taiwan (Province of China)	3	Both	22	All ages	420	Liver cancer due to alcohol use	3	Rate	2004	0.892051	1.24609	0.63513
1	Deaths	8	Taiwan (Province of China)	3	Both	27	Age-standardized	420	Liver cancer due to alcohol use	3	Rate	2004	0.809878	1.14126	0.573928
1	Deaths	8	Taiwan (Province of China)	3	Both	22	All ages	421	Liver cancer due to other causes	1	Number	2004	117.388	159.925	85.0748
1	Deaths	8	Taiwan (Province of China)	3	Both	22	All ages	421	Liver cancer due to other causes	2	Percent	2004	0.000874802	0.00118869	0.000638501
1	Deaths	8	Taiwan (Province of China)	3	Both	22	All ages	421	Liver cancer due to other causes	3	Rate	2004	0.516708	0.703941	0.374473
1	Deaths	8	Taiwan (Province of China)	3	Both	27	Age-standardized	421	Liver cancer due to other causes	3	Rate	2004	0.463108	0.634889	0.334723
1	Deaths	6	China	3	Both	22	All ages	294	All causes	1	Number	2001	9.04846e+06	9.58071e+06	8.49139e+06
1	Deaths	6	China	3	Both	22	All ages	294	All causes	2	Percent	2001	1	1	1
1	Deaths	6	China	3	Both	22	All ages	294	All causes	3	Rate	2001	715.377	757.457	671.335
1	Deaths	6	China	3	Both	27	Age-standardized	294	All causes	3	Rate	2001	1023.09	1076.36	968.253
1	Deaths	6	China	3	Both	22	All ages	996	Liver cancer due to NASH	1	Number	2001	5940.46	7089.46	4875.59
1	Deaths	6	China	3	Both	22	All ages	996	Liver cancer due to NASH	2	Percent	2001	0.00065639	0.00076341	0.000545348
1	Deaths	6	China	3	Both	22	All ages	996	Liver cancer due to NASH	3	Rate	2001	0.469656	0.560497	0.385467
1	Deaths	6	China	3	Both	27	Age-standardized	996	Liver cancer due to NASH	3	Rate	2001	0.537329	0.647402	0.440107
1	Deaths	6	China	3	Both	22	All ages	1005	Hepatoblastoma	1	Number	2001	1059.88	1225.81	903.02
1	Deaths	6	China	3	Both	22	All ages	1005	Hepatoblastoma	2	Percent	2001	0.000117221	0.000135932	9.89E-05
1	Deaths	6	China	3	Both	22	All ages	1005	Hepatoblastoma	3	Rate	2001	0.0837944	0.0969134	0.0713934
1	Deaths	6	China	3	Both	27	Age-standardized	1005	Hepatoblastoma	3	Rate	2001	0.137157	0.159112	0.116752
1	Deaths	1	Global	3	Both	22	All ages	294	All causes	1	Number	2014	5.43084e+07	5.59133e+07	5.2731e+07
1	Deaths	1	Global	3	Both	22	All ages	294	All causes	2	Percent	2014	1	1	1
1	Deaths	1	Global	3	Both	22	All ages	294	All causes	3	Rate	2014	743.327	765.293	721.737
1	Deaths	1	Global	3	Both	27	Age-standardized	294	All causes	3	Rate	2014	793.3	816.191	770.855
1	Deaths	6	China	3	Both	22	All ages	417	Liver cancer	1	Number	2004	122608	134085	111183
1	Deaths	6	China	3	Both	22	All ages	417	Liver cancer	2	Percent	2004	0.0127881	0.0135776	0.012017
1	Deaths	6	China	3	Both	22	All ages	417	Liver cancer	3	Rate	2004	9.53979	10.4328	8.65089
1	Deaths	6	China	3	Both	27	Age-standardized	417	Liver cancer	3	Rate	2004	9.6911	10.5723	8.82466
1	Deaths	6	China	3	Both	22	All ages	418	Liver cancer due to hepatitis B	1	Number	2004	80175.9	89815.2	71488
1	Deaths	6	China	3	Both	22	All ages	418	Liver cancer due to hepatitis B	2	Percent	2004	0.00836201	0.00914561	0.00768863
1	Deaths	6	China	3	Both	22	All ages	418	Liver cancer due to hepatitis B	3	Rate	2004	6.23828	6.98828	5.56229
1	Deaths	6	China	3	Both	27	Age-standardized	418	Liver cancer due to hepatitis B	3	Rate	2004	6.00875	6.72034	5.35372
1	Deaths	6	China	3	Both	22	All ages	419	Liver cancer due to hepatitis C	1	Number	2004	20085.8	22999.1	17186.9
1	Deaths	6	China	3	Both	22	All ages	419	Liver cancer due to hepatitis C	2	Percent	2004	0.00209521	0.00234681	0.00182379
1	Deaths	6	China	3	Both	22	All ages	419	Liver cancer due to hepatitis C	3	Rate	2004	1.56283	1.7895	1.33727
1	Deaths	6	China	3	Both	27	Age-standardized	419	Liver cancer due to hepatitis C	3	Rate	2004	1.8524	2.09924	1.59917
1	Deaths	6	China	3	Both	22	All ages	420	Liver cancer due to alcohol use	1	Number	2004	10004.5	12301	8069.85
1	Deaths	6	China	3	Both	22	All ages	420	Liver cancer due to alcohol use	2	Percent	2004	0.00104345	0.00124522	0.000865892
1	Deaths	6	China	3	Both	22	All ages	420	Liver cancer due to alcohol use	3	Rate	2004	0.778424	0.95711	0.627894
1	Deaths	6	China	3	Both	27	Age-standardized	420	Liver cancer due to alcohol use	3	Rate	2004	0.801101	0.981866	0.64966
1	Deaths	6	China	3	Both	22	All ages	421	Liver cancer due to other causes	1	Number	2004	6018.62	7033.2	5098.01
1	Deaths	6	China	3	Both	22	All ages	421	Liver cancer due to other causes	2	Percent	2004	0.000627811	0.000724663	0.000541014
1	Deaths	6	China	3	Both	22	All ages	421	Liver cancer due to other causes	3	Rate	2004	0.468293	0.547235	0.396663
1	Deaths	6	China	3	Both	27	Age-standardized	421	Liver cancer due to other causes	3	Rate	2004	0.463374	0.54221	0.392629
1	Deaths	8	Taiwan (Province of China)	3	Both	22	All ages	417	Liver cancer	1	Number	2005	3019.92	3269.08	2802.89
1	Deaths	8	Taiwan (Province of China)	3	Both	22	All ages	417	Liver cancer	2	Percent	2005	0.0217793	0.0235517	0.0201762
1	Deaths	8	Taiwan (Province of China)	3	Both	22	All ages	417	Liver cancer	3	Rate	2005	13.2401	14.3326	12.2887
1	Deaths	8	Taiwan (Province of China)	3	Both	27	Age-standardized	417	Liver cancer	3	Rate	2005	11.7157	12.6867	10.873
1	Deaths	8	Taiwan (Province of China)	3	Both	22	All ages	418	Liver cancer due to hepatitis B	1	Number	2005	1387.12	1613.67	1181.18
1	Deaths	8	Taiwan (Province of China)	3	Both	22	All ages	418	Liver cancer due to hepatitis B	2	Percent	2005	0.0100037	0.0116515	0.008493
1	Deaths	8	Taiwan (Province of China)	3	Both	22	All ages	418	Liver cancer due to hepatitis B	3	Rate	2005	6.0815	7.07476	5.17862
1	Deaths	8	Taiwan (Province of China)	3	Both	27	Age-standardized	418	Liver cancer due to hepatitis B	3	Rate	2005	5.2151	6.07562	4.40842
1	Deaths	8	Taiwan (Province of China)	3	Both	22	All ages	419	Liver cancer due to hepatitis C	1	Number	2005	1075.38	1284.01	885.442
1	Deaths	8	Taiwan (Province of China)	3	Both	22	All ages	419	Liver cancer due to hepatitis C	2	Percent	2005	0.0077556	0.00922484	0.00638573
1	Deaths	8	Taiwan (Province of China)	3	Both	22	All ages	419	Liver cancer due to hepatitis C	3	Rate	2005	4.71476	5.62944	3.88202
1	Deaths	8	Taiwan (Province of China)	3	Both	27	Age-standardized	419	Liver cancer due to hepatitis C	3	Rate	2005	4.31194	5.14378	3.5736
1	Deaths	8	Taiwan (Province of China)	3	Both	22	All ages	420	Liver cancer due to alcohol use	1	Number	2005	208.184	293.562	147.574
1	Deaths	8	Taiwan (Province of China)	3	Both	22	All ages	420	Liver cancer due to alcohol use	2	Percent	2005	0.00150132	0.00210419	0.00106201
1	Deaths	8	Taiwan (Province of China)	3	Both	22	All ages	420	Liver cancer due to alcohol use	3	Rate	2005	0.912736	1.28706	0.647007
1	Deaths	8	Taiwan (Province of China)	3	Both	27	Age-standardized	420	Liver cancer due to alcohol use	3	Rate	2005	0.808575	1.15893	0.571328
1	Deaths	8	Taiwan (Province of China)	3	Both	22	All ages	421	Liver cancer due to other causes	1	Number	2005	121.259	163.606	87.8346
1	Deaths	8	Taiwan (Province of China)	3	Both	22	All ages	421	Liver cancer due to other causes	2	Percent	2005	0.000874482	0.00118488	0.000633147
1	Deaths	8	Taiwan (Province of China)	3	Both	22	All ages	421	Liver cancer due to other causes	3	Rate	2005	0.531631	0.717292	0.385091
1	Deaths	8	Taiwan (Province of China)	3	Both	27	Age-standardized	421	Liver cancer due to other causes	3	Rate	2005	0.465332	0.633102	0.335832
1	Deaths	1	Global	3	Both	22	All ages	996	Liver cancer due to NASH	1	Number	1999	20441.9	25064.7	16507.8
1	Deaths	1	Global	3	Both	22	All ages	996	Liver cancer due to NASH	2	Percent	1999	0.000409569	0.00050251	0.000333041
1	Deaths	1	Global	3	Both	22	All ages	996	Liver cancer due to NASH	3	Rate	1999	0.339403	0.416158	0.274085
1	Deaths	1	Global	3	Both	27	Age-standardized	996	Liver cancer due to NASH	3	Rate	1999	0.427535	0.528823	0.345526
1	Deaths	1	Global	3	Both	22	All ages	1005	Hepatoblastoma	1	Number	1999	4183.83	4766.26	3566.65
1	Deaths	1	Global	3	Both	22	All ages	1005	Hepatoblastoma	2	Percent	1999	8.38E-05	9.46E-05	7.19E-05
1	Deaths	1	Global	3	Both	22	All ages	1005	Hepatoblastoma	3	Rate	1999	0.0694655	0.0791358	0.0592183
1	Deaths	1	Global	3	Both	27	Age-standardized	1005	Hepatoblastoma	3	Rate	1999	0.0683486	0.0779343	0.0582415
1	Deaths	6	China	3	Both	22	All ages	996	Liver cancer due to NASH	1	Number	2003	5806.62	6845.29	4788.46
1	Deaths	6	China	3	Both	22	All ages	996	Liver cancer due to NASH	2	Percent	2003	0.000619546	0.000721106	0.000522271
1	Deaths	6	China	3	Both	22	All ages	996	Liver cancer due to NASH	3	Rate	2003	0.454311	0.535576	0.37465
1	Deaths	6	China	3	Both	27	Age-standardized	996	Liver cancer due to NASH	3	Rate	2003	0.502386	0.594779	0.417214
1	Deaths	6	China	3	Both	22	All ages	1005	Hepatoblastoma	1	Number	2003	730.043	831.571	630.079
1	Deaths	6	China	3	Both	22	All ages	1005	Hepatoblastoma	2	Percent	2003	7.80E-05	8.88E-05	6.60E-05
1	Deaths	6	China	3	Both	22	All ages	1005	Hepatoblastoma	3	Rate	2003	0.0571187	0.0650622	0.0492974
1	Deaths	6	China	3	Both	27	Age-standardized	1005	Hepatoblastoma	3	Rate	2003	0.099138	0.113178	0.0855471
1	Deaths	8	Taiwan (Province of China)	3	Both	22	All ages	294	All causes	1	Number	2010	144595	145740	143447
1	Deaths	8	Taiwan (Province of China)	3	Both	22	All ages	294	All causes	2	Percent	2010	1	1	1
1	Deaths	8	Taiwan (Province of China)	3	Both	22	All ages	294	All causes	3	Rate	2010	623.522	628.463	618.572
1	Deaths	8	Taiwan (Province of China)	3	Both	27	Age-standardized	294	All causes	3	Rate	2010	495.208	499.236	491.165
1	Deaths	8	Taiwan (Province of China)	3	Both	22	All ages	294	All causes	1	Number	2014	162828	164283	161440
1	Deaths	8	Taiwan (Province of China)	3	Both	22	All ages	294	All causes	2	Percent	2014	1	1	1
1	Deaths	8	Taiwan (Province of China)	3	Both	22	All ages	294	All causes	3	Rate	2014	694.193	700.394	688.277
1	Deaths	8	Taiwan (Province of China)	3	Both	27	Age-standardized	294	All causes	3	Rate	2014	484.333	488.662	480.466
1	Deaths	6	China	3	Both	22	All ages	417	Liver cancer	1	Number	1995	107349	122037	95575.6
1	Deaths	6	China	3	Both	22	All ages	417	Liver cancer	2	Percent	1995	0.012481	0.0136875	0.0115169
1	Deaths	6	China	3	Both	22	All ages	417	Liver cancer	3	Rate	1995	8.70106	9.89161	7.74678
1	Deaths	6	China	3	Both	27	Age-standardized	417	Liver cancer	3	Rate	1995	10.535	11.9989	9.37937
1	Deaths	6	China	3	Both	22	All ages	418	Liver cancer due to hepatitis B	1	Number	1995	70142.2	80165.5	61410.3
1	Deaths	6	China	3	Both	22	All ages	418	Liver cancer due to hepatitis B	2	Percent	1995	0.00815454	0.00901307	0.00733289
1	Deaths	6	China	3	Both	22	All ages	418	Liver cancer due to hepatitis B	3	Rate	1995	5.6853	6.49773	4.97755
1	Deaths	6	China	3	Both	27	Age-standardized	418	Liver cancer due to hepatitis B	3	Rate	1995	6.47779	7.38229	5.67751
1	Deaths	6	China	3	Both	22	All ages	419	Liver cancer due to hepatitis C	1	Number	1995	16914.1	19988.2	14339.8
1	Deaths	6	China	3	Both	22	All ages	419	Liver cancer due to hepatitis C	2	Percent	1995	0.00196682	0.00225819	0.00169297
1	Deaths	6	China	3	Both	22	All ages	419	Liver cancer due to hepatitis C	3	Rate	1995	1.37095	1.62012	1.1623
1	Deaths	6	China	3	Both	27	Age-standardized	419	Liver cancer due to hepatitis C	3	Rate	1995	2.03103	2.40022	1.72007
1	Deaths	6	China	3	Both	22	All ages	420	Liver cancer due to alcohol use	1	Number	1995	8622.37	10908.4	6824.32
1	Deaths	6	China	3	Both	22	All ages	420	Liver cancer due to alcohol use	2	Percent	1995	0.00100235	0.00123607	0.000820205
1	Deaths	6	China	3	Both	22	All ages	420	Liver cancer due to alcohol use	3	Rate	1995	0.698877	0.884171	0.553138
1	Deaths	6	China	3	Both	27	Age-standardized	420	Liver cancer due to alcohol use	3	Rate	1995	0.863859	1.09012	0.687301
1	Deaths	6	China	3	Both	22	All ages	421	Liver cancer due to other causes	1	Number	1995	5451.62	6497.91	4574.15
1	Deaths	6	China	3	Both	22	All ages	421	Liver cancer due to other causes	2	Percent	1995	0.000633931	0.00074291	0.000538364
1	Deaths	6	China	3	Both	22	All ages	421	Liver cancer due to other causes	3	Rate	1995	0.441875	0.526681	0.370752
1	Deaths	6	China	3	Both	27	Age-standardized	421	Liver cancer due to other causes	3	Rate	1995	0.514181	0.61125	0.430855
1	Deaths	8	Taiwan (Province of China)	3	Both	22	All ages	996	Liver cancer due to NASH	1	Number	1998	108.546	150.177	78.2223
1	Deaths	8	Taiwan (Province of China)	3	Both	22	All ages	996	Liver cancer due to NASH	2	Percent	1998	0.000889573	0.00123209	0.00064036
1	Deaths	8	Taiwan (Province of China)	3	Both	22	All ages	996	Liver cancer due to NASH	3	Rate	1998	0.494786	0.684556	0.356562
1	Deaths	8	Taiwan (Province of China)	3	Both	27	Age-standardized	996	Liver cancer due to NASH	3	Rate	1998	0.532129	0.739031	0.379656
1	Deaths	8	Taiwan (Province of China)	3	Both	22	All ages	1005	Hepatoblastoma	1	Number	1998	3.75796	4.18565	3.33168
1	Deaths	8	Taiwan (Province of China)	3	Both	22	All ages	1005	Hepatoblastoma	2	Percent	1998	3.08E-05	3.43E-05	2.73E-05
1	Deaths	8	Taiwan (Province of China)	3	Both	22	All ages	1005	Hepatoblastoma	3	Rate	1998	0.01713	0.0190795	0.0151868
1	Deaths	8	Taiwan (Province of China)	3	Both	27	Age-standardized	1005	Hepatoblastoma	3	Rate	1998	0.0241747	0.0268994	0.0214588
1	Deaths	1	Global	3	Both	22	All ages	294	All causes	1	Number	2016	5.5336e+07	5.71866e+07	5.35315e+07
1	Deaths	1	Global	3	Both	22	All ages	294	All causes	2	Percent	2016	1	1	1
1	Deaths	1	Global	3	Both	22	All ages	294	All causes	3	Rate	2016	739.132	763.852	715.029
1	Deaths	1	Global	3	Both	27	Age-standardized	294	All causes	3	Rate	2016	768.417	793.54	743.575
1	Deaths	6	China	3	Both	22	All ages	417	Liver cancer	1	Number	1998	117625	133126	104821
1	Deaths	6	China	3	Both	22	All ages	417	Liver cancer	2	Percent	1998	0.0137063	0.0150072	0.0125611
1	Deaths	6	China	3	Both	22	All ages	417	Liver cancer	3	Rate	1998	9.41294	10.6535	8.3883
1	Deaths	6	China	3	Both	27	Age-standardized	417	Liver cancer	3	Rate	1998	10.7396	12.1448	9.53349
1	Deaths	6	China	3	Both	22	All ages	418	Liver cancer due to hepatitis B	1	Number	1998	77749.1	88419.1	68399.6
1	Deaths	6	China	3	Both	22	All ages	418	Liver cancer due to hepatitis B	2	Percent	1998	0.00905898	0.0100169	0.00818175
1	Deaths	6	China	3	Both	22	All ages	418	Liver cancer due to hepatitis B	3	Rate	1998	6.22188	7.07575	5.47369
1	Deaths	6	China	3	Both	27	Age-standardized	418	Liver cancer due to hepatitis B	3	Rate	1998	6.69374	7.64036	5.87986
1	Deaths	6	China	3	Both	22	All ages	419	Liver cancer due to hepatitis C	1	Number	1998	18135.4	21454.6	15481.9
1	Deaths	6	China	3	Both	22	All ages	419	Liver cancer due to hepatitis C	2	Percent	1998	0.00211371	0.00245054	0.00181689
1	Deaths	6	China	3	Both	22	All ages	419	Liver cancer due to hepatitis C	3	Rate	1998	1.45129	1.71691	1.23894
1	Deaths	6	China	3	Both	27	Age-standardized	419	Liver cancer due to hepatitis C	3	Rate	1998	1.99671	2.3619	1.69873
1	Deaths	6	China	3	Both	22	All ages	420	Liver cancer due to alcohol use	1	Number	1998	9208.98	11423	7488.79
1	Deaths	6	China	3	Both	22	All ages	420	Liver cancer due to alcohol use	2	Percent	1998	0.00107319	0.00132025	0.000878788
1	Deaths	6	China	3	Both	22	All ages	420	Liver cancer due to alcohol use	3	Rate	1998	0.73695	0.914131	0.599292
1	Deaths	6	China	3	Both	27	Age-standardized	420	Liver cancer due to alcohol use	3	Rate	1998	0.858298	1.06686	0.692631
1	Deaths	6	China	3	Both	22	All ages	421	Liver cancer due to other causes	1	Number	1998	5918.05	7016.82	5019.51
1	Deaths	6	China	3	Both	22	All ages	421	Liver cancer due to other causes	2	Percent	1998	0.000689638	0.000806175	0.000582932
1	Deaths	6	China	3	Both	22	All ages	421	Liver cancer due to other causes	3	Rate	1998	0.473593	0.561522	0.401688
1	Deaths	6	China	3	Both	27	Age-standardized	421	Liver cancer due to other causes	3	Rate	1998	0.520152	0.62055	0.44113
1	Deaths	8	Taiwan (Province of China)	3	Both	22	All ages	294	All causes	1	Number	2016	172414	173876	170998
1	Deaths	8	Taiwan (Province of China)	3	Both	22	All ages	294	All causes	2	Percent	2016	1	1	1
1	Deaths	8	Taiwan (Province of China)	3	Both	22	All ages	294	All causes	3	Rate	2016	731.773	737.977	725.761
1	Deaths	8	Taiwan (Province of China)	3	Both	27	Age-standardized	294	All causes	3	Rate	2016	481.469	485.488	477.497
1	Deaths	1	Global	3	Both	22	All ages	417	Liver cancer	1	Number	2004	336172	356672	317088
1	Deaths	1	Global	3	Both	22	All ages	417	Liver cancer	2	Percent	2004	0.00645302	0.00680687	0.00613171
1	Deaths	1	Global	3	Both	22	All ages	417	Liver cancer	3	Rate	2004	5.23766	5.55705	4.94031
1	Deaths	1	Global	3	Both	27	Age-standardized	417	Liver cancer	3	Rate	2004	6.09441	6.46428	5.73965
1	Deaths	1	Global	3	Both	22	All ages	418	Liver cancer due to hepatitis B	1	Number	2004	140776	156908	125159
1	Deaths	1	Global	3	Both	22	All ages	418	Liver cancer due to hepatitis B	2	Percent	2004	0.00270206	0.00300685	0.00240156
1	Deaths	1	Global	3	Both	22	All ages	418	Liver cancer due to hepatitis B	3	Rate	2004	2.19334	2.44466	1.95001
1	Deaths	1	Global	3	Both	27	Age-standardized	418	Liver cancer due to hepatitis B	3	Rate	2004	2.44285	2.72775	2.16452
1	Deaths	8	Taiwan (Province of China)	3	Both	22	All ages	996	Liver cancer due to NASH	1	Number	2016	433.367	604.6	301.103
1	Deaths	8	Taiwan (Province of China)	3	Both	22	All ages	996	Liver cancer due to NASH	2	Percent	2016	0.00251359	0.00350804	0.00174422
1	Deaths	8	Taiwan (Province of China)	3	Both	22	All ages	996	Liver cancer due to NASH	3	Rate	2016	1.83933	2.56609	1.27797
1	Deaths	8	Taiwan (Province of China)	3	Both	27	Age-standardized	996	Liver cancer due to NASH	3	Rate	2016	1.19764	1.68063	0.837084
1	Deaths	8	Taiwan (Province of China)	3	Both	22	All ages	1005	Hepatoblastoma	1	Number	2016	3.43517	3.94017	2.9541
1	Deaths	8	Taiwan (Province of China)	3	Both	22	All ages	1005	Hepatoblastoma	2	Percent	2016	1.99E-05	2.29E-05	1.71E-05
1	Deaths	8	Taiwan (Province of China)	3	Both	22	All ages	1005	Hepatoblastoma	3	Rate	2016	0.0145798	0.0167232	0.012538
1	Deaths	8	Taiwan (Province of China)	3	Both	27	Age-standardized	1005	Hepatoblastoma	3	Rate	2016	0.0334937	0.0383916	0.0288064
1	Deaths	8	Taiwan (Province of China)	3	Both	22	All ages	294	All causes	1	Number	2006	137929	139102	136904
1	Deaths	8	Taiwan (Province of China)	3	Both	22	All ages	294	All causes	2	Percent	2006	1	1	1
1	Deaths	8	Taiwan (Province of China)	3	Both	22	All ages	294	All causes	3	Rate	2006	602.427	607.551	597.952
1	Deaths	8	Taiwan (Province of China)	3	Both	27	Age-standardized	294	All causes	3	Rate	2006	551.11	555.586	547.13
1	Deaths	8	Taiwan (Province of China)	3	Both	22	All ages	417	Liver cancer	1	Number	1998	1597.87	1736.92	1461.59
1	Deaths	8	Taiwan (Province of China)	3	Both	22	All ages	417	Liver cancer	2	Percent	1998	0.0130952	0.0141779	0.0119544
1	Deaths	8	Taiwan (Province of China)	3	Both	22	All ages	417	Liver cancer	3	Rate	1998	7.28361	7.91743	6.66237
1	Deaths	8	Taiwan (Province of China)	3	Both	27	Age-standardized	417	Liver cancer	3	Rate	1998	7.63005	8.31315	6.95523
1	Deaths	8	Taiwan (Province of China)	3	Both	22	All ages	418	Liver cancer due to hepatitis B	1	Number	1998	803.86	923.702	687.021
1	Deaths	8	Taiwan (Province of China)	3	Both	22	All ages	418	Liver cancer due to hepatitis B	2	Percent	1998	0.00658786	0.0075722	0.00564208
1	Deaths	8	Taiwan (Province of China)	3	Both	22	All ages	418	Liver cancer due to hepatitis B	3	Rate	1998	3.66425	4.21052	3.13166
1	Deaths	8	Taiwan (Province of China)	3	Both	27	Age-standardized	418	Liver cancer due to hepatitis B	3	Rate	1998	3.66041	4.2488	3.10705
1	Deaths	8	Taiwan (Province of China)	3	Both	22	All ages	419	Liver cancer due to hepatitis C	1	Number	1998	491.569	595.282	393.893
1	Deaths	8	Taiwan (Province of China)	3	Both	22	All ages	419	Liver cancer due to hepatitis C	2	Percent	1998	0.00402861	0.00487708	0.00322913
1	Deaths	8	Taiwan (Province of China)	3	Both	22	All ages	419	Liver cancer due to hepatitis C	3	Rate	1998	2.24073	2.71348	1.79549
1	Deaths	8	Taiwan (Province of China)	3	Both	27	Age-standardized	419	Liver cancer due to hepatitis C	3	Rate	1998	2.51564	3.03819	2.03437
1	Deaths	8	Taiwan (Province of China)	3	Both	22	All ages	420	Liver cancer due to alcohol use	1	Number	1998	125.811	175.134	88.7701
1	Deaths	8	Taiwan (Province of China)	3	Both	22	All ages	420	Liver cancer due to alcohol use	2	Percent	1998	0.00103109	0.00144	0.000725238
1	Deaths	8	Taiwan (Province of China)	3	Both	22	All ages	420	Liver cancer due to alcohol use	3	Rate	1998	0.573485	0.798316	0.404642
1	Deaths	8	Taiwan (Province of China)	3	Both	27	Age-standardized	420	Liver cancer due to alcohol use	3	Rate	1998	0.597336	0.835131	0.417914
1	Deaths	8	Taiwan (Province of China)	3	Both	22	All ages	421	Liver cancer due to other causes	1	Number	1998	64.3294	87.277	47.2006
1	Deaths	8	Taiwan (Province of China)	3	Both	22	All ages	421	Liver cancer due to other causes	2	Percent	1998	0.000527239	0.000717225	0.000386856
1	Deaths	8	Taiwan (Province of China)	3	Both	22	All ages	421	Liver cancer due to other causes	3	Rate	1998	0.293234	0.397836	0.215155
1	Deaths	8	Taiwan (Province of China)	3	Both	27	Age-standardized	421	Liver cancer due to other causes	3	Rate	1998	0.300356	0.41054	0.217894
1	Deaths	1	Global	3	Both	22	All ages	294	All causes	1	Number	2017	5.5819e+07	5.7817e+07	5.38528e+07
1	Deaths	1	Global	3	Both	22	All ages	294	All causes	2	Percent	2017	1	1	1
1	Deaths	1	Global	3	Both	22	All ages	294	All causes	3	Rate	2017	736.83	763.205	710.876
1	Deaths	1	Global	3	Both	27	Age-standardized	294	All causes	3	Rate	2017	756.236	783.59	729.365
1	Deaths	8	Taiwan (Province of China)	3	Both	22	All ages	417	Liver cancer	1	Number	2003	2905.91	3116.91	2694.64
1	Deaths	8	Taiwan (Province of China)	3	Both	22	All ages	417	Liver cancer	2	Percent	2003	0.0223347	0.0239057	0.0207404
1	Deaths	8	Taiwan (Province of China)	3	Both	22	All ages	417	Liver cancer	3	Rate	2003	12.8442	13.7769	11.9104
1	Deaths	8	Taiwan (Province of China)	3	Both	27	Age-standardized	417	Liver cancer	3	Rate	2003	11.9952	12.8732	11.1137
1	Deaths	8	Taiwan (Province of China)	3	Both	22	All ages	418	Liver cancer due to hepatitis B	1	Number	2003	1354.65	1557.15	1158.54
1	Deaths	8	Taiwan (Province of China)	3	Both	22	All ages	418	Liver cancer due to hepatitis B	2	Percent	2003	0.0104118	0.0119721	0.00892125
1	Deaths	8	Taiwan (Province of China)	3	Both	22	All ages	418	Liver cancer due to hepatitis B	3	Rate	2003	5.98761	6.88266	5.12078
1	Deaths	8	Taiwan (Province of China)	3	Both	27	Age-standardized	418	Liver cancer due to hepatitis B	3	Rate	2003	5.37741	6.22684	4.56701
1	Deaths	8	Taiwan (Province of China)	3	Both	22	All ages	419	Liver cancer due to hepatitis C	1	Number	2003	1009.19	1204.91	823.343
1	Deaths	8	Taiwan (Province of China)	3	Both	22	All ages	419	Liver cancer due to hepatitis C	2	Percent	2003	0.00775666	0.00927697	0.00635278
1	Deaths	8	Taiwan (Province of China)	3	Both	22	All ages	419	Liver cancer due to hepatitis C	3	Rate	2003	4.46064	5.32573	3.6392
1	Deaths	8	Taiwan (Province of China)	3	Both	27	Age-standardized	419	Liver cancer due to hepatitis C	3	Rate	2003	4.35615	5.20727	3.59083
1	Deaths	8	Taiwan (Province of China)	3	Both	22	All ages	420	Liver cancer due to alcohol use	1	Number	2003	204.614	285.107	146.438
1	Deaths	8	Taiwan (Province of China)	3	Both	22	All ages	420	Liver cancer due to alcohol use	2	Percent	2003	0.00157259	0.00219847	0.00112332
1	Deaths	8	Taiwan (Province of China)	3	Both	22	All ages	420	Liver cancer due to alcohol use	3	Rate	2003	0.904402	1.26018	0.647259
1	Deaths	8	Taiwan (Province of China)	3	Both	27	Age-standardized	420	Liver cancer due to alcohol use	3	Rate	2003	0.843005	1.18856	0.594534
1	Deaths	8	Taiwan (Province of China)	3	Both	22	All ages	421	Liver cancer due to other causes	1	Number	2003	119.442	162.797	87.5036
1	Deaths	8	Taiwan (Province of China)	3	Both	22	All ages	421	Liver cancer due to other causes	2	Percent	2003	0.000917995	0.00125323	0.000674209
1	Deaths	8	Taiwan (Province of China)	3	Both	22	All ages	421	Liver cancer due to other causes	3	Rate	2003	0.527936	0.719566	0.386769
1	Deaths	8	Taiwan (Province of China)	3	Both	27	Age-standardized	421	Liver cancer due to other causes	3	Rate	2003	0.48502	0.657751	0.352767
1	Deaths	8	Taiwan (Province of China)	3	Both	22	All ages	294	All causes	1	Number	2012	154977	156282	153744
1	Deaths	8	Taiwan (Province of China)	3	Both	22	All ages	294	All causes	2	Percent	2012	1	1	1
1	Deaths	8	Taiwan (Province of China)	3	Both	22	All ages	294	All causes	3	Rate	2012	664.427	670.02	659.141
1	Deaths	8	Taiwan (Province of China)	3	Both	27	Age-standardized	294	All causes	3	Rate	2012	495.978	500.237	492.133
1	Deaths	1	Global	3	Both	22	All ages	294	All causes	1	Number	2018	5.6394e+07	5.84027e+07	5.41699e+07
1	Deaths	1	Global	3	Both	22	All ages	294	All causes	2	Percent	2018	1	1	1
1	Deaths	1	Global	3	Both	22	All ages	294	All causes	3	Rate	2018	736.019	762.236	706.992
1	Deaths	1	Global	3	Both	27	Age-standardized	294	All causes	3	Rate	2018	745.594	772.336	715.557
1	Deaths	6	China	3	Both	22	All ages	417	Liver cancer	1	Number	2006	123223	135501	111719
1	Deaths	6	China	3	Both	22	All ages	417	Liver cancer	2	Percent	2006	0.0134421	0.0143089	0.0126187
1	Deaths	6	China	3	Both	22	All ages	417	Liver cancer	3	Rate	2006	9.46901	10.4125	8.58503
1	Deaths	6	China	3	Both	27	Age-standardized	417	Liver cancer	3	Rate	2006	9.14276	10.0774	8.2552
1	Deaths	6	China	3	Both	22	All ages	418	Liver cancer due to hepatitis B	1	Number	2006	80291.2	88711.2	71349.5
1	Deaths	6	China	3	Both	22	All ages	418	Liver cancer due to hepatitis B	2	Percent	2006	0.00875846	0.00952155	0.00804109
1	Deaths	6	China	3	Both	22	All ages	418	Liver cancer due to hepatitis B	3	Rate	2006	6.16995	6.81698	5.48283
1	Deaths	6	China	3	Both	27	Age-standardized	418	Liver cancer due to hepatitis B	3	Rate	2006	5.65767	6.27259	4.98485
1	Deaths	6	China	3	Both	22	All ages	419	Liver cancer due to hepatitis C	1	Number	2006	20290.4	23510.6	17407.2
1	Deaths	6	China	3	Both	22	All ages	419	Liver cancer due to hepatitis C	2	Percent	2006	0.0022137	0.0025152	0.00193892
1	Deaths	6	China	3	Both	22	All ages	419	Liver cancer due to hepatitis C	3	Rate	2006	1.55921	1.80666	1.33765
1	Deaths	6	China	3	Both	27	Age-standardized	419	Liver cancer due to hepatitis C	3	Rate	2006	1.74337	2.03586	1.49767
1	Deaths	6	China	3	Both	22	All ages	420	Liver cancer due to alcohol use	1	Number	2006	10273.7	12522.8	8416.68
1	Deaths	6	China	3	Both	22	All ages	420	Liver cancer due to alcohol use	2	Percent	2006	0.00112072	0.00135257	0.00092893
1	Deaths	6	China	3	Both	22	All ages	420	Liver cancer due to alcohol use	3	Rate	2006	0.789481	0.962307	0.646777
1	Deaths	6	China	3	Both	27	Age-standardized	420	Liver cancer due to alcohol use	3	Rate	2006	0.77298	0.93969	0.633438
1	Deaths	6	China	3	Both	22	All ages	421	Liver cancer due to other causes	1	Number	2006	6056.89	7230.57	5142.99
1	Deaths	6	China	3	Both	22	All ages	421	Liver cancer due to other causes	2	Percent	2006	0.000660684	0.000766769	0.000569722
1	Deaths	6	China	3	Both	22	All ages	421	Liver cancer due to other causes	3	Rate	2006	0.46544	0.55563	0.395211
1	Deaths	6	China	3	Both	27	Age-standardized	421	Liver cancer due to other causes	3	Rate	2006	0.439525	0.52441	0.374336
1	Deaths	1	Global	3	Both	22	All ages	417	Liver cancer	1	Number	2006	345438	369669	325331
1	Deaths	1	Global	3	Both	22	All ages	417	Liver cancer	2	Percent	2006	0.00668613	0.00709984	0.00635277
1	Deaths	1	Global	3	Both	22	All ages	417	Liver cancer	3	Rate	2006	5.24287	5.61064	4.9377
1	Deaths	1	Global	3	Both	27	Age-standardized	417	Liver cancer	3	Rate	2006	5.95898	6.38687	5.61005
1	Deaths	1	Global	3	Both	22	All ages	418	Liver cancer due to hepatitis B	1	Number	2006	142491	160534	125995
1	Deaths	1	Global	3	Both	22	All ages	418	Liver cancer due to hepatitis B	2	Percent	2006	0.00275778	0.00308728	0.00244657
1	Deaths	1	Global	3	Both	22	All ages	418	Liver cancer due to hepatitis B	3	Rate	2006	2.16264	2.4365	1.91228
1	Deaths	1	Global	3	Both	27	Age-standardized	418	Liver cancer due to hepatitis B	3	Rate	2006	2.35401	2.65641	2.07735
1	Deaths	1	Global	3	Both	22	All ages	419	Liver cancer due to hepatitis C	1	Number	2004	98885.9	111132	87361
1	Deaths	1	Global	3	Both	22	All ages	419	Liver cancer due to hepatitis C	2	Percent	2004	0.00189829	0.00213941	0.00168106
1	Deaths	1	Global	3	Both	22	All ages	419	Liver cancer due to hepatitis C	3	Rate	2004	1.54067	1.73147	1.36111
1	Deaths	1	Global	3	Both	27	Age-standardized	419	Liver cancer due to hepatitis C	3	Rate	2004	1.89762	2.12816	1.67535
1	Deaths	1	Global	3	Both	22	All ages	420	Liver cancer due to alcohol use	1	Number	2004	55913	66726.9	46444.5
1	Deaths	1	Global	3	Both	22	All ages	420	Liver cancer due to alcohol use	2	Percent	2004	0.00107338	0.00127557	0.00089872
1	Deaths	1	Global	3	Both	22	All ages	420	Liver cancer due to alcohol use	3	Rate	2004	0.871141	1.03962	0.723619
1	Deaths	1	Global	3	Both	27	Age-standardized	420	Liver cancer due to alcohol use	3	Rate	2004	1.01973	1.21668	0.847502
1	Deaths	1	Global	3	Both	22	All ages	421	Liver cancer due to other causes	1	Number	2004	14351.9	17042.5	11946.1
1	Deaths	1	Global	3	Both	22	All ages	421	Liver cancer due to other causes	2	Percent	2004	0.000275495	0.000327591	0.000229964
1	Deaths	1	Global	3	Both	22	All ages	421	Liver cancer due to other causes	3	Rate	2004	0.223606	0.265526	0.186124
1	Deaths	1	Global	3	Both	27	Age-standardized	421	Liver cancer due to other causes	3	Rate	2004	0.255006	0.304412	0.211314
1	Deaths	1	Global	3	Both	22	All ages	417	Liver cancer	1	Number	2008	367762	392537	346314
1	Deaths	1	Global	3	Both	22	All ages	417	Liver cancer	2	Percent	2008	0.00700744	0.00745905	0.00664911
1	Deaths	1	Global	3	Both	22	All ages	417	Liver cancer	3	Rate	2008	5.4334	5.79944	5.11653
1	Deaths	1	Global	3	Both	27	Age-standardized	417	Liver cancer	3	Rate	2008	6.02361	6.42983	5.66283
1	Deaths	1	Global	3	Both	22	All ages	418	Liver cancer due to hepatitis B	1	Number	2008	150635	168417	133124
1	Deaths	1	Global	3	Both	22	All ages	418	Liver cancer due to hepatitis B	2	Percent	2008	0.00286996	0.00320548	0.00254333
1	Deaths	1	Global	3	Both	22	All ages	418	Liver cancer due to hepatitis B	3	Rate	2008	2.22551	2.48823	1.9668
1	Deaths	1	Global	3	Both	27	Age-standardized	418	Liver cancer due to hepatitis B	3	Rate	2008	2.36881	2.66031	2.08271
1	Deaths	1	Global	3	Both	22	All ages	419	Liver cancer due to hepatitis C	1	Number	2008	108636	123578	94688.9
1	Deaths	1	Global	3	Both	22	All ages	419	Liver cancer due to hepatitis C	2	Percent	2008	0.00207006	0.00233211	0.00181522
1	Deaths	1	Global	3	Both	22	All ages	419	Liver cancer due to hepatitis C	3	Rate	2008	1.60501	1.82577	1.39896
1	Deaths	1	Global	3	Both	27	Age-standardized	419	Liver cancer due to hepatitis C	3	Rate	2008	1.87081	2.12717	1.6317
1	Deaths	1	Global	3	Both	22	All ages	420	Liver cancer due to alcohol use	1	Number	2008	63488.1	75438.8	53411.2
1	Deaths	1	Global	3	Both	22	All ages	420	Liver cancer due to alcohol use	2	Percent	2008	0.00120989	0.00143345	0.00101307
1	Deaths	1	Global	3	Both	22	All ages	420	Liver cancer due to alcohol use	3	Rate	2008	0.937988	1.11455	0.78911
1	Deaths	1	Global	3	Both	27	Age-standardized	420	Liver cancer due to alcohol use	3	Rate	2008	1.04499	1.24148	0.881974
1	Deaths	1	Global	3	Both	22	All ages	421	Liver cancer due to other causes	1	Number	2008	15684	18740.4	13129.2
1	Deaths	1	Global	3	Both	22	All ages	421	Liver cancer due to other causes	2	Percent	2008	0.000298859	0.000357277	0.000249778
1	Deaths	1	Global	3	Both	22	All ages	421	Liver cancer due to other causes	3	Rate	2008	0.231719	0.276875	0.193974
1	Deaths	1	Global	3	Both	27	Age-standardized	421	Liver cancer due to other causes	3	Rate	2008	0.252487	0.301796	0.20998
1	Deaths	6	China	3	Both	22	All ages	417	Liver cancer	1	Number	2003	125299	139213	111520
1	Deaths	6	China	3	Both	22	All ages	417	Liver cancer	2	Percent	2003	0.0133682	0.0143193	0.0123813
1	Deaths	6	China	3	Both	22	All ages	417	Liver cancer	3	Rate	2003	9.80344	10.892	8.72537
1	Deaths	6	China	3	Both	27	Age-standardized	417	Liver cancer	3	Rate	2003	10.1881	11.2841	9.09809
1	Deaths	6	China	3	Both	22	All ages	418	Liver cancer due to hepatitis B	1	Number	2003	82197.8	93049.9	71535.2
1	Deaths	6	China	3	Both	22	All ages	418	Liver cancer due to hepatitis B	2	Percent	2003	0.00876864	0.00964084	0.00791416
1	Deaths	6	China	3	Both	22	All ages	418	Liver cancer due to hepatitis B	3	Rate	2003	6.43117	7.28024	5.59692
1	Deaths	6	China	3	Both	27	Age-standardized	418	Liver cancer due to hepatitis B	3	Rate	2003	6.33656	7.17432	5.52394
1	Deaths	6	China	3	Both	22	All ages	419	Liver cancer due to hepatitis C	1	Number	2003	20295	23120.9	17595.6
1	Deaths	6	China	3	Both	22	All ages	419	Liver cancer due to hepatitis C	2	Percent	2003	0.00216586	0.00243795	0.00188917
1	Deaths	6	China	3	Both	22	All ages	419	Liver cancer due to hepatitis C	3	Rate	2003	1.58788	1.80898	1.37668
1	Deaths	6	China	3	Both	27	Age-standardized	419	Liver cancer due to hepatitis C	3	Rate	2003	1.92944	2.18749	1.67329
1	Deaths	6	China	3	Both	22	All ages	420	Liver cancer due to alcohol use	1	Number	2003	10114.4	12318.7	8257.17
1	Deaths	6	China	3	Both	22	All ages	420	Liver cancer due to alcohol use	2	Percent	2003	0.00107948	0.00129831	0.000890429
1	Deaths	6	China	3	Both	22	All ages	420	Liver cancer due to alcohol use	3	Rate	2003	0.79135	0.963816	0.646042
1	Deaths	6	China	3	Both	27	Age-standardized	420	Liver cancer due to alcohol use	3	Rate	2003	0.833799	1.01445	0.679085
1	Deaths	6	China	3	Both	22	All ages	421	Liver cancer due to other causes	1	Number	2003	6155.61	7261.88	5170.38
1	Deaths	6	China	3	Both	22	All ages	421	Liver cancer due to other causes	2	Percent	2003	0.000656653	0.000759613	0.00056506
1	Deaths	6	China	3	Both	22	All ages	421	Liver cancer due to other causes	3	Rate	2003	0.481616	0.56817	0.404531
1	Deaths	6	China	3	Both	27	Age-standardized	421	Liver cancer due to other causes	3	Rate	2003	0.486798	0.568875	0.41277
1	Deaths	6	China	3	Both	22	All ages	417	Liver cancer	1	Number	2000	127983	143426	113742
1	Deaths	6	China	3	Both	22	All ages	417	Liver cancer	2	Percent	2000	0.0143817	0.0156829	0.0129723
1	Deaths	6	China	3	Both	22	All ages	417	Liver cancer	3	Rate	2000	10.1647	11.3912	9.03369
1	Deaths	6	China	3	Both	27	Age-standardized	417	Liver cancer	3	Rate	2000	11.1236	12.4482	9.89849
1	Deaths	6	China	3	Both	22	All ages	418	Liver cancer due to hepatitis B	1	Number	2000	85007.4	96958.5	74217.1
1	Deaths	6	China	3	Both	22	All ages	418	Liver cancer due to hepatitis B	2	Percent	2000	0.00955187	0.0106524	0.00848493
1	Deaths	6	China	3	Both	22	All ages	418	Liver cancer due to hepatitis B	3	Rate	2000	6.75152	7.70071	5.89452
1	Deaths	6	China	3	Both	27	Age-standardized	418	Liver cancer due to hepatitis B	3	Rate	2000	6.98701	8.01577	6.08867
1	Deaths	6	China	3	Both	22	All ages	419	Liver cancer due to hepatitis C	1	Number	2000	19664.7	22984.4	16547.1
1	Deaths	6	China	3	Both	22	All ages	419	Liver cancer due to hepatitis C	2	Percent	2000	0.00221005	0.0025314	0.00189461
1	Deaths	6	China	3	Both	22	All ages	419	Liver cancer due to hepatitis C	3	Rate	2000	1.56182	1.82548	1.31422
1	Deaths	6	China	3	Both	27	Age-standardized	419	Liver cancer due to hepatitis C	3	Rate	2000	2.03366	2.39649	1.72014
1	Deaths	6	China	3	Both	22	All ages	420	Liver cancer due to alcohol use	1	Number	2000	9954.97	12342.7	8006.61
1	Deaths	6	China	3	Both	22	All ages	420	Liver cancer due to alcohol use	2	Percent	2000	0.00111873	0.00137217	0.000909921
1	Deaths	6	China	3	Both	22	All ages	420	Liver cancer due to alcohol use	3	Rate	2000	0.79065	0.980288	0.635907
1	Deaths	6	China	3	Both	27	Age-standardized	420	Liver cancer due to alcohol use	3	Rate	2000	0.881793	1.09222	0.706713
1	Deaths	6	China	3	Both	22	All ages	421	Liver cancer due to other causes	1	Number	2000	6382.81	7527.02	5276.71
1	Deaths	6	China	3	Both	22	All ages	421	Liver cancer due to other causes	2	Percent	2000	0.000717239	0.000835557	0.000607842
1	Deaths	6	China	3	Both	22	All ages	421	Liver cancer due to other causes	3	Rate	2000	0.50694	0.597816	0.419091
1	Deaths	6	China	3	Both	27	Age-standardized	421	Liver cancer due to other causes	3	Rate	2000	0.536056	0.634526	0.442675
1	Deaths	8	Taiwan (Province of China)	3	Both	22	All ages	294	All causes	1	Number	2009	142458	143630	141247
1	Deaths	8	Taiwan (Province of China)	3	Both	22	All ages	294	All causes	2	Percent	2009	1	1	1
1	Deaths	8	Taiwan (Province of China)	3	Both	22	All ages	294	All causes	3	Rate	2009	616.107	621.174	610.87
1	Deaths	8	Taiwan (Province of China)	3	Both	27	Age-standardized	294	All causes	3	Rate	2009	507.815	512.004	503.406
1	Deaths	1	Global	3	Both	22	All ages	419	Liver cancer due to hepatitis C	1	Number	2006	102309	116200	90268.5
1	Deaths	1	Global	3	Both	22	All ages	419	Liver cancer due to hepatitis C	2	Percent	2006	0.00198035	0.00223191	0.00174728
1	Deaths	1	Global	3	Both	22	All ages	419	Liver cancer due to hepatitis C	3	Rate	2006	1.55279	1.76362	1.37005
1	Deaths	1	Global	3	Both	27	Age-standardized	419	Liver cancer due to hepatitis C	3	Rate	2006	1.86254	2.12212	1.63531
1	Deaths	1	Global	3	Both	22	All ages	420	Liver cancer due to alcohol use	1	Number	2006	58632.6	70044	48680.3
1	Deaths	1	Global	3	Both	22	All ages	420	Liver cancer due to alcohol use	2	Percent	2006	0.00113495	0.00135279	0.000945264
1	Deaths	1	Global	3	Both	22	All ages	420	Liver cancer due to alcohol use	3	Rate	2006	0.889894	1.06309	0.738843
1	Deaths	1	Global	3	Both	27	Age-standardized	420	Liver cancer due to alcohol use	3	Rate	2006	1.0176	1.21439	0.850004
1	Deaths	1	Global	3	Both	22	All ages	421	Liver cancer due to other causes	1	Number	2006	14746.8	17462.2	12282.5
1	Deaths	1	Global	3	Both	22	All ages	421	Liver cancer due to other causes	2	Percent	2006	0.000285427	0.000340967	0.000237339
1	Deaths	1	Global	3	Both	22	All ages	421	Liver cancer due to other causes	3	Rate	2006	0.223818	0.265032	0.186417
1	Deaths	1	Global	3	Both	27	Age-standardized	421	Liver cancer due to other causes	3	Rate	2006	0.249587	0.297249	0.206844
1	Deaths	6	China	3	Both	22	All ages	294	All causes	1	Number	2004	9.58531e+06	1.01569e+07	9.01057e+06
1	Deaths	6	China	3	Both	22	All ages	294	All causes	2	Percent	2004	1	1	1
1	Deaths	6	China	3	Both	22	All ages	294	All causes	3	Rate	2004	745.808	790.279	701.089
1	Deaths	6	China	3	Both	27	Age-standardized	294	All causes	3	Rate	2004	1003.1	1055.15	950.506
1	Deaths	8	Taiwan (Province of China)	3	Both	22	All ages	294	All causes	1	Number	2011	152828	154083	151670
1	Deaths	8	Taiwan (Province of China)	3	Both	22	All ages	294	All causes	2	Percent	2011	1	1	1
1	Deaths	8	Taiwan (Province of China)	3	Both	22	All ages	294	All causes	3	Rate	2011	657.118	662.513	652.138
1	Deaths	8	Taiwan (Province of China)	3	Both	27	Age-standardized	294	All causes	3	Rate	2011	505.764	509.76	501.941
1	Deaths	1	Global	3	Both	22	All ages	996	Liver cancer due to NASH	1	Number	2007	24861.6	30480.8	20373.7
1	Deaths	1	Global	3	Both	22	All ages	996	Liver cancer due to NASH	2	Percent	2007	0.000480023	0.000583857	0.000394352
1	Deaths	1	Global	3	Both	22	All ages	996	Liver cancer due to NASH	3	Rate	2007	0.372326	0.456478	0.305115
1	Deaths	1	Global	3	Both	27	Age-standardized	996	Liver cancer due to NASH	3	Rate	2007	0.426834	0.526828	0.348553
1	Deaths	1	Global	3	Both	22	All ages	1005	Hepatoblastoma	1	Number	2007	3219.1	3589.24	2847.58
1	Deaths	1	Global	3	Both	22	All ages	1005	Hepatoblastoma	2	Percent	2007	6.21E-05	6.90E-05	5.50E-05
1	Deaths	1	Global	3	Both	22	All ages	1005	Hepatoblastoma	3	Rate	2007	0.048209	0.0537521	0.0426451
1	Deaths	1	Global	3	Both	27	Age-standardized	1005	Hepatoblastoma	3	Rate	2007	0.05062	0.056481	0.0447485
1	Deaths	6	China	3	Both	22	All ages	294	All causes	1	Number	2010	9.73097e+06	1.05138e+07	9.03784e+06
1	Deaths	6	China	3	Both	22	All ages	294	All causes	2	Percent	2010	1	1	1
1	Deaths	6	China	3	Both	22	All ages	294	All causes	3	Rate	2010	727.855	786.412	676.011
1	Deaths	6	China	3	Both	27	Age-standardized	294	All causes	3	Rate	2010	825.443	883.646	772.567
1	Deaths	6	China	3	Both	22	All ages	294	All causes	1	Number	2008	9.40003e+06	9.99607e+06	8.82839e+06
1	Deaths	6	China	3	Both	22	All ages	294	All causes	2	Percent	2008	1	1	1
1	Deaths	6	China	3	Both	22	All ages	294	All causes	3	Rate	2008	712.165	757.322	668.856
1	Deaths	6	China	3	Both	27	Age-standardized	294	All causes	3	Rate	2008	854.501	903.43	809.621
1	Deaths	1	Global	3	Both	22	All ages	417	Liver cancer	1	Number	2005	340449	362223	322144
1	Deaths	1	Global	3	Both	22	All ages	417	Liver cancer	2	Percent	2005	0.00652705	0.00690189	0.00621505
1	Deaths	1	Global	3	Both	22	All ages	417	Liver cancer	3	Rate	2005	5.23579	5.57065	4.95428
1	Deaths	1	Global	3	Both	27	Age-standardized	417	Liver cancer	3	Rate	2005	6.02557	6.41298	5.69668
1	Deaths	1	Global	3	Both	22	All ages	418	Liver cancer due to hepatitis B	1	Number	2005	141293	157743	125273
1	Deaths	1	Global	3	Both	22	All ages	418	Liver cancer due to hepatitis B	2	Percent	2005	0.0027087	0.00301889	0.00240629
1	Deaths	1	Global	3	Both	22	All ages	418	Liver cancer due to hepatitis B	3	Rate	2005	2.17296	2.42594	1.92658
1	Deaths	1	Global	3	Both	27	Age-standardized	418	Liver cancer due to hepatitis B	3	Rate	2005	2.39421	2.68387	2.1129
1	Deaths	6	China	3	Both	22	All ages	996	Liver cancer due to NASH	1	Number	2008	6564.37	7861.89	5457.67
1	Deaths	6	China	3	Both	22	All ages	996	Liver cancer due to NASH	2	Percent	2008	0.000698399	0.000817847	0.000593082
1	Deaths	6	China	3	Both	22	All ages	996	Liver cancer due to NASH	3	Rate	2008	0.49733	0.595633	0.413484
1	Deaths	6	China	3	Both	27	Age-standardized	996	Liver cancer due to NASH	3	Rate	2008	0.490626	0.584762	0.408912
1	Deaths	6	China	3	Both	22	All ages	1005	Hepatoblastoma	1	Number	2008	480.434	542.662	421.99
1	Deaths	6	China	3	Both	22	All ages	1005	Hepatoblastoma	2	Percent	2008	5.12E-05	5.83E-05	4.41E-05
1	Deaths	6	China	3	Both	22	All ages	1005	Hepatoblastoma	3	Rate	2008	0.0363986	0.0411131	0.0319708
1	Deaths	6	China	3	Both	27	Age-standardized	1005	Hepatoblastoma	3	Rate	2008	0.0652532	0.0737146	0.0573289
1	Deaths	8	Taiwan (Province of China)	3	Both	22	All ages	417	Liver cancer	1	Number	2000	2134.27	2294.21	1958.76
1	Deaths	8	Taiwan (Province of China)	3	Both	22	All ages	417	Liver cancer	2	Percent	2000	0.0170257	0.0183037	0.0156616
1	Deaths	8	Taiwan (Province of China)	3	Both	22	All ages	417	Liver cancer	3	Rate	2000	9.58573	10.3041	8.79745
1	Deaths	8	Taiwan (Province of China)	3	Both	27	Age-standardized	417	Liver cancer	3	Rate	2000	9.62522	10.3608	8.82563
1	Deaths	8	Taiwan (Province of China)	3	Both	22	All ages	418	Liver cancer due to hepatitis B	1	Number	2000	1025.03	1180.91	873.597
1	Deaths	8	Taiwan (Province of China)	3	Both	22	All ages	418	Liver cancer due to hepatitis B	2	Percent	2000	0.00817684	0.00939288	0.00699929
1	Deaths	8	Taiwan (Province of China)	3	Both	22	All ages	418	Liver cancer due to hepatitis B	3	Rate	2000	4.60377	5.30389	3.92363
1	Deaths	8	Taiwan (Province of China)	3	Both	27	Age-standardized	418	Liver cancer due to hepatitis B	3	Rate	2000	4.42631	5.14076	3.73472
1	Deaths	8	Taiwan (Province of China)	3	Both	22	All ages	419	Liver cancer due to hepatitis C	1	Number	2000	700.798	850.428	561.051
1	Deaths	8	Taiwan (Province of China)	3	Both	22	All ages	419	Liver cancer due to hepatitis C	2	Percent	2000	0.00559055	0.00678631	0.0044691
1	Deaths	8	Taiwan (Province of China)	3	Both	22	All ages	419	Liver cancer due to hepatitis C	3	Rate	2000	3.14752	3.81956	2.51987
1	Deaths	8	Taiwan (Province of China)	3	Both	27	Age-standardized	419	Liver cancer due to hepatitis C	3	Rate	2000	3.34414	4.06292	2.70715
1	Deaths	8	Taiwan (Province of China)	3	Both	22	All ages	420	Liver cancer due to alcohol use	1	Number	2000	164.744	230.123	115.347
1	Deaths	8	Taiwan (Province of China)	3	Both	22	All ages	420	Liver cancer due to alcohol use	2	Percent	2000	0.00131421	0.00184064	0.000919966
1	Deaths	8	Taiwan (Province of China)	3	Both	22	All ages	420	Liver cancer due to alcohol use	3	Rate	2000	0.739923	1.03356	0.518065
1	Deaths	8	Taiwan (Province of China)	3	Both	27	Age-standardized	420	Liver cancer due to alcohol use	3	Rate	2000	0.738904	1.03478	0.507205
1	Deaths	8	Taiwan (Province of China)	3	Both	22	All ages	421	Liver cancer due to other causes	1	Number	2000	87.6128	118.913	63.6381
1	Deaths	8	Taiwan (Province of China)	3	Both	22	All ages	421	Liver cancer due to other causes	2	Percent	2000	0.000698925	0.000948489	0.000507862
1	Deaths	8	Taiwan (Province of China)	3	Both	22	All ages	421	Liver cancer due to other causes	3	Rate	2000	0.393499	0.534077	0.285821
1	Deaths	8	Taiwan (Province of China)	3	Both	27	Age-standardized	421	Liver cancer due to other causes	3	Rate	2000	0.387607	0.527641	0.278183
1	Deaths	8	Taiwan (Province of China)	3	Both	22	All ages	996	Liver cancer due to NASH	1	Number	2005	223.503	306.469	160.263
1	Deaths	8	Taiwan (Province of China)	3	Both	22	All ages	996	Liver cancer due to NASH	2	Percent	2005	0.00161193	0.00221192	0.00115315
1	Deaths	8	Taiwan (Province of China)	3	Both	22	All ages	996	Liver cancer due to NASH	3	Rate	2005	0.9799	1.34365	0.70264
1	Deaths	8	Taiwan (Province of China)	3	Both	27	Age-standardized	996	Liver cancer due to NASH	3	Rate	2005	0.87799	1.20995	0.625716
1	Deaths	8	Taiwan (Province of China)	3	Both	22	All ages	1005	Hepatoblastoma	1	Number	2005	4.47615	5.08013	3.94111
1	Deaths	8	Taiwan (Province of China)	3	Both	22	All ages	1005	Hepatoblastoma	2	Percent	2005	3.23E-05	3.67E-05	2.84E-05
1	Deaths	8	Taiwan (Province of China)	3	Both	22	All ages	1005	Hepatoblastoma	3	Rate	2005	0.0196247	0.0222727	0.0172789
1	Deaths	8	Taiwan (Province of China)	3	Both	27	Age-standardized	1005	Hepatoblastoma	3	Rate	2005	0.0367726	0.0416919	0.032347
1	Deaths	6	China	3	Both	22	All ages	417	Liver cancer	1	Number	2001	130186	145556	115103
1	Deaths	6	China	3	Both	22	All ages	417	Liver cancer	2	Percent	2001	0.0143836	0.0156386	0.0130415
1	Deaths	6	China	3	Both	22	All ages	417	Liver cancer	3	Rate	2001	10.2926	11.5077	9.10015
1	Deaths	6	China	3	Both	27	Age-standardized	417	Liver cancer	3	Rate	2001	11.0409	12.3638	9.77032
1	Deaths	6	China	3	Both	22	All ages	418	Liver cancer due to hepatitis B	1	Number	2001	86391.6	97553.7	75411.5
1	Deaths	6	China	3	Both	22	All ages	418	Liver cancer due to hepatitis B	2	Percent	2001	0.00954459	0.0104981	0.00851106
1	Deaths	6	China	3	Both	22	All ages	418	Liver cancer due to hepatitis B	3	Rate	2001	6.83017	7.71266	5.96208
1	Deaths	6	China	3	Both	27	Age-standardized	418	Liver cancer due to hepatitis B	3	Rate	2001	6.93418	7.82287	6.04046
1	Deaths	6	China	3	Both	22	All ages	419	Liver cancer due to hepatitis C	1	Number	2001	20139.4	23631.2	17012.5
1	Deaths	6	China	3	Both	22	All ages	419	Liver cancer due to hepatitis C	2	Percent	2001	0.00222543	0.00255542	0.00189988
1	Deaths	6	China	3	Both	22	All ages	419	Liver cancer due to hepatitis C	3	Rate	2001	1.59223	1.86829	1.34502
1	Deaths	6	China	3	Both	27	Age-standardized	419	Liver cancer due to hepatitis C	3	Rate	2001	2.0215	2.3647	1.71475
1	Deaths	6	China	3	Both	22	All ages	420	Liver cancer due to alcohol use	1	Number	2001	10189.6	12526.7	8143.76
1	Deaths	6	China	3	Both	22	All ages	420	Liver cancer due to alcohol use	2	Percent	2001	0.00112565	0.00136395	0.000917185
1	Deaths	6	China	3	Both	22	All ages	420	Liver cancer due to alcohol use	3	Rate	2001	0.805594	0.990369	0.643851
1	Deaths	6	China	3	Both	27	Age-standardized	420	Liver cancer due to alcohol use	3	Rate	2001	0.879847	1.08753	0.697403
1	Deaths	6	China	3	Both	22	All ages	421	Liver cancer due to other causes	1	Number	2001	6465.35	7569.61	5402.44
1	Deaths	6	China	3	Both	22	All ages	421	Liver cancer due to other causes	2	Percent	2001	0.000714328	0.00082616	0.000607096
1	Deaths	6	China	3	Both	22	All ages	421	Liver cancer due to other causes	3	Rate	2001	0.511155	0.598458	0.42712
1	Deaths	6	China	3	Both	27	Age-standardized	421	Liver cancer due to other causes	3	Rate	2001	0.530926	0.622202	0.442131
1	Deaths	1	Global	3	Both	22	All ages	996	Liver cancer due to NASH	1	Number	2006	23983.4	29439.8	19639.1
1	Deaths	1	Global	3	Both	22	All ages	996	Liver cancer due to NASH	2	Percent	2006	0.000464221	0.000567071	0.000379841
1	Deaths	1	Global	3	Both	22	All ages	996	Liver cancer due to NASH	3	Rate	2006	0.364006	0.446821	0.298071
1	Deaths	1	Global	3	Both	27	Age-standardized	996	Liver cancer due to NASH	3	Rate	2006	0.423214	0.519494	0.345867
1	Deaths	1	Global	3	Both	22	All ages	1005	Hepatoblastoma	1	Number	2006	3275.71	3677.85	2887.16
1	Deaths	1	Global	3	Both	22	All ages	1005	Hepatoblastoma	2	Percent	2006	6.34E-05	7.09E-05	5.61E-05
1	Deaths	1	Global	3	Both	22	All ages	1005	Hepatoblastoma	3	Rate	2006	0.049717	0.0558203	0.0438198
1	Deaths	1	Global	3	Both	27	Age-standardized	1005	Hepatoblastoma	3	Rate	2006	0.0520256	0.058458	0.0458017
1	Deaths	8	Taiwan (Province of China)	3	Both	22	All ages	996	Liver cancer due to NASH	1	Number	2007	264.233	364.108	188.472
1	Deaths	8	Taiwan (Province of China)	3	Both	22	All ages	996	Liver cancer due to NASH	2	Percent	2007	0.00189246	0.00261318	0.00134901
1	Deaths	8	Taiwan (Province of China)	3	Both	22	All ages	996	Liver cancer due to NASH	3	Rate	2007	1.14995	1.58461	0.820238
1	Deaths	8	Taiwan (Province of China)	3	Both	27	Age-standardized	996	Liver cancer due to NASH	3	Rate	2007	0.975256	1.34664	0.693877
1	Deaths	8	Taiwan (Province of China)	3	Both	22	All ages	1005	Hepatoblastoma	1	Number	2007	4.31993	4.84108	3.80532
1	Deaths	8	Taiwan (Province of China)	3	Both	22	All ages	1005	Hepatoblastoma	2	Percent	2007	3.09E-05	3.47E-05	2.72E-05
1	Deaths	8	Taiwan (Province of China)	3	Both	22	All ages	1005	Hepatoblastoma	3	Rate	2007	0.0188005	0.0210686	0.0165609
1	Deaths	8	Taiwan (Province of China)	3	Both	27	Age-standardized	1005	Hepatoblastoma	3	Rate	2007	0.0387552	0.0434091	0.0341815
1	Deaths	6	China	3	Both	22	All ages	996	Liver cancer due to NASH	1	Number	2012	7688.33	9136.72	6342.26
1	Deaths	6	China	3	Both	22	All ages	996	Liver cancer due to NASH	2	Percent	2012	0.000783862	0.00091697	0.000662967
1	Deaths	6	China	3	Both	22	All ages	996	Liver cancer due to NASH	3	Rate	2012	0.569004	0.676198	0.469383
1	Deaths	6	China	3	Both	27	Age-standardized	996	Liver cancer due to NASH	3	Rate	2012	0.507861	0.600831	0.41967
1	Deaths	6	China	3	Both	22	All ages	1005	Hepatoblastoma	1	Number	2012	365.391	415.266	320.257
1	Deaths	6	China	3	Both	22	All ages	1005	Hepatoblastoma	2	Percent	2012	3.73E-05	4.30E-05	3.18E-05
1	Deaths	6	China	3	Both	22	All ages	1005	Hepatoblastoma	3	Rate	2012	0.0270422	0.0307333	0.0237019
1	Deaths	6	China	3	Both	27	Age-standardized	1005	Hepatoblastoma	3	Rate	2012	0.0511111	0.0581284	0.0446629
1	Deaths	1	Global	3	Both	22	All ages	294	All causes	1	Number	2019	56977071	5.95073e+07	5.47339e+07
1	Deaths	1	Global	3	Both	22	All ages	294	All causes	2	Percent	2019	1	1	1
1	Deaths	1	Global	3	Both	22	All ages	294	All causes	3	Rate	2019	735.631	768.299	706.669
1	Deaths	1	Global	3	Both	27	Age-standardized	294	All causes	3	Rate	2019	735.301	767.874	706.591
1	Deaths	1	Global	3	Both	22	All ages	996	Liver cancer due to NASH	1	Number	2008	26103.6	31737.4	21476.4
1	Deaths	1	Global	3	Both	22	All ages	996	Liver cancer due to NASH	2	Percent	2008	0.000497412	0.000601634	0.000410299
1	Deaths	1	Global	3	Both	22	All ages	996	Liver cancer due to NASH	3	Rate	2008	0.385661	0.468895	0.317298
1	Deaths	1	Global	3	Both	27	Age-standardized	996	Liver cancer due to NASH	3	Rate	2008	0.436453	0.529429	0.356796
1	Deaths	1	Global	3	Both	22	All ages	1005	Hepatoblastoma	1	Number	2008	3215.47	3584.57	2818.68
1	Deaths	1	Global	3	Both	22	All ages	1005	Hepatoblastoma	2	Percent	2008	6.13E-05	6.78E-05	5.43E-05
1	Deaths	1	Global	3	Both	22	All ages	1005	Hepatoblastoma	3	Rate	2008	0.0475062	0.0529592	0.0416438
1	Deaths	1	Global	3	Both	27	Age-standardized	1005	Hepatoblastoma	3	Rate	2008	0.050051	0.0557818	0.0438401
1	Deaths	8	Taiwan (Province of China)	3	Both	22	All ages	294	All causes	1	Number	2013	156137	157414	154746
1	Deaths	8	Taiwan (Province of China)	3	Both	22	All ages	294	All causes	2	Percent	2013	1	1	1
1	Deaths	8	Taiwan (Province of China)	3	Both	22	All ages	294	All causes	3	Rate	2013	667.464	672.923	661.517
1	Deaths	8	Taiwan (Province of China)	3	Both	27	Age-standardized	294	All causes	3	Rate	2013	482.218	486.077	478.024
1	Deaths	8	Taiwan (Province of China)	3	Both	22	All ages	294	All causes	1	Number	2019	176157	177768	174603
1	Deaths	8	Taiwan (Province of China)	3	Both	22	All ages	294	All causes	2	Percent	2019	1	1	1
1	Deaths	8	Taiwan (Province of China)	3	Both	22	All ages	294	All causes	3	Rate	2019	745.128	751.942	738.556
1	Deaths	8	Taiwan (Province of China)	3	Both	27	Age-standardized	294	All causes	3	Rate	2019	448.5	452.486	444.527
1	Deaths	8	Taiwan (Province of China)	3	Both	22	All ages	294	All causes	1	Number	2021	184095	186097	182519
1	Deaths	8	Taiwan (Province of China)	3	Both	22	All ages	294	All causes	2	Percent	2021	1	1	1
1	Deaths	8	Taiwan (Province of China)	3	Both	22	All ages	294	All causes	3	Rate	2021	778.851	787.322	772.184
1	Deaths	8	Taiwan (Province of China)	3	Both	27	Age-standardized	294	All causes	3	Rate	2021	440.527	445.559	436.353
1	Deaths	1	Global	3	Both	22	All ages	419	Liver cancer due to hepatitis C	1	Number	2005	100677	113984	89004.2
1	Deaths	1	Global	3	Both	22	All ages	419	Liver cancer due to hepatitis C	2	Percent	2005	0.00193022	0.00216901	0.00170653
1	Deaths	1	Global	3	Both	22	All ages	419	Liver cancer due to hepatitis C	3	Rate	2005	1.54831	1.75297	1.3688
1	Deaths	1	Global	3	Both	27	Age-standardized	419	Liver cancer due to hepatitis C	3	Rate	2005	1.88325	2.13536	1.65986
1	Deaths	1	Global	3	Both	22	All ages	420	Liver cancer due to alcohol use	1	Number	2005	57236.3	68052.9	47900.4
1	Deaths	1	Global	3	Both	22	All ages	420	Liver cancer due to alcohol use	2	Percent	2005	0.0010974	0.00130452	0.000914238
1	Deaths	1	Global	3	Both	22	All ages	420	Liver cancer due to alcohol use	3	Rate	2005	0.880241	1.04659	0.736664
1	Deaths	1	Global	3	Both	27	Age-standardized	420	Liver cancer due to alcohol use	3	Rate	2005	1.01901	1.21288	0.851856
1	Deaths	1	Global	3	Both	22	All ages	421	Liver cancer due to other causes	1	Number	2005	14525.3	17295.4	12219.5
1	Deaths	1	Global	3	Both	22	All ages	421	Liver cancer due to other causes	2	Percent	2005	0.00027848	0.000330596	0.000234828
1	Deaths	1	Global	3	Both	22	All ages	421	Liver cancer due to other causes	3	Rate	2005	0.223386	0.265987	0.187924
1	Deaths	1	Global	3	Both	27	Age-standardized	421	Liver cancer due to other causes	3	Rate	2005	0.252076	0.300819	0.211875
1	Deaths	1	Global	3	Both	22	All ages	996	Liver cancer due to NASH	1	Number	2010	28259.2	34208.8	23211.7
1	Deaths	1	Global	3	Both	22	All ages	996	Liver cancer due to NASH	2	Percent	2010	0.00053246	0.000646986	0.00043712
1	Deaths	1	Global	3	Both	22	All ages	996	Liver cancer due to NASH	3	Rate	2010	0.406563	0.49216	0.333946
1	Deaths	1	Global	3	Both	27	Age-standardized	996	Liver cancer due to NASH	3	Rate	2010	0.448328	0.543272	0.367912
1	Deaths	1	Global	3	Both	22	All ages	1005	Hepatoblastoma	1	Number	2010	3126.58	3524.15	2724.58
1	Deaths	1	Global	3	Both	22	All ages	1005	Hepatoblastoma	2	Percent	2010	5.89E-05	6.55E-05	5.19E-05
1	Deaths	1	Global	3	Both	22	All ages	1005	Hepatoblastoma	3	Rate	2010	0.0449819	0.0507016	0.0391984
1	Deaths	1	Global	3	Both	27	Age-standardized	1005	Hepatoblastoma	3	Rate	2010	0.047888	0.0539751	0.0417259
1	Deaths	8	Taiwan (Province of China)	3	Both	22	All ages	996	Liver cancer due to NASH	1	Number	2019	352.08	493.051	244.134
1	Deaths	8	Taiwan (Province of China)	3	Both	22	All ages	996	Liver cancer due to NASH	2	Percent	2019	0.00199865	0.00279753	0.00138905
1	Deaths	8	Taiwan (Province of China)	3	Both	22	All ages	996	Liver cancer due to NASH	3	Rate	2019	1.48926	2.08556	1.03266
1	Deaths	8	Taiwan (Province of China)	3	Both	27	Age-standardized	996	Liver cancer due to NASH	3	Rate	2019	0.881396	1.23777	0.613943
1	Deaths	8	Taiwan (Province of China)	3	Both	22	All ages	1005	Hepatoblastoma	1	Number	2019	1.98334	2.3248	1.69534
1	Deaths	8	Taiwan (Province of China)	3	Both	22	All ages	1005	Hepatoblastoma	2	Percent	2019	1.13E-05	1.32E-05	9.61E-06
1	Deaths	8	Taiwan (Province of China)	3	Both	22	All ages	1005	Hepatoblastoma	3	Rate	2019	0.00838935	0.00983367	0.0071711
1	Deaths	8	Taiwan (Province of China)	3	Both	27	Age-standardized	1005	Hepatoblastoma	3	Rate	2019	0.020651	0.0241169	0.0176551
1	Deaths	8	Taiwan (Province of China)	3	Both	22	All ages	996	Liver cancer due to NASH	1	Number	2021	377.991	531.435	257.462
1	Deaths	8	Taiwan (Province of China)	3	Both	22	All ages	996	Liver cancer due to NASH	2	Percent	2021	0.00205321	0.00288373	0.00139938
1	Deaths	8	Taiwan (Province of China)	3	Both	22	All ages	996	Liver cancer due to NASH	3	Rate	2021	1.59917	2.24835	1.08925
1	Deaths	8	Taiwan (Province of China)	3	Both	27	Age-standardized	996	Liver cancer due to NASH	3	Rate	2021	0.888253	1.25007	0.610727
1	Deaths	8	Taiwan (Province of China)	3	Both	22	All ages	1005	Hepatoblastoma	1	Number	2021	1.81685	2.17274	1.51918
1	Deaths	8	Taiwan (Province of China)	3	Both	22	All ages	1005	Hepatoblastoma	2	Percent	2021	9.87E-06	1.18E-05	8.27E-06
1	Deaths	8	Taiwan (Province of China)	3	Both	22	All ages	1005	Hepatoblastoma	3	Rate	2021	0.00768658	0.00919224	0.00642722
1	Deaths	8	Taiwan (Province of China)	3	Both	27	Age-standardized	1005	Hepatoblastoma	3	Rate	2021	0.0200693	0.0240192	0.0167244
1	Deaths	1	Global	3	Both	22	All ages	996	Liver cancer due to NASH	1	Number	2005	23380.1	28565.5	19169.4
1	Deaths	1	Global	3	Both	22	All ages	996	Liver cancer due to NASH	2	Percent	2005	0.000448262	0.000547804	0.000365294
1	Deaths	1	Global	3	Both	22	All ages	996	Liver cancer due to NASH	3	Rate	2005	0.359564	0.439311	0.294807
1	Deaths	1	Global	3	Both	27	Age-standardized	996	Liver cancer due to NASH	3	Rate	2005	0.423558	0.518239	0.34593
1	Deaths	1	Global	3	Both	22	All ages	1005	Hepatoblastoma	1	Number	2005	3337.8	3778.91	2896.83
1	Deaths	1	Global	3	Both	22	All ages	1005	Hepatoblastoma	2	Percent	2005	6.40E-05	7.20E-05	5.60E-05
1	Deaths	1	Global	3	Both	22	All ages	1005	Hepatoblastoma	3	Rate	2005	0.0513322	0.0581161	0.0445505
1	Deaths	1	Global	3	Both	27	Age-standardized	1005	Hepatoblastoma	3	Rate	2005	0.0534712	0.0605813	0.0463596
1	Deaths	8	Taiwan (Province of China)	3	Both	22	All ages	294	All causes	1	Number	2015	163744	165192	162392
1	Deaths	8	Taiwan (Province of China)	3	Both	22	All ages	294	All causes	2	Percent	2015	1	1	1
1	Deaths	8	Taiwan (Province of China)	3	Both	22	All ages	294	All causes	3	Rate	2015	696.414	702.576	690.663
1	Deaths	8	Taiwan (Province of China)	3	Both	27	Age-standardized	294	All causes	3	Rate	2015	471.762	476.334	467.578
1	Deaths	8	Taiwan (Province of China)	3	Both	22	All ages	417	Liver cancer	1	Number	2001	2506.35	2691.17	2315.52
1	Deaths	8	Taiwan (Province of China)	3	Both	22	All ages	417	Liver cancer	2	Percent	2001	0.019685	0.0210454	0.0182192
1	Deaths	8	Taiwan (Province of China)	3	Both	22	All ages	417	Liver cancer	3	Rate	2001	11.1874	12.0124	10.3356
1	Deaths	8	Taiwan (Province of China)	3	Both	27	Age-standardized	417	Liver cancer	3	Rate	2001	10.9587	11.8024	10.1023
1	Deaths	8	Taiwan (Province of China)	3	Both	22	All ages	418	Liver cancer due to hepatitis B	1	Number	2001	1201.86	1378.16	1030.83
1	Deaths	8	Taiwan (Province of China)	3	Both	22	All ages	418	Liver cancer due to hepatitis B	2	Percent	2001	0.00943956	0.0108456	0.00807334
1	Deaths	8	Taiwan (Province of China)	3	Both	22	All ages	418	Liver cancer due to hepatitis B	3	Rate	2001	5.36466	6.15162	4.60126
1	Deaths	8	Taiwan (Province of China)	3	Both	27	Age-standardized	418	Liver cancer due to hepatitis B	3	Rate	2001	5.03329	5.85341	4.25495
1	Deaths	8	Taiwan (Province of China)	3	Both	22	All ages	419	Liver cancer due to hepatitis C	1	Number	2001	828.341	994.608	666.481
1	Deaths	8	Taiwan (Province of China)	3	Both	22	All ages	419	Liver cancer due to hepatitis C	2	Percent	2001	0.00650576	0.00778423	0.00522941
1	Deaths	8	Taiwan (Province of China)	3	Both	22	All ages	419	Liver cancer due to hepatitis C	3	Rate	2001	3.69742	4.43957	2.97493
1	Deaths	8	Taiwan (Province of China)	3	Both	27	Age-standardized	419	Liver cancer due to hepatitis C	3	Rate	2001	3.82436	4.60795	3.12151
1	Deaths	8	Taiwan (Province of China)	3	Both	22	All ages	420	Liver cancer due to alcohol use	1	Number	2001	187.45	264.493	132.866
1	Deaths	8	Taiwan (Province of China)	3	Both	22	All ages	420	Liver cancer due to alcohol use	2	Percent	2001	0.00147225	0.00207611	0.00104074
1	Deaths	8	Taiwan (Province of China)	3	Both	22	All ages	420	Liver cancer due to alcohol use	3	Rate	2001	0.836707	1.1806	0.593066
1	Deaths	8	Taiwan (Province of China)	3	Both	27	Age-standardized	420	Liver cancer due to alcohol use	3	Rate	2001	0.817017	1.15162	0.570934
1	Deaths	8	Taiwan (Province of China)	3	Both	22	All ages	421	Liver cancer due to other causes	1	Number	2001	103.978	141.792	76.3641
1	Deaths	8	Taiwan (Province of China)	3	Both	22	All ages	421	Liver cancer due to other causes	2	Percent	2001	0.000816649	0.00111024	0.000601351
1	Deaths	8	Taiwan (Province of China)	3	Both	22	All ages	421	Liver cancer due to other causes	3	Rate	2001	0.464118	0.632908	0.340862
1	Deaths	8	Taiwan (Province of China)	3	Both	27	Age-standardized	421	Liver cancer due to other causes	3	Rate	2001	0.445837	0.611098	0.324246
1	Deaths	1	Global	3	Both	22	All ages	294	All causes	1	Number	2021	6.78711e+07	7.06242e+07	6.51113e+07
1	Deaths	1	Global	3	Both	22	All ages	294	All causes	2	Percent	2021	1	1	1
1	Deaths	1	Global	3	Both	22	All ages	294	All causes	3	Rate	2021	860.069	894.957	825.097
1	Deaths	1	Global	3	Both	27	Age-standardized	294	All causes	3	Rate	2021	835.274	870.325	800.827
1	Deaths	6	China	3	Both	22	All ages	996	Liver cancer due to NASH	1	Number	2010	7244.99	8715.83	6070.97
1	Deaths	6	China	3	Both	22	All ages	996	Liver cancer due to NASH	2	Percent	2010	0.000744305	0.000871048	0.000636676
1	Deaths	6	China	3	Both	22	All ages	996	Liver cancer due to NASH	3	Rate	2010	0.541909	0.651925	0.454095
1	Deaths	6	China	3	Both	27	Age-standardized	996	Liver cancer due to NASH	3	Rate	2010	0.519265	0.622268	0.432498
1	Deaths	6	China	3	Both	22	All ages	1005	Hepatoblastoma	1	Number	2010	421.066	481.902	367.631
1	Deaths	6	China	3	Both	22	All ages	1005	Hepatoblastoma	2	Percent	2010	4.33E-05	5.04E-05	3.71E-05
1	Deaths	6	China	3	Both	22	All ages	1005	Hepatoblastoma	3	Rate	2010	0.0314948	0.0360452	0.027498
1	Deaths	6	China	3	Both	27	Age-standardized	1005	Hepatoblastoma	3	Rate	2010	0.0580534	0.0664207	0.0507036
1	Deaths	1	Global	3	Both	22	All ages	294	All causes	1	Number	1996	4.90031e+07	5.0085e+07	4.80115e+07
1	Deaths	1	Global	3	Both	22	All ages	294	All causes	2	Percent	1996	1	1	1
1	Deaths	1	Global	3	Both	22	All ages	294	All causes	3	Rate	1996	845.116	863.774	828.014
1	Deaths	1	Global	3	Both	27	Age-standardized	294	All causes	3	Rate	1996	1063.69	1083.62	1043.05
1	Deaths	8	Taiwan (Province of China)	3	Both	22	All ages	294	All causes	1	Number	2017	172331	173860	170858
1	Deaths	8	Taiwan (Province of China)	3	Both	22	All ages	294	All causes	2	Percent	2017	1	1	1
1	Deaths	8	Taiwan (Province of China)	3	Both	22	All ages	294	All causes	3	Rate	2017	730.221	736.701	723.978
1	Deaths	8	Taiwan (Province of China)	3	Both	27	Age-standardized	294	All causes	3	Rate	2017	466.452	470.621	462.598
1	Deaths	8	Taiwan (Province of China)	3	Both	22	All ages	294	All causes	1	Number	2002	126928	128056	125999
1	Deaths	8	Taiwan (Province of China)	3	Both	22	All ages	294	All causes	2	Percent	2002	1	1	1
1	Deaths	8	Taiwan (Province of China)	3	Both	22	All ages	294	All causes	3	Rate	2002	563.579	568.586	559.454
1	Deaths	8	Taiwan (Province of China)	3	Both	27	Age-standardized	294	All causes	3	Rate	2002	590.367	595.47	586.15
1	Deaths	6	China	3	Both	22	All ages	294	All causes	1	Number	2006	9.16461e+06	9.73424e+06	8.6594e+06
1	Deaths	6	China	3	Both	22	All ages	294	All causes	2	Percent	2006	1	1	1
1	Deaths	6	China	3	Both	22	All ages	294	All causes	3	Rate	2006	704.251	748.024	665.428
1	Deaths	6	China	3	Both	27	Age-standardized	294	All causes	3	Rate	2006	894.376	943.748	851.114
1	Deaths	8	Taiwan (Province of China)	3	Both	22	All ages	996	Liver cancer due to NASH	1	Number	2002	195.708	264.515	141.022
1	Deaths	8	Taiwan (Province of China)	3	Both	22	All ages	996	Liver cancer due to NASH	2	Percent	2002	0.00154189	0.00209476	0.00111209
1	Deaths	8	Taiwan (Province of China)	3	Both	22	All ages	996	Liver cancer due to NASH	3	Rate	2002	0.868972	1.17449	0.626157
1	Deaths	8	Taiwan (Province of China)	3	Both	27	Age-standardized	996	Liver cancer due to NASH	3	Rate	2002	0.846415	1.15208	0.612088
1	Deaths	8	Taiwan (Province of China)	3	Both	22	All ages	1005	Hepatoblastoma	1	Number	2002	6.23671	7.2045	5.43952
1	Deaths	8	Taiwan (Province of China)	3	Both	22	All ages	1005	Hepatoblastoma	2	Percent	2002	4.91E-05	5.65E-05	4.30E-05
1	Deaths	8	Taiwan (Province of China)	3	Both	22	All ages	1005	Hepatoblastoma	3	Rate	2002	0.0276919	0.031989	0.0241523
1	Deaths	8	Taiwan (Province of China)	3	Both	27	Age-standardized	1005	Hepatoblastoma	3	Rate	2002	0.0445716	0.0514522	0.0392087
1	Deaths	1	Global	3	Both	22	All ages	294	All causes	1	Number	2002	5.11234e+07	5.21696e+07	5.01246e+07
1	Deaths	1	Global	3	Both	22	All ages	294	All causes	2	Percent	2002	1	1	1
1	Deaths	1	Global	3	Both	22	All ages	294	All causes	3	Rate	2002	817.27	833.996	801.304
1	Deaths	1	Global	3	Both	27	Age-standardized	294	All causes	3	Rate	2002	989.499	1007.89	971.731
1	Deaths	6	China	3	Both	22	All ages	996	Liver cancer due to NASH	1	Number	2004	5700.02	6708.09	4754.15
1	Deaths	6	China	3	Both	22	All ages	996	Liver cancer due to NASH	2	Percent	2004	0.00059454	0.000695946	0.000505912
1	Deaths	6	China	3	Both	22	All ages	996	Liver cancer due to NASH	3	Rate	2004	0.443504	0.521939	0.369907
1	Deaths	6	China	3	Both	27	Age-standardized	996	Liver cancer due to NASH	3	Rate	2004	0.479424	0.563847	0.399823
1	Deaths	6	China	3	Both	22	All ages	1005	Hepatoblastoma	1	Number	2004	622.875	708.082	545.332
1	Deaths	6	China	3	Both	22	All ages	1005	Hepatoblastoma	2	Percent	2004	6.50E-05	7.52E-05	5.62E-05
1	Deaths	6	China	3	Both	22	All ages	1005	Hepatoblastoma	3	Rate	2004	0.0484643	0.055094	0.0424308
1	Deaths	6	China	3	Both	27	Age-standardized	1005	Hepatoblastoma	3	Rate	2004	0.086051	0.0978106	0.0753456
1	Deaths	1	Global	3	Both	22	All ages	417	Liver cancer	1	Number	2009	377119	401182	354638
1	Deaths	1	Global	3	Both	22	All ages	417	Liver cancer	2	Percent	2009	0.00719107	0.00760715	0.00683716
1	Deaths	1	Global	3	Both	22	All ages	417	Liver cancer	3	Rate	2009	5.49651	5.84723	5.16885
1	Deaths	1	Global	3	Both	27	Age-standardized	417	Liver cancer	3	Rate	2009	6.02445	6.40869	5.64831
1	Deaths	1	Global	3	Both	22	All ages	418	Liver cancer due to hepatitis B	1	Number	2009	152728	172243	131953
1	Deaths	1	Global	3	Both	22	All ages	418	Liver cancer due to hepatitis B	2	Percent	2009	0.00291193	0.00325966	0.00254521
1	Deaths	1	Global	3	Both	22	All ages	418	Liver cancer due to hepatitis B	3	Rate	2009	2.22601	2.51044	1.92322
1	Deaths	1	Global	3	Both	27	Age-standardized	418	Liver cancer due to hepatitis B	3	Rate	2009	2.34651	2.64901	2.02081
1	Deaths	6	China	3	Both	22	All ages	417	Liver cancer	1	Number	2008	133947	147947	120857
1	Deaths	6	China	3	Both	22	All ages	417	Liver cancer	2	Percent	2008	0.0142464	0.0152647	0.0132781
1	Deaths	6	China	3	Both	22	All ages	417	Liver cancer	3	Rate	2008	10.1481	11.2088	9.15635
1	Deaths	6	China	3	Both	27	Age-standardized	417	Liver cancer	3	Rate	2008	9.39496	10.3612	8.46764
1	Deaths	6	China	3	Both	22	All ages	418	Liver cancer due to hepatitis B	1	Number	2008	85915	96157.5	76645.4
1	Deaths	6	China	3	Both	22	All ages	418	Liver cancer due to hepatitis B	2	Percent	2008	0.00913696	0.00994188	0.00836862
1	Deaths	6	China	3	Both	22	All ages	418	Liver cancer due to hepatitis B	3	Rate	2008	6.50909	7.28508	5.8068
1	Deaths	6	China	3	Both	27	Age-standardized	418	Liver cancer due to hepatitis B	3	Rate	2008	5.72746	6.41993	5.10584
1	Deaths	6	China	3	Both	22	All ages	419	Liver cancer due to hepatitis C	1	Number	2008	22482.9	25953.2	19134
1	Deaths	6	China	3	Both	22	All ages	419	Liver cancer due to hepatitis C	2	Percent	2008	0.00239164	0.00272961	0.00207071
1	Deaths	6	China	3	Both	22	All ages	419	Liver cancer due to hepatitis C	3	Rate	2008	1.70335	1.96626	1.44963
1	Deaths	6	China	3	Both	27	Age-standardized	419	Liver cancer due to hepatitis C	3	Rate	2008	1.81253	2.09078	1.55648
1	Deaths	6	China	3	Both	22	All ages	420	Liver cancer due to alcohol use	1	Number	2008	11961.2	14558.1	9709.89
1	Deaths	6	China	3	Both	22	All ages	420	Liver cancer due to alcohol use	2	Percent	2008	0.00127231	0.00152433	0.00104631
1	Deaths	6	China	3	Both	22	All ages	420	Liver cancer due to alcohol use	3	Rate	2008	0.906205	1.10295	0.73564
1	Deaths	6	China	3	Both	27	Age-standardized	420	Liver cancer due to alcohol use	3	Rate	2008	0.848325	1.02815	0.688539
1	Deaths	6	China	3	Both	22	All ages	421	Liver cancer due to other causes	1	Number	2008	6542.75	7746.25	5513.25
1	Deaths	6	China	3	Both	22	All ages	421	Liver cancer due to other causes	2	Percent	2008	0.000695965	0.000812848	0.000594121
1	Deaths	6	China	3	Both	22	All ages	421	Liver cancer due to other causes	3	Rate	2008	0.495692	0.586872	0.417694
1	Deaths	6	China	3	Both	27	Age-standardized	421	Liver cancer due to other causes	3	Rate	2008	0.450776	0.531447	0.381853
1	Deaths	6	China	3	Both	22	All ages	417	Liver cancer	1	Number	2010	139759	156909	124963
1	Deaths	6	China	3	Both	22	All ages	417	Liver cancer	2	Percent	2010	0.0143572	0.0152768	0.0135148
1	Deaths	6	China	3	Both	22	All ages	417	Liver cancer	3	Rate	2010	10.4537	11.7365	9.34692
1	Deaths	6	China	3	Both	27	Age-standardized	417	Liver cancer	3	Rate	2010	9.40116	10.4978	8.45511
1	Deaths	6	China	3	Both	22	All ages	418	Liver cancer due to hepatitis B	1	Number	2010	87711.5	100794	77026.1
1	Deaths	6	China	3	Both	22	All ages	418	Liver cancer due to hepatitis B	2	Percent	2010	0.00900878	0.00981532	0.008256
1	Deaths	6	China	3	Both	22	All ages	418	Liver cancer due to hepatitis B	3	Rate	2010	6.56062	7.53914	5.76138
1	Deaths	6	China	3	Both	27	Age-standardized	418	Liver cancer due to hepatitis B	3	Rate	2010	5.60555	6.41529	4.9318
1	Deaths	6	China	3	Both	22	All ages	419	Liver cancer due to hepatitis C	1	Number	2010	24408.8	27839.9	20828.3
1	Deaths	6	China	3	Both	22	All ages	419	Liver cancer due to hepatitis C	2	Percent	2010	0.00250854	0.00282435	0.00218431
1	Deaths	6	China	3	Both	22	All ages	419	Liver cancer due to hepatitis C	3	Rate	2010	1.82573	2.08236	1.55791
1	Deaths	6	China	3	Both	27	Age-standardized	419	Liver cancer due to hepatitis C	3	Rate	2010	1.87815	2.12982	1.61761
1	Deaths	6	China	3	Both	22	All ages	420	Liver cancer due to alcohol use	1	Number	2010	13212.8	15872.7	10947.1
1	Deaths	6	China	3	Both	22	All ages	420	Liver cancer due to alcohol use	2	Percent	2010	0.00135776	0.00160354	0.00112651
1	Deaths	6	China	3	Both	22	All ages	420	Liver cancer due to alcohol use	3	Rate	2010	0.988291	1.18724	0.818819
1	Deaths	6	China	3	Both	27	Age-standardized	420	Liver cancer due to alcohol use	3	Rate	2010	0.892349	1.06117	0.738961
1	Deaths	6	China	3	Both	22	All ages	421	Liver cancer due to other causes	1	Number	2010	6760.33	8002.13	5632.68
1	Deaths	6	China	3	Both	22	All ages	421	Liver cancer due to other causes	2	Percent	2010	0.00069445	0.000813056	0.000594287
1	Deaths	6	China	3	Both	22	All ages	421	Liver cancer due to other causes	3	Rate	2010	0.505657	0.598541	0.421312
1	Deaths	6	China	3	Both	27	Age-standardized	421	Liver cancer due to other causes	3	Rate	2010	0.447788	0.527634	0.375826
1	Deaths	1	Global	3	Both	22	All ages	417	Liver cancer	1	Number	2007	354037	383111	334363
1	Deaths	1	Global	3	Both	22	All ages	417	Liver cancer	2	Percent	2007	0.00683599	0.00730332	0.006519
1	Deaths	1	Global	3	Both	22	All ages	417	Liver cancer	3	Rate	2007	5.30203	5.73744	5.00739
1	Deaths	1	Global	3	Both	27	Age-standardized	417	Liver cancer	3	Rate	2007	5.94797	6.43329	5.60966
1	Deaths	1	Global	3	Both	22	All ages	418	Liver cancer due to hepatitis B	1	Number	2007	145541	164444	128704
1	Deaths	1	Global	3	Both	22	All ages	418	Liver cancer due to hepatitis B	2	Percent	2007	0.00280999	0.0031668	0.00250617
1	Deaths	1	Global	3	Both	22	All ages	418	Liver cancer due to hepatitis B	3	Rate	2007	2.17961	2.46271	1.92746
1	Deaths	1	Global	3	Both	27	Age-standardized	418	Liver cancer due to hepatitis B	3	Rate	2007	2.34446	2.66092	2.06094
1	Deaths	8	Taiwan (Province of China)	3	Both	22	All ages	996	Liver cancer due to NASH	1	Number	2000	151.507	209.306	108.544
1	Deaths	8	Taiwan (Province of China)	3	Both	22	All ages	996	Liver cancer due to NASH	2	Percent	2000	0.00120863	0.00167151	0.00086836
1	Deaths	8	Taiwan (Province of China)	3	Both	22	All ages	996	Liver cancer due to NASH	3	Rate	2000	0.680469	0.940066	0.487508
1	Deaths	8	Taiwan (Province of China)	3	Both	27	Age-standardized	996	Liver cancer due to NASH	3	Rate	2000	0.697661	0.970344	0.499905
1	Deaths	8	Taiwan (Province of China)	3	Both	22	All ages	1005	Hepatoblastoma	1	Number	2000	4.57584	5.12286	4.03824
1	Deaths	8	Taiwan (Province of China)	3	Both	22	All ages	1005	Hepatoblastoma	2	Percent	2000	3.65E-05	4.08E-05	3.22E-05
1	Deaths	8	Taiwan (Province of China)	3	Both	22	All ages	1005	Hepatoblastoma	3	Rate	2000	0.0205517	0.0230085	0.0181371
1	Deaths	8	Taiwan (Province of China)	3	Both	27	Age-standardized	1005	Hepatoblastoma	3	Rate	2000	0.0305962	0.0342176	0.0270433
1	Deaths	1	Global	3	Both	22	All ages	419	Liver cancer due to hepatitis C	1	Number	2007	104596	119212	91702.1
1	Deaths	1	Global	3	Both	22	All ages	419	Liver cancer due to hepatitis C	2	Percent	2007	0.00201972	0.00228065	0.00177184
1	Deaths	1	Global	3	Both	22	All ages	419	Liver cancer due to hepatitis C	3	Rate	2007	1.56642	1.7853	1.37332
1	Deaths	1	Global	3	Both	27	Age-standardized	419	Liver cancer due to hepatitis C	3	Rate	2007	1.85108	2.1118	1.62058
1	Deaths	1	Global	3	Both	22	All ages	420	Liver cancer due to alcohol use	1	Number	2007	60727.2	72407.4	50635.5
1	Deaths	1	Global	3	Both	22	All ages	420	Liver cancer due to alcohol use	2	Percent	2007	0.00117271	0.00139135	0.000976855
1	Deaths	1	Global	3	Both	22	All ages	420	Liver cancer due to alcohol use	3	Rate	2007	0.909445	1.08437	0.758314
1	Deaths	1	Global	3	Both	27	Age-standardized	420	Liver cancer due to alcohol use	3	Rate	2007	1.02599	1.2229	0.861072
1	Deaths	1	Global	3	Both	22	All ages	421	Liver cancer due to other causes	1	Number	2007	15092.3	18028.1	12613.3
1	Deaths	1	Global	3	Both	22	All ages	421	Liver cancer due to other causes	2	Percent	2007	0.000291394	0.000347032	0.000243508
1	Deaths	1	Global	3	Both	22	All ages	421	Liver cancer due to other causes	3	Rate	2007	0.22602	0.269988	0.188896
1	Deaths	1	Global	3	Both	27	Age-standardized	421	Liver cancer due to other causes	3	Rate	2007	0.248991	0.298131	0.20688
1	Deaths	1	Global	3	Both	22	All ages	996	Liver cancer due to NASH	1	Number	2013	31821.1	38532.8	26133
1	Deaths	1	Global	3	Both	22	All ages	996	Liver cancer due to NASH	2	Percent	2013	0.000591935	0.000719151	0.000483289
1	Deaths	1	Global	3	Both	22	All ages	996	Liver cancer due to NASH	3	Rate	2013	0.440966	0.533975	0.362142
1	Deaths	1	Global	3	Both	27	Age-standardized	996	Liver cancer due to NASH	3	Rate	2013	0.464176	0.563634	0.380282
1	Deaths	1	Global	3	Both	22	All ages	1005	Hepatoblastoma	1	Number	2013	3071.91	3497.12	2667.84
1	Deaths	1	Global	3	Both	22	All ages	1005	Hepatoblastoma	2	Percent	2013	5.71E-05	6.40E-05	5.02E-05
1	Deaths	1	Global	3	Both	22	All ages	1005	Hepatoblastoma	3	Rate	2013	0.0425696	0.0484619	0.0369701
1	Deaths	1	Global	3	Both	27	Age-standardized	1005	Hepatoblastoma	3	Rate	2013	0.0461452	0.0525361	0.0400691
1	Deaths	8	Taiwan (Province of China)	3	Both	22	All ages	417	Liver cancer	1	Number	2007	3426.29	3724.58	3169.26
1	Deaths	8	Taiwan (Province of China)	3	Both	22	All ages	417	Liver cancer	2	Percent	2007	0.0245391	0.0266194	0.0227061
1	Deaths	8	Taiwan (Province of China)	3	Both	22	All ages	417	Liver cancer	3	Rate	2007	14.9113	16.2095	13.7928
1	Deaths	8	Taiwan (Province of China)	3	Both	27	Age-standardized	417	Liver cancer	3	Rate	2007	12.5127	13.5929	11.5683
1	Deaths	8	Taiwan (Province of China)	3	Both	22	All ages	418	Liver cancer due to hepatitis B	1	Number	2007	1536.02	1819.89	1286.81
1	Deaths	8	Taiwan (Province of China)	3	Both	22	All ages	418	Liver cancer due to hepatitis B	2	Percent	2007	0.0110009	0.0130406	0.0092484
1	Deaths	8	Taiwan (Province of China)	3	Both	22	All ages	418	Liver cancer due to hepatitis B	3	Rate	2007	6.6848	7.92026	5.60026
1	Deaths	8	Taiwan (Province of China)	3	Both	27	Age-standardized	418	Liver cancer due to hepatitis B	3	Rate	2007	5.45693	6.48792	4.55532
1	Deaths	8	Taiwan (Province of China)	3	Both	22	All ages	419	Liver cancer due to hepatitis C	1	Number	2007	1251.12	1496.61	1027.4
1	Deaths	8	Taiwan (Province of China)	3	Both	22	All ages	419	Liver cancer due to hepatitis C	2	Percent	2007	0.00896057	0.0107277	0.00735975
1	Deaths	8	Taiwan (Province of China)	3	Both	22	All ages	419	Liver cancer due to hepatitis C	3	Rate	2007	5.44492	6.51331	4.47129
1	Deaths	8	Taiwan (Province of China)	3	Both	27	Age-standardized	419	Liver cancer due to hepatitis C	3	Rate	2007	4.69028	5.62051	3.86758
1	Deaths	8	Taiwan (Province of China)	3	Both	22	All ages	420	Liver cancer due to alcohol use	1	Number	2007	233.215	329.972	164.794
1	Deaths	8	Taiwan (Province of China)	3	Both	22	All ages	420	Liver cancer due to alcohol use	2	Percent	2007	0.00167032	0.00236203	0.0011831
1	Deaths	8	Taiwan (Province of China)	3	Both	22	All ages	420	Liver cancer due to alcohol use	3	Rate	2007	1.01496	1.43605	0.717189
1	Deaths	8	Taiwan (Province of China)	3	Both	27	Age-standardized	420	Liver cancer due to alcohol use	3	Rate	2007	0.853834	1.22817	0.60398
1	Deaths	8	Taiwan (Province of China)	3	Both	22	All ages	421	Liver cancer due to other causes	1	Number	2007	137.384	188.189	100.807
1	Deaths	8	Taiwan (Province of China)	3	Both	22	All ages	421	Liver cancer due to other causes	2	Percent	2007	0.000983965	0.00134792	0.000721566
1	Deaths	8	Taiwan (Province of China)	3	Both	22	All ages	421	Liver cancer due to other causes	3	Rate	2007	0.597901	0.819005	0.438718
1	Deaths	8	Taiwan (Province of China)	3	Both	27	Age-standardized	421	Liver cancer due to other causes	3	Rate	2007	0.497684	0.6765	0.360353
1	Deaths	8	Taiwan (Province of China)	3	Both	22	All ages	294	All causes	1	Number	2018	174001	175403	172577
1	Deaths	8	Taiwan (Province of China)	3	Both	22	All ages	294	All causes	2	Percent	2018	1	1	1
1	Deaths	8	Taiwan (Province of China)	3	Both	22	All ages	294	All causes	3	Rate	2018	736.441	742.375	730.415
1	Deaths	8	Taiwan (Province of China)	3	Both	27	Age-standardized	294	All causes	3	Rate	2018	458.077	461.808	454
1	Deaths	1	Global	3	Both	22	All ages	419	Liver cancer due to hepatitis C	1	Number	2009	112088	127354	98245.1
1	Deaths	1	Global	3	Both	22	All ages	419	Liver cancer due to hepatitis C	2	Percent	2009	0.00213747	0.00240869	0.00187182
1	Deaths	1	Global	3	Both	22	All ages	419	Liver cancer due to hepatitis C	3	Rate	2009	1.63368	1.85618	1.43192
1	Deaths	1	Global	3	Both	27	Age-standardized	419	Liver cancer due to hepatitis C	3	Rate	2009	1.87764	2.13116	1.6411
1	Deaths	1	Global	3	Both	22	All ages	420	Liver cancer due to alcohol use	1	Number	2009	65862.3	78256.2	55018.7
1	Deaths	1	Global	3	Both	22	All ages	420	Liver cancer due to alcohol use	2	Percent	2009	0.00125608	0.00149143	0.00104998
1	Deaths	1	Global	3	Both	22	All ages	420	Liver cancer due to alcohol use	3	Rate	2009	0.959943	1.14058	0.801897
1	Deaths	1	Global	3	Both	27	Age-standardized	420	Liver cancer due to alcohol use	3	Rate	2009	1.05591	1.2525	0.885371
1	Deaths	1	Global	3	Both	22	All ages	421	Liver cancer due to other causes	1	Number	2009	16077.3	19117.4	13434.2
1	Deaths	1	Global	3	Both	22	All ages	421	Liver cancer due to other causes	2	Percent	2009	0.000306569	0.000364146	0.000256955
1	Deaths	1	Global	3	Both	22	All ages	421	Liver cancer due to other causes	3	Rate	2009	0.234327	0.278637	0.195804
1	Deaths	1	Global	3	Both	27	Age-standardized	421	Liver cancer due to other causes	3	Rate	2009	0.252659	0.299933	0.209887
1	Deaths	1	Global	3	Both	22	All ages	294	All causes	1	Number	1993	4.77896e+07	4.8929e+07	4.67149e+07
1	Deaths	1	Global	3	Both	22	All ages	294	All causes	2	Percent	1993	1	1	1
1	Deaths	1	Global	3	Both	22	All ages	294	All causes	3	Rate	1993	857.14	877.576	837.865
1	Deaths	1	Global	3	Both	27	Age-standardized	294	All causes	3	Rate	1993	1091.11	1113.37	1068.27
1	Deaths	8	Taiwan (Province of China)	3	Both	22	All ages	417	Liver cancer	1	Number	2012	4352.28	4781.96	3975.52
1	Deaths	8	Taiwan (Province of China)	3	Both	22	All ages	417	Liver cancer	2	Percent	2012	0.0280832	0.0307142	0.0256631
1	Deaths	8	Taiwan (Province of China)	3	Both	22	All ages	417	Liver cancer	3	Rate	2012	18.6593	20.5015	17.0441
1	Deaths	8	Taiwan (Province of China)	3	Both	27	Age-standardized	417	Liver cancer	3	Rate	2012	13.6265	14.9945	12.4753
1	Deaths	8	Taiwan (Province of China)	3	Both	22	All ages	418	Liver cancer due to hepatitis B	1	Number	2012	1876.51	2248.27	1552.07
1	Deaths	8	Taiwan (Province of China)	3	Both	22	All ages	418	Liver cancer due to hepatitis B	2	Percent	2012	0.012108	0.0144749	0.00997974
1	Deaths	8	Taiwan (Province of China)	3	Both	22	All ages	418	Liver cancer due to hepatitis B	3	Rate	2012	8.04506	9.63889	6.6541
1	Deaths	8	Taiwan (Province of China)	3	Both	27	Age-standardized	418	Liver cancer due to hepatitis B	3	Rate	2012	5.81491	6.97217	4.79036
1	Deaths	8	Taiwan (Province of China)	3	Both	22	All ages	419	Liver cancer due to hepatitis C	1	Number	2012	1623.48	1978.49	1309.46
1	Deaths	8	Taiwan (Province of China)	3	Both	22	All ages	419	Liver cancer due to hepatitis C	2	Percent	2012	0.0104758	0.0127786	0.00843593
1	Deaths	8	Taiwan (Province of China)	3	Both	22	All ages	419	Liver cancer due to hepatitis C	3	Rate	2012	6.96028	8.48227	5.61399
1	Deaths	8	Taiwan (Province of China)	3	Both	27	Age-standardized	419	Liver cancer due to hepatitis C	3	Rate	2012	5.11221	6.22721	4.11188
1	Deaths	8	Taiwan (Province of China)	3	Both	22	All ages	420	Liver cancer due to alcohol use	1	Number	2012	294.738	417.653	204.239
1	Deaths	8	Taiwan (Province of China)	3	Both	22	All ages	420	Liver cancer due to alcohol use	2	Percent	2012	0.00190176	0.00268916	0.00131555
1	Deaths	8	Taiwan (Province of China)	3	Both	22	All ages	420	Liver cancer due to alcohol use	3	Rate	2012	1.26362	1.79058	0.875622
1	Deaths	8	Taiwan (Province of China)	3	Both	27	Age-standardized	420	Liver cancer due to alcohol use	3	Rate	2012	0.926253	1.323	0.641417
1	Deaths	8	Taiwan (Province of China)	3	Both	22	All ages	421	Liver cancer due to other causes	1	Number	2012	174.037	236.665	123.934
1	Deaths	8	Taiwan (Province of China)	3	Both	22	All ages	421	Liver cancer due to other causes	2	Percent	2012	0.00112295	0.00152153	0.000798847
1	Deaths	8	Taiwan (Province of China)	3	Both	22	All ages	421	Liver cancer due to other causes	3	Rate	2012	0.74614	1.01464	0.531336
1	Deaths	8	Taiwan (Province of China)	3	Both	27	Age-standardized	421	Liver cancer due to other causes	3	Rate	2012	0.544481	0.736071	0.388077
1	Deaths	1	Global	3	Both	22	All ages	996	Liver cancer due to NASH	1	Number	2009	27180.9	33105.5	22336.4
1	Deaths	1	Global	3	Both	22	All ages	996	Liver cancer due to NASH	2	Percent	2009	0.000518336	0.000630612	0.000427032
1	Deaths	1	Global	3	Both	22	All ages	996	Liver cancer due to NASH	3	Rate	2009	0.396162	0.482513	0.325554
1	Deaths	1	Global	3	Both	27	Age-standardized	996	Liver cancer due to NASH	3	Rate	2009	0.442662	0.539549	0.363741
1	Deaths	1	Global	3	Both	22	All ages	1005	Hepatoblastoma	1	Number	2009	3182.68	3563.64	2800.09
1	Deaths	1	Global	3	Both	22	All ages	1005	Hepatoblastoma	2	Percent	2009	6.07E-05	6.71E-05	5.39E-05
1	Deaths	1	Global	3	Both	22	All ages	1005	Hepatoblastoma	3	Rate	2009	0.0463876	0.0519401	0.0408113
1	Deaths	1	Global	3	Both	27	Age-standardized	1005	Hepatoblastoma	3	Rate	2009	0.0490717	0.0549662	0.0431386
1	Deaths	1	Global	3	Both	22	All ages	996	Liver cancer due to NASH	1	Number	2015	34801.6	42263.7	28636.2
1	Deaths	1	Global	3	Both	22	All ages	996	Liver cancer due to NASH	2	Percent	2015	0.000635712	0.000766038	0.000521134
1	Deaths	1	Global	3	Both	22	All ages	996	Liver cancer due to NASH	3	Rate	2015	0.47052	0.571408	0.387163
1	Deaths	1	Global	3	Both	27	Age-standardized	996	Liver cancer due to NASH	3	Rate	2015	0.479582	0.58079	0.394335
1	Deaths	1	Global	3	Both	22	All ages	1005	Hepatoblastoma	1	Number	2015	3014.71	3473.01	2590.06
1	Deaths	1	Global	3	Both	22	All ages	1005	Hepatoblastoma	2	Percent	2015	5.50E-05	6.21E-05	4.80E-05
1	Deaths	1	Global	3	Both	22	All ages	1005	Hepatoblastoma	3	Rate	2015	0.0407591	0.0469553	0.0350178
1	Deaths	1	Global	3	Both	27	Age-standardized	1005	Hepatoblastoma	3	Rate	2015	0.0446764	0.0514819	0.0383718
1	Deaths	8	Taiwan (Province of China)	3	Both	22	All ages	417	Liver cancer	1	Number	2006	3191.37	3454.11	2946.32
1	Deaths	8	Taiwan (Province of China)	3	Both	22	All ages	417	Liver cancer	2	Percent	2006	0.0231375	0.0250649	0.0214211
1	Deaths	8	Taiwan (Province of China)	3	Both	22	All ages	417	Liver cancer	3	Rate	2006	13.9388	15.0864	12.8685
1	Deaths	8	Taiwan (Province of China)	3	Both	27	Age-standardized	417	Liver cancer	3	Rate	2006	12.0039	12.9641	11.0876
1	Deaths	8	Taiwan (Province of China)	3	Both	22	All ages	418	Liver cancer due to hepatitis B	1	Number	2006	1451.91	1701.58	1229.2
1	Deaths	8	Taiwan (Province of China)	3	Both	22	All ages	418	Liver cancer due to hepatitis B	2	Percent	2006	0.0105263	0.0123295	0.00890004
1	Deaths	8	Taiwan (Province of China)	3	Both	22	All ages	418	Liver cancer due to hepatitis B	3	Rate	2006	6.34147	7.43194	5.36872
1	Deaths	8	Taiwan (Province of China)	3	Both	27	Age-standardized	418	Liver cancer due to hepatitis B	3	Rate	2006	5.30412	6.20793	4.45512
1	Deaths	8	Taiwan (Province of China)	3	Both	22	All ages	419	Liver cancer due to hepatitis C	1	Number	2006	1148.18	1376.22	945.586
1	Deaths	8	Taiwan (Province of China)	3	Both	22	All ages	419	Liver cancer due to hepatitis C	2	Percent	2006	0.00832435	0.00998878	0.00682492
1	Deaths	8	Taiwan (Province of China)	3	Both	22	All ages	419	Liver cancer due to hepatitis C	3	Rate	2006	5.01487	6.01085	4.13
1	Deaths	8	Taiwan (Province of China)	3	Both	27	Age-standardized	419	Liver cancer due to hepatitis C	3	Rate	2006	4.44705	5.32623	3.68124
1	Deaths	8	Taiwan (Province of China)	3	Both	22	All ages	420	Liver cancer due to alcohol use	1	Number	2006	219.8	308.417	156.169
1	Deaths	8	Taiwan (Province of China)	3	Both	22	All ages	420	Liver cancer due to alcohol use	2	Percent	2006	0.00159355	0.00223452	0.00113204
1	Deaths	8	Taiwan (Province of China)	3	Both	22	All ages	420	Liver cancer due to alcohol use	3	Rate	2006	0.960011	1.34706	0.682092
1	Deaths	8	Taiwan (Province of China)	3	Both	27	Age-standardized	420	Liver cancer due to alcohol use	3	Rate	2006	0.829029	1.17769	0.585398
1	Deaths	8	Taiwan (Province of China)	3	Both	22	All ages	421	Liver cancer due to other causes	1	Number	2006	127.568	174.029	92.8526
1	Deaths	8	Taiwan (Province of China)	3	Both	22	All ages	421	Liver cancer due to other causes	2	Percent	2006	0.000924859	0.00126051	0.000675042
1	Deaths	8	Taiwan (Province of China)	3	Both	22	All ages	421	Liver cancer due to other causes	3	Rate	2006	0.557175	0.760102	0.405549
1	Deaths	8	Taiwan (Province of China)	3	Both	27	Age-standardized	421	Liver cancer due to other causes	3	Rate	2006	0.475338	0.648872	0.344514
1	Deaths	6	China	3	Both	22	All ages	294	All causes	1	Number	2007	9.11793e+06	9.74056e+06	8.63581e+06
1	Deaths	6	China	3	Both	22	All ages	294	All causes	2	Percent	2007	1	1	1
1	Deaths	6	China	3	Both	22	All ages	294	All causes	3	Rate	2007	695.738	743.248	658.951
1	Deaths	6	China	3	Both	27	Age-standardized	294	All causes	3	Rate	2007	858.142	907.913	816.459
1	Deaths	6	China	3	Both	22	All ages	417	Liver cancer	1	Number	2013	151120	170925	134969
1	Deaths	6	China	3	Both	22	All ages	417	Liver cancer	2	Percent	2013	0.0152305	0.0161823	0.0143073
1	Deaths	6	China	3	Both	22	All ages	417	Liver cancer	3	Rate	2013	11.117	12.574	9.92891
1	Deaths	6	China	3	Both	27	Age-standardized	417	Liver cancer	3	Rate	2013	9.235	10.3703	8.29479
1	Deaths	6	China	3	Both	22	All ages	418	Liver cancer due to hepatitis B	1	Number	2013	93335.7	107908	81473.1
1	Deaths	6	China	3	Both	22	All ages	418	Liver cancer due to hepatitis B	2	Percent	2013	0.00940503	0.0102974	0.00855712
1	Deaths	6	China	3	Both	22	All ages	418	Liver cancer due to hepatitis B	3	Rate	2013	6.86619	7.93819	5.99352
1	Deaths	6	China	3	Both	27	Age-standardized	418	Liver cancer due to hepatitis B	3	Rate	2013	5.46234	6.28422	4.78216
1	Deaths	6	China	3	Both	22	All ages	419	Liver cancer due to hepatitis C	1	Number	2013	27135	31494	23191.2
1	Deaths	6	China	3	Both	22	All ages	419	Liver cancer due to hepatitis C	2	Percent	2013	0.00273603	0.00306747	0.00237886
1	Deaths	6	China	3	Both	22	All ages	419	Liver cancer due to hepatitis C	3	Rate	2013	1.99617	2.31684	1.70605
1	Deaths	6	China	3	Both	27	Age-standardized	419	Liver cancer due to hepatitis C	3	Rate	2013	1.85309	2.1317	1.58487
1	Deaths	6	China	3	Both	22	All ages	420	Liver cancer due to alcohol use	1	Number	2013	14714.2	18041.8	11944.2
1	Deaths	6	China	3	Both	22	All ages	420	Liver cancer due to alcohol use	2	Percent	2013	0.00148289	0.00176866	0.00121837
1	Deaths	6	China	3	Both	22	All ages	420	Liver cancer due to alcohol use	3	Rate	2013	1.08244	1.32724	0.87867
1	Deaths	6	China	3	Both	27	Age-standardized	420	Liver cancer due to alcohol use	3	Rate	2013	0.895869	1.08749	0.729646
1	Deaths	6	China	3	Both	22	All ages	421	Liver cancer due to other causes	1	Number	2013	7190.18	8499.22	5987.42
1	Deaths	6	China	3	Both	22	All ages	421	Liver cancer due to other causes	2	Percent	2013	0.00072477	0.000839793	0.000620468
1	Deaths	6	China	3	Both	22	All ages	421	Liver cancer due to other causes	3	Rate	2013	0.528942	0.62524	0.440461
1	Deaths	6	China	3	Both	27	Age-standardized	421	Liver cancer due to other causes	3	Rate	2013	0.43573	0.51212	0.366119
1	Deaths	8	Taiwan (Province of China)	3	Both	22	All ages	996	Liver cancer due to NASH	1	Number	2014	411.396	585.712	285.533
1	Deaths	8	Taiwan (Province of China)	3	Both	22	All ages	996	Liver cancer due to NASH	2	Percent	2014	0.00252647	0.00358225	0.00175292
1	Deaths	8	Taiwan (Province of China)	3	Both	22	All ages	996	Liver cancer due to NASH	3	Rate	2014	1.75392	2.4971	1.21733
1	Deaths	8	Taiwan (Province of China)	3	Both	27	Age-standardized	996	Liver cancer due to NASH	3	Rate	2014	1.20948	1.71509	0.84492
1	Deaths	8	Taiwan (Province of China)	3	Both	22	All ages	1005	Hepatoblastoma	1	Number	2014	3.64872	4.11087	3.16969
1	Deaths	8	Taiwan (Province of China)	3	Both	22	All ages	1005	Hepatoblastoma	2	Percent	2014	2.24E-05	2.53E-05	1.95E-05
1	Deaths	8	Taiwan (Province of China)	3	Both	22	All ages	1005	Hepatoblastoma	3	Rate	2014	0.0155558	0.0175261	0.0135135
1	Deaths	8	Taiwan (Province of China)	3	Both	27	Age-standardized	1005	Hepatoblastoma	3	Rate	2014	0.0353662	0.0398597	0.030776
1	Deaths	1	Global	3	Both	22	All ages	417	Liver cancer	1	Number	2011	392622	416253	370703
1	Deaths	1	Global	3	Both	22	All ages	417	Liver cancer	2	Percent	2011	0.00737897	0.00778625	0.0070193
1	Deaths	1	Global	3	Both	22	All ages	417	Liver cancer	3	Rate	2011	5.57873	5.91449	5.26729
1	Deaths	1	Global	3	Both	27	Age-standardized	417	Liver cancer	3	Rate	2011	5.95515	6.31789	5.61624
1	Deaths	1	Global	3	Both	22	All ages	418	Liver cancer due to hepatitis B	1	Number	2011	156060	175658	136297
1	Deaths	1	Global	3	Both	22	All ages	418	Liver cancer due to hepatitis B	2	Percent	2011	0.00293255	0.00328537	0.00258167
1	Deaths	1	Global	3	Both	22	All ages	418	Liver cancer due to hepatitis B	3	Rate	2011	2.21744	2.49591	1.93662
1	Deaths	1	Global	3	Both	27	Age-standardized	418	Liver cancer due to hepatitis B	3	Rate	2011	2.2832	2.57577	1.99733
1	Deaths	1	Global	3	Both	22	All ages	417	Liver cancer	1	Number	2013	413627	439856	389161
1	Deaths	1	Global	3	Both	22	All ages	417	Liver cancer	2	Percent	2013	0.00769384	0.00808659	0.00732497
1	Deaths	1	Global	3	Both	22	All ages	417	Liver cancer	3	Rate	2013	5.73191	6.09538	5.39287
1	Deaths	1	Global	3	Both	27	Age-standardized	417	Liver cancer	3	Rate	2013	5.9451	6.31437	5.59044
1	Deaths	1	Global	3	Both	22	All ages	418	Liver cancer due to hepatitis B	1	Number	2013	163530	185563	145070
1	Deaths	1	Global	3	Both	22	All ages	418	Liver cancer due to hepatitis B	2	Percent	2013	0.00304137	0.00340838	0.00270484
1	Deaths	1	Global	3	Both	22	All ages	418	Liver cancer due to hepatitis B	3	Rate	2013	2.26614	2.57147	2.01034
1	Deaths	1	Global	3	Both	27	Age-standardized	418	Liver cancer due to hepatitis B	3	Rate	2013	2.27634	2.58524	2.01651
1	Deaths	6	China	3	Both	22	All ages	417	Liver cancer	1	Number	2011	139967	155103	126127
1	Deaths	6	China	3	Both	22	All ages	417	Liver cancer	2	Percent	2011	0.0142724	0.015177	0.0134427
1	Deaths	6	China	3	Both	22	All ages	417	Liver cancer	3	Rate	2011	10.4153	11.5416	9.38543
1	Deaths	6	China	3	Both	27	Age-standardized	417	Liver cancer	3	Rate	2011	9.07521	10.0121	8.21296
1	Deaths	6	China	3	Both	22	All ages	418	Liver cancer due to hepatitis B	1	Number	2011	87641.9	99064.5	76798.1
1	Deaths	6	China	3	Both	22	All ages	418	Liver cancer due to hepatitis B	2	Percent	2011	0.00893534	0.0097254	0.00817575
1	Deaths	6	China	3	Both	22	All ages	418	Liver cancer due to hepatitis B	3	Rate	2011	6.52164	7.37162	5.71473
1	Deaths	6	China	3	Both	27	Age-standardized	418	Liver cancer due to hepatitis B	3	Rate	2011	5.42092	6.14354	4.76226
1	Deaths	6	China	3	Both	22	All ages	419	Liver cancer due to hepatitis C	1	Number	2011	24388.4	28285.3	20977.2
1	Deaths	6	China	3	Both	22	All ages	419	Liver cancer due to hepatitis C	2	Percent	2011	0.00248818	0.00279864	0.00215964
1	Deaths	6	China	3	Both	22	All ages	419	Liver cancer due to hepatitis C	3	Rate	2011	1.8148	2.10478	1.56096
1	Deaths	6	China	3	Both	27	Age-standardized	419	Liver cancer due to hepatitis C	3	Rate	2011	1.78862	2.05422	1.54449
1	Deaths	6	China	3	Both	22	All ages	420	Liver cancer due to alcohol use	1	Number	2011	13428.4	16487.6	11001.1
1	Deaths	6	China	3	Both	22	All ages	420	Liver cancer due to alcohol use	2	Percent	2011	0.00136922	0.00163206	0.00114488
1	Deaths	6	China	3	Both	22	All ages	420	Liver cancer due to alcohol use	3	Rate	2011	0.999239	1.22688	0.818619
1	Deaths	6	China	3	Both	27	Age-standardized	420	Liver cancer due to alcohol use	3	Rate	2011	0.872522	1.05689	0.714875
1	Deaths	6	China	3	Both	22	All ages	421	Liver cancer due to other causes	1	Number	2011	6744.3	8085.55	5635.68
1	Deaths	6	China	3	Both	22	All ages	421	Liver cancer due to other causes	2	Percent	2011	0.000687868	0.000806233	0.000587212
1	Deaths	6	China	3	Both	22	All ages	421	Liver cancer due to other causes	3	Rate	2011	0.50186	0.601665	0.419364
1	Deaths	6	China	3	Both	27	Age-standardized	421	Liver cancer due to other causes	3	Rate	2011	0.431737	0.509915	0.363686
1	Deaths	8	Taiwan (Province of China)	3	Both	22	All ages	417	Liver cancer	1	Number	2013	4432.54	4889.47	4028.02
1	Deaths	8	Taiwan (Province of China)	3	Both	22	All ages	417	Liver cancer	2	Percent	2013	0.028389	0.0312769	0.025778
1	Deaths	8	Taiwan (Province of China)	3	Both	22	All ages	417	Liver cancer	3	Rate	2013	18.9485	20.9018	17.2192
1	Deaths	8	Taiwan (Province of China)	3	Both	27	Age-standardized	417	Liver cancer	3	Rate	2013	13.4626	14.8165	12.238
1	Deaths	8	Taiwan (Province of China)	3	Both	22	All ages	418	Liver cancer due to hepatitis B	1	Number	2013	1944.46	2331.05	1603.99
1	Deaths	8	Taiwan (Province of China)	3	Both	22	All ages	418	Liver cancer due to hepatitis B	2	Percent	2013	0.0124534	0.0149276	0.0102727
1	Deaths	8	Taiwan (Province of China)	3	Both	22	All ages	418	Liver cancer due to hepatitis B	3	Rate	2013	8.31228	9.9649	6.85681
1	Deaths	8	Taiwan (Province of China)	3	Both	27	Age-standardized	418	Liver cancer due to hepatitis B	3	Rate	2013	5.86345	7.03816	4.83531
1	Deaths	8	Taiwan (Province of China)	3	Both	22	All ages	419	Liver cancer due to hepatitis C	1	Number	2013	1615.7	1975.66	1295.81
1	Deaths	8	Taiwan (Province of China)	3	Both	22	All ages	419	Liver cancer due to hepatitis C	2	Percent	2013	0.0103483	0.0126437	0.0083018
1	Deaths	8	Taiwan (Province of China)	3	Both	22	All ages	419	Liver cancer due to hepatitis C	3	Rate	2013	6.9069	8.44566	5.53939
1	Deaths	8	Taiwan (Province of China)	3	Both	27	Age-standardized	419	Liver cancer due to hepatitis C	3	Rate	2013	4.92127	6.01016	3.93245
1	Deaths	8	Taiwan (Province of China)	3	Both	22	All ages	420	Liver cancer due to alcohol use	1	Number	2013	302.823	433.028	208.688
1	Deaths	8	Taiwan (Province of China)	3	Both	22	All ages	420	Liver cancer due to alcohol use	2	Percent	2013	0.00193941	0.00277772	0.00133664
1	Deaths	8	Taiwan (Province of China)	3	Both	22	All ages	420	Liver cancer due to alcohol use	3	Rate	2013	1.29453	1.85113	0.892112
1	Deaths	8	Taiwan (Province of China)	3	Both	27	Age-standardized	420	Liver cancer due to alcohol use	3	Rate	2013	0.922333	1.32575	0.636883
1	Deaths	8	Taiwan (Province of China)	3	Both	22	All ages	421	Liver cancer due to other causes	1	Number	2013	175.575	240.701	125.519
1	Deaths	8	Taiwan (Province of China)	3	Both	22	All ages	421	Liver cancer due to other causes	2	Percent	2013	0.00112449	0.00153849	0.000803093
1	Deaths	8	Taiwan (Province of China)	3	Both	22	All ages	421	Liver cancer due to other causes	3	Rate	2013	0.750556	1.02896	0.536574
1	Deaths	8	Taiwan (Province of China)	3	Both	27	Age-standardized	421	Liver cancer due to other causes	3	Rate	2013	0.533797	0.72664	0.382462
1	Deaths	8	Taiwan (Province of China)	3	Both	22	All ages	417	Liver cancer	1	Number	2008	4136.42	4510.19	3810.76
1	Deaths	8	Taiwan (Province of China)	3	Both	22	All ages	417	Liver cancer	2	Percent	2008	0.0291896	0.0317532	0.0269098
1	Deaths	8	Taiwan (Province of China)	3	Both	22	All ages	417	Liver cancer	3	Rate	2008	17.9433	19.5647	16.5306
1	Deaths	8	Taiwan (Province of China)	3	Both	27	Age-standardized	417	Liver cancer	3	Rate	2008	14.6875	15.9932	13.5322
1	Deaths	8	Taiwan (Province of China)	3	Both	22	All ages	418	Liver cancer due to hepatitis B	1	Number	2008	1806.53	2148.29	1505.72
1	Deaths	8	Taiwan (Province of China)	3	Both	22	All ages	418	Liver cancer due to hepatitis B	2	Percent	2008	0.0127481	0.0151661	0.0106393
1	Deaths	8	Taiwan (Province of China)	3	Both	22	All ages	418	Liver cancer due to hepatitis B	3	Rate	2008	7.83654	9.31905	6.53166
1	Deaths	8	Taiwan (Province of China)	3	Both	27	Age-standardized	418	Liver cancer due to hepatitis B	3	Rate	2008	6.2584	7.43871	5.20019
1	Deaths	8	Taiwan (Province of China)	3	Both	22	All ages	419	Liver cancer due to hepatitis C	1	Number	2008	1548.62	1844.89	1263.29
1	Deaths	8	Taiwan (Province of China)	3	Both	22	All ages	419	Liver cancer due to hepatitis C	2	Percent	2008	0.0109284	0.0130438	0.00895155
1	Deaths	8	Taiwan (Province of China)	3	Both	22	All ages	419	Liver cancer due to hepatitis C	3	Rate	2008	6.71777	8.00294	5.48002
1	Deaths	8	Taiwan (Province of China)	3	Both	27	Age-standardized	419	Liver cancer due to hepatitis C	3	Rate	2008	5.61759	6.69022	4.58759
1	Deaths	8	Taiwan (Province of China)	3	Both	22	All ages	420	Liver cancer due to alcohol use	1	Number	2008	277.745	391.489	194.138
1	Deaths	8	Taiwan (Province of China)	3	Both	22	All ages	420	Liver cancer due to alcohol use	2	Percent	2008	0.0019599	0.0027529	0.00137457
1	Deaths	8	Taiwan (Province of China)	3	Both	22	All ages	420	Liver cancer due to alcohol use	3	Rate	2008	1.20483	1.69824	0.842149
1	Deaths	8	Taiwan (Province of China)	3	Both	27	Age-standardized	420	Liver cancer due to alcohol use	3	Rate	2008	0.988015	1.39608	0.689463
1	Deaths	8	Taiwan (Province of China)	3	Both	22	All ages	421	Liver cancer due to other causes	1	Number	2008	167.072	228.741	122.036
1	Deaths	8	Taiwan (Province of China)	3	Both	22	All ages	421	Liver cancer due to other causes	2	Percent	2008	0.00117904	0.00160155	0.000862551
1	Deaths	8	Taiwan (Province of China)	3	Both	22	All ages	421	Liver cancer due to other causes	3	Rate	2008	0.724742	0.992254	0.529379
1	Deaths	8	Taiwan (Province of China)	3	Both	27	Age-standardized	421	Liver cancer due to other causes	3	Rate	2008	0.588793	0.795498	0.427546
1	Deaths	8	Taiwan (Province of China)	3	Both	22	All ages	996	Liver cancer due to NASH	1	Number	2004	212.679	290.339	152.785
1	Deaths	8	Taiwan (Province of China)	3	Both	22	All ages	996	Liver cancer due to NASH	2	Percent	2004	0.00158487	0.00215977	0.00113868
1	Deaths	8	Taiwan (Province of China)	3	Both	22	All ages	996	Liver cancer due to NASH	3	Rate	2004	0.936147	1.27798	0.672515
1	Deaths	8	Taiwan (Province of China)	3	Both	27	Age-standardized	996	Liver cancer due to NASH	3	Rate	2004	0.862397	1.18117	0.612522
1	Deaths	8	Taiwan (Province of China)	3	Both	22	All ages	1005	Hepatoblastoma	1	Number	2004	5.0898	5.77519	4.51208
1	Deaths	8	Taiwan (Province of China)	3	Both	22	All ages	1005	Hepatoblastoma	2	Percent	2004	3.79E-05	4.33E-05	3.36E-05
1	Deaths	8	Taiwan (Province of China)	3	Both	22	All ages	1005	Hepatoblastoma	3	Rate	2004	0.0224037	0.0254206	0.0198608
1	Deaths	8	Taiwan (Province of China)	3	Both	27	Age-standardized	1005	Hepatoblastoma	3	Rate	2004	0.0398474	0.0451091	0.0353273
1	Deaths	6	China	3	Both	22	All ages	996	Liver cancer due to NASH	1	Number	2007	6067.91	7233.49	5035.96
1	Deaths	6	China	3	Both	22	All ages	996	Liver cancer due to NASH	2	Percent	2007	0.00066522	0.000779592	0.000563751
1	Deaths	6	China	3	Both	22	All ages	996	Liver cancer due to NASH	3	Rate	2007	0.463008	0.551947	0.384266
1	Deaths	6	China	3	Both	27	Age-standardized	996	Liver cancer due to NASH	3	Rate	2007	0.464721	0.555876	0.385262
1	Deaths	6	China	3	Both	22	All ages	1005	Hepatoblastoma	1	Number	2007	480.962	544.43	424.191
1	Deaths	6	China	3	Both	22	All ages	1005	Hepatoblastoma	2	Percent	2007	5.28E-05	6.04E-05	4.61E-05
1	Deaths	6	China	3	Both	22	All ages	1005	Hepatoblastoma	3	Rate	2007	0.0366995	0.0415424	0.0323676
1	Deaths	6	China	3	Both	27	Age-standardized	1005	Hepatoblastoma	3	Rate	2007	0.0659811	0.0746699	0.0581924
1	Deaths	6	China	3	Both	22	All ages	996	Liver cancer due to NASH	1	Number	2006	5800.66	6826.49	4854.85
1	Deaths	6	China	3	Both	22	All ages	996	Liver cancer due to NASH	2	Percent	2006	0.000632877	0.000736292	0.000537774
1	Deaths	6	China	3	Both	22	All ages	996	Liver cancer due to NASH	3	Rate	2006	0.44575	0.524579	0.373069
1	Deaths	6	China	3	Both	27	Age-standardized	996	Liver cancer due to NASH	3	Rate	2006	0.458519	0.546111	0.38377
1	Deaths	6	China	3	Both	22	All ages	1005	Hepatoblastoma	1	Number	2006	509.922	575.624	445.488
1	Deaths	6	China	3	Both	22	All ages	1005	Hepatoblastoma	2	Percent	2006	5.57E-05	6.33E-05	4.84E-05
1	Deaths	6	China	3	Both	22	All ages	1005	Hepatoblastoma	3	Rate	2006	0.0391848	0.0442336	0.0342333
1	Deaths	6	China	3	Both	27	Age-standardized	1005	Hepatoblastoma	3	Rate	2006	0.0707036	0.0797984	0.0617599
1	Deaths	1	Global	3	Both	22	All ages	996	Liver cancer due to NASH	1	Number	2011	29164.4	35345.5	23852.6
1	Deaths	1	Global	3	Both	22	All ages	996	Liver cancer due to NASH	2	Percent	2011	0.000548142	0.000665566	0.000450395
1	Deaths	1	Global	3	Both	22	All ages	996	Liver cancer due to NASH	3	Rate	2011	0.414394	0.50222	0.33892
1	Deaths	1	Global	3	Both	27	Age-standardized	996	Liver cancer due to NASH	3	Rate	2011	0.449911	0.54579	0.368743
1	Deaths	1	Global	3	Both	22	All ages	1005	Hepatoblastoma	1	Number	2011	3080.93	3498.42	2684.73
1	Deaths	1	Global	3	Both	22	All ages	1005	Hepatoblastoma	2	Percent	2011	5.79E-05	6.46E-05	5.09E-05
1	Deaths	1	Global	3	Both	22	All ages	1005	Hepatoblastoma	3	Rate	2011	0.0437766	0.0497087	0.0381471
1	Deaths	1	Global	3	Both	27	Age-standardized	1005	Hepatoblastoma	3	Rate	2011	0.0469693	0.0533253	0.0409353
1	Deaths	6	China	3	Both	22	All ages	417	Liver cancer	1	Number	2007	126768	141686	114875
1	Deaths	6	China	3	Both	22	All ages	417	Liver cancer	2	Percent	2007	0.0138984	0.0149048	0.0130445
1	Deaths	6	China	3	Both	22	All ages	417	Liver cancer	3	Rate	2007	9.67296	10.8112	8.76549
1	Deaths	6	China	3	Both	27	Age-standardized	417	Liver cancer	3	Rate	2007	9.11164	10.2522	8.23643
1	Deaths	6	China	3	Both	22	All ages	418	Liver cancer due to hepatitis B	1	Number	2007	82199.7	93451.7	72366.3
1	Deaths	6	China	3	Both	22	All ages	418	Liver cancer due to hepatitis B	2	Percent	2007	0.00901167	0.00979016	0.00824413
1	Deaths	6	China	3	Both	22	All ages	418	Liver cancer due to hepatitis B	3	Rate	2007	6.2722	7.13077	5.52187
1	Deaths	6	China	3	Both	27	Age-standardized	418	Liver cancer due to hepatitis B	3	Rate	2007	5.61639	6.40704	4.93967
1	Deaths	6	China	3	Both	22	All ages	419	Liver cancer due to hepatitis C	1	Number	2007	20895.5	24655.9	17745.7
1	Deaths	6	China	3	Both	22	All ages	419	Liver cancer due to hepatitis C	2	Percent	2007	0.00229118	0.00263957	0.00197942
1	Deaths	6	China	3	Both	22	All ages	419	Liver cancer due to hepatitis C	3	Rate	2007	1.59442	1.88136	1.35407
1	Deaths	6	China	3	Both	27	Age-standardized	419	Liver cancer due to hepatitis C	3	Rate	2007	1.73187	2.06871	1.46726
1	Deaths	6	China	3	Both	22	All ages	420	Liver cancer due to alcohol use	1	Number	2007	10908.1	13436.1	8977.8
1	Deaths	6	China	3	Both	22	All ages	420	Liver cancer due to alcohol use	2	Percent	2007	0.00119613	0.00143518	0.000984397
1	Deaths	6	China	3	Both	22	All ages	420	Liver cancer due to alcohol use	3	Rate	2007	0.832338	1.02523	0.685045
1	Deaths	6	China	3	Both	27	Age-standardized	420	Liver cancer due to alcohol use	3	Rate	2007	0.794716	0.969755	0.65594
1	Deaths	6	China	3	Both	22	All ages	421	Liver cancer due to other causes	1	Number	2007	6215.89	7373.33	5222.95
1	Deaths	6	China	3	Both	22	All ages	421	Liver cancer due to other causes	2	Percent	2007	0.000681423	0.000795573	0.000580504
1	Deaths	6	China	3	Both	22	All ages	421	Liver cancer due to other causes	3	Rate	2007	0.4743	0.562618	0.398534
1	Deaths	6	China	3	Both	27	Age-standardized	421	Liver cancer due to other causes	3	Rate	2007	0.437962	0.517055	0.366815
1	Deaths	1	Global	3	Both	22	All ages	419	Liver cancer due to hepatitis C	1	Number	2011	117645	133355	103335
1	Deaths	1	Global	3	Both	22	All ages	419	Liver cancer due to hepatitis C	2	Percent	2011	0.00221126	0.0024941	0.00193314
1	Deaths	1	Global	3	Both	22	All ages	419	Liver cancer due to hepatitis C	3	Rate	2011	1.6716	1.89483	1.46827
1	Deaths	1	Global	3	Both	27	Age-standardized	419	Liver cancer due to hepatitis C	3	Rate	2011	1.86164	2.10302	1.62589
1	Deaths	1	Global	3	Both	22	All ages	420	Liver cancer due to alcohol use	1	Number	2011	69998.1	83624.3	58907.8
1	Deaths	1	Global	3	Both	22	All ages	420	Liver cancer due to alcohol use	2	Percent	2011	0.00131575	0.00156765	0.00110415
1	Deaths	1	Global	3	Both	22	All ages	420	Liver cancer due to alcohol use	3	Rate	2011	0.994595	1.18821	0.837014
1	Deaths	1	Global	3	Both	27	Age-standardized	420	Liver cancer due to alcohol use	3	Rate	2011	1.06418	1.27162	0.898425
1	Deaths	1	Global	3	Both	22	All ages	421	Liver cancer due to other causes	1	Number	2011	16674.1	19888.7	13849.3
1	Deaths	1	Global	3	Both	22	All ages	421	Liver cancer due to other causes	2	Percent	2011	0.000313382	0.00037495	0.000260765
1	Deaths	1	Global	3	Both	22	All ages	421	Liver cancer due to other causes	3	Rate	2011	0.23692	0.282596	0.196783
1	Deaths	1	Global	3	Both	27	Age-standardized	421	Liver cancer due to other causes	3	Rate	2011	0.249255	0.297518	0.206469
1	Deaths	8	Taiwan (Province of China)	3	Both	22	All ages	417	Liver cancer	1	Number	2010	4259.19	4679.24	3895.95
1	Deaths	8	Taiwan (Province of China)	3	Both	22	All ages	417	Liver cancer	2	Percent	2010	0.029456	0.0323027	0.0269508
1	Deaths	8	Taiwan (Province of China)	3	Both	22	All ages	417	Liver cancer	3	Rate	2010	18.3665	20.1779	16.8001
1	Deaths	8	Taiwan (Province of China)	3	Both	27	Age-standardized	417	Liver cancer	3	Rate	2010	14.1649	15.5148	12.9562
1	Deaths	8	Taiwan (Province of China)	3	Both	22	All ages	418	Liver cancer due to hepatitis B	1	Number	2010	1819.19	2164.78	1507.72
1	Deaths	8	Taiwan (Province of China)	3	Both	22	All ages	418	Liver cancer due to hepatitis B	2	Percent	2010	0.0125814	0.0150157	0.0104052
1	Deaths	8	Taiwan (Province of China)	3	Both	22	All ages	418	Liver cancer due to hepatitis B	3	Rate	2010	7.84474	9.335	6.50161
1	Deaths	8	Taiwan (Province of China)	3	Both	27	Age-standardized	418	Liver cancer due to hepatitis B	3	Rate	2010	5.95478	7.07976	4.90662
1	Deaths	8	Taiwan (Province of China)	3	Both	22	All ages	419	Liver cancer due to hepatitis C	1	Number	2010	1618.61	1948.26	1319.38
1	Deaths	8	Taiwan (Province of China)	3	Both	22	All ages	419	Liver cancer due to hepatitis C	2	Percent	2010	0.011194	0.0135139	0.00911524
1	Deaths	8	Taiwan (Province of China)	3	Both	22	All ages	419	Liver cancer due to hepatitis C	3	Rate	2010	6.97979	8.40128	5.68944
1	Deaths	8	Taiwan (Province of China)	3	Both	27	Age-standardized	419	Liver cancer due to hepatitis C	3	Rate	2010	5.44435	6.54922	4.42983
1	Deaths	8	Taiwan (Province of China)	3	Both	22	All ages	420	Liver cancer due to alcohol use	1	Number	2010	286.279	403.924	199.23
1	Deaths	8	Taiwan (Province of China)	3	Both	22	All ages	420	Liver cancer due to alcohol use	2	Percent	2010	0.00197987	0.00278647	0.00138271
1	Deaths	8	Taiwan (Province of China)	3	Both	22	All ages	420	Liver cancer due to alcohol use	3	Rate	2010	1.2345	1.74181	0.859121
1	Deaths	8	Taiwan (Province of China)	3	Both	27	Age-standardized	420	Liver cancer due to alcohol use	3	Rate	2010	0.956222	1.34724	0.669281
1	Deaths	8	Taiwan (Province of China)	3	Both	22	All ages	421	Liver cancer due to other causes	1	Number	2010	171.804	234.436	124.748
1	Deaths	8	Taiwan (Province of China)	3	Both	22	All ages	421	Liver cancer due to other causes	2	Percent	2010	0.00118821	0.00162177	0.000860902
1	Deaths	8	Taiwan (Province of China)	3	Both	22	All ages	421	Liver cancer due to other causes	3	Rate	2010	0.740853	1.01094	0.53794
1	Deaths	8	Taiwan (Province of China)	3	Both	27	Age-standardized	421	Liver cancer due to other causes	3	Rate	2010	0.569231	0.774714	0.409642
1	Deaths	1	Global	3	Both	22	All ages	294	All causes	1	Number	2020	6.31213e+07	6.58032e+07	6.06581e+07
1	Deaths	1	Global	3	Both	22	All ages	294	All causes	2	Percent	2020	1	1	1
1	Deaths	1	Global	3	Both	22	All ages	294	All causes	3	Rate	2020	806.934	841.218	775.445
1	Deaths	1	Global	3	Both	27	Age-standardized	294	All causes	3	Rate	2020	794.456	828.186	762.485
1	Deaths	8	Taiwan (Province of China)	3	Both	22	All ages	996	Liver cancer due to NASH	1	Number	2010	359.235	504.155	253.003
1	Deaths	8	Taiwan (Province of China)	3	Both	22	All ages	996	Liver cancer due to NASH	2	Percent	2010	0.00248435	0.00348428	0.00175051
1	Deaths	8	Taiwan (Province of China)	3	Both	22	All ages	996	Liver cancer due to NASH	3	Rate	2010	1.5491	2.17402	1.091
1	Deaths	8	Taiwan (Province of China)	3	Both	27	Age-standardized	996	Liver cancer due to NASH	3	Rate	2010	1.20011	1.68392	0.846199
1	Deaths	8	Taiwan (Province of China)	3	Both	22	All ages	1005	Hepatoblastoma	1	Number	2010	4.07271	4.6763	3.58153
1	Deaths	8	Taiwan (Province of China)	3	Both	22	All ages	1005	Hepatoblastoma	2	Percent	2010	2.82E-05	3.22E-05	2.47E-05
1	Deaths	8	Taiwan (Province of China)	3	Both	22	All ages	1005	Hepatoblastoma	3	Rate	2010	0.0175624	0.0201652	0.0154443
1	Deaths	8	Taiwan (Province of China)	3	Both	27	Age-standardized	1005	Hepatoblastoma	3	Rate	2010	0.0402588	0.0460819	0.0351747
1	Deaths	8	Taiwan (Province of China)	3	Both	22	All ages	294	All causes	1	Number	2020	173005	174539	171544
1	Deaths	8	Taiwan (Province of China)	3	Both	22	All ages	294	All causes	2	Percent	2020	1	1	1
1	Deaths	8	Taiwan (Province of China)	3	Both	22	All ages	294	All causes	3	Rate	2020	731.679	738.166	725.5
1	Deaths	8	Taiwan (Province of China)	3	Both	27	Age-standardized	294	All causes	3	Rate	2020	426.891	430.709	423.163
1	Deaths	8	Taiwan (Province of China)	3	Both	22	All ages	996	Liver cancer due to NASH	1	Number	2020	362.367	497.802	245.864
1	Deaths	8	Taiwan (Province of China)	3	Both	22	All ages	996	Liver cancer due to NASH	2	Percent	2020	0.00209453	0.0028817	0.00141974
1	Deaths	8	Taiwan (Province of China)	3	Both	22	All ages	996	Liver cancer due to NASH	3	Rate	2020	1.53254	2.10532	1.03982
1	Deaths	8	Taiwan (Province of China)	3	Both	27	Age-standardized	996	Liver cancer due to NASH	3	Rate	2020	0.877882	1.19551	0.599075
1	Deaths	8	Taiwan (Province of China)	3	Both	22	All ages	1005	Hepatoblastoma	1	Number	2020	1.86548	2.18839	1.5645
1	Deaths	8	Taiwan (Province of China)	3	Both	22	All ages	1005	Hepatoblastoma	2	Percent	2020	1.08E-05	1.27E-05	9.04E-06
1	Deaths	8	Taiwan (Province of China)	3	Both	22	All ages	1005	Hepatoblastoma	3	Rate	2020	0.00788956	0.00925521	0.00661665
1	Deaths	8	Taiwan (Province of China)	3	Both	27	Age-standardized	1005	Hepatoblastoma	3	Rate	2020	0.020015	0.0234497	0.0168637
1	Deaths	6	China	3	Both	22	All ages	294	All causes	1	Number	2009	9.53851e+06	1.01545e+07	8.87309e+06
1	Deaths	6	China	3	Both	22	All ages	294	All causes	2	Percent	2009	1	1	1
1	Deaths	6	China	3	Both	22	All ages	294	All causes	3	Rate	2009	717.741	764.092	667.67
1	Deaths	6	China	3	Both	27	Age-standardized	294	All causes	3	Rate	2009	837.75	884.308	785.795
1	Deaths	1	Global	3	Both	22	All ages	419	Liver cancer due to hepatitis C	1	Number	2013	123442	140152	107319
1	Deaths	1	Global	3	Both	22	All ages	419	Liver cancer due to hepatitis C	2	Percent	2013	0.00229638	0.00259086	0.00200499
1	Deaths	1	Global	3	Both	22	All ages	419	Liver cancer due to hepatitis C	3	Rate	2013	1.71062	1.94219	1.48719
1	Deaths	1	Global	3	Both	27	Age-standardized	419	Liver cancer due to hepatitis C	3	Rate	2013	1.8423	2.08317	1.59605
1	Deaths	1	Global	3	Both	22	All ages	420	Liver cancer due to alcohol use	1	Number	2013	74205	87811.5	61999.4
1	Deaths	1	Global	3	Both	22	All ages	420	Liver cancer due to alcohol use	2	Percent	2013	0.00138045	0.00163819	0.00115533
1	Deaths	1	Global	3	Both	22	All ages	420	Liver cancer due to alcohol use	3	Rate	2013	1.02831	1.21686	0.859167
1	Deaths	1	Global	3	Both	27	Age-standardized	420	Liver cancer due to alcohol use	3	Rate	2013	1.06677	1.26403	0.89539
1	Deaths	1	Global	3	Both	22	All ages	421	Liver cancer due to other causes	1	Number	2013	17557.1	21028.5	14476.5
1	Deaths	1	Global	3	Both	22	All ages	421	Liver cancer due to other causes	2	Percent	2013	0.000326583	0.000391048	0.00027289
1	Deaths	1	Global	3	Both	22	All ages	421	Liver cancer due to other causes	3	Rate	2013	0.2433	0.291406	0.20061
1	Deaths	1	Global	3	Both	27	Age-standardized	421	Liver cancer due to other causes	3	Rate	2013	0.24936	0.297131	0.205796
1	Deaths	8	Taiwan (Province of China)	3	Both	22	All ages	417	Liver cancer	1	Number	2015	4634.38	5090.17	4203.58
1	Deaths	8	Taiwan (Province of China)	3	Both	22	All ages	417	Liver cancer	2	Percent	2015	0.0283023	0.0310565	0.025664
1	Deaths	8	Taiwan (Province of China)	3	Both	22	All ages	417	Liver cancer	3	Rate	2015	19.7103	21.6489	17.8781
1	Deaths	8	Taiwan (Province of China)	3	Both	27	Age-standardized	417	Liver cancer	3	Rate	2015	13.2259	14.5134	12.0112
1	Deaths	8	Taiwan (Province of China)	3	Both	22	All ages	418	Liver cancer due to hepatitis B	1	Number	2015	2049.77	2484.07	1672.57
1	Deaths	8	Taiwan (Province of China)	3	Both	22	All ages	418	Liver cancer due to hepatitis B	2	Percent	2015	0.0125178	0.0151607	0.0102159
1	Deaths	8	Taiwan (Province of China)	3	Both	22	All ages	418	Liver cancer due to hepatitis B	3	Rate	2015	8.71782	10.5649	7.11356
1	Deaths	8	Taiwan (Province of China)	3	Both	27	Age-standardized	418	Liver cancer due to hepatitis B	3	Rate	2015	5.85373	7.07282	4.79187
1	Deaths	8	Taiwan (Province of China)	3	Both	22	All ages	419	Liver cancer due to hepatitis C	1	Number	2015	1667.42	2048.57	1296.02
1	Deaths	8	Taiwan (Province of China)	3	Both	22	All ages	419	Liver cancer due to hepatitis C	2	Percent	2015	0.0101832	0.0125678	0.00795068
1	Deaths	8	Taiwan (Province of China)	3	Both	22	All ages	419	Liver cancer due to hepatitis C	3	Rate	2015	7.09168	8.71271	5.51207
1	Deaths	8	Taiwan (Province of China)	3	Both	27	Age-standardized	419	Liver cancer due to hepatitis C	3	Rate	2015	4.72847	5.84226	3.65994
1	Deaths	8	Taiwan (Province of China)	3	Both	22	All ages	420	Liver cancer due to alcohol use	1	Number	2015	314.932	454.692	217.354
1	Deaths	8	Taiwan (Province of China)	3	Both	22	All ages	420	Liver cancer due to alcohol use	2	Percent	2015	0.00192326	0.00276948	0.0013241
1	Deaths	8	Taiwan (Province of China)	3	Both	22	All ages	420	Liver cancer due to alcohol use	3	Rate	2015	1.33943	1.93384	0.924424
1	Deaths	8	Taiwan (Province of China)	3	Both	27	Age-standardized	420	Liver cancer due to alcohol use	3	Rate	2015	0.897273	1.31287	0.616956
1	Deaths	8	Taiwan (Province of China)	3	Both	22	All ages	421	Liver cancer due to other causes	1	Number	2015	180.748	246.656	127.364
1	Deaths	8	Taiwan (Province of China)	3	Both	22	All ages	421	Liver cancer due to other causes	2	Percent	2015	0.00110382	0.00150409	0.00077523
1	Deaths	8	Taiwan (Province of China)	3	Both	22	All ages	421	Liver cancer due to other causes	3	Rate	2015	0.768733	1.04905	0.541689
1	Deaths	8	Taiwan (Province of China)	3	Both	27	Age-standardized	421	Liver cancer due to other causes	3	Rate	2015	0.519062	0.702573	0.366864
1	Deaths	8	Taiwan (Province of China)	3	Both	22	All ages	294	All causes	1	Number	1996	120711	121630	119723
1	Deaths	8	Taiwan (Province of China)	3	Both	22	All ages	294	All causes	2	Percent	1996	1	1	1
1	Deaths	8	Taiwan (Province of China)	3	Both	22	All ages	294	All causes	3	Rate	1996	559.502	563.762	554.924
1	Deaths	8	Taiwan (Province of China)	3	Both	27	Age-standardized	294	All causes	3	Rate	1996	695.827	700.937	690.316
1	Deaths	8	Taiwan (Province of China)	3	Both	22	All ages	996	Liver cancer due to NASH	1	Number	2006	239.694	329.739	171.437
1	Deaths	8	Taiwan (Province of China)	3	Both	22	All ages	996	Liver cancer due to NASH	2	Percent	2006	0.00173787	0.00240026	0.00124022
1	Deaths	8	Taiwan (Province of China)	3	Both	22	All ages	996	Liver cancer due to NASH	3	Rate	2006	1.0469	1.44019	0.74878
1	Deaths	8	Taiwan (Province of China)	3	Both	27	Age-standardized	996	Liver cancer due to NASH	3	Rate	2006	0.912021	1.25495	0.646777
1	Deaths	8	Taiwan (Province of China)	3	Both	22	All ages	1005	Hepatoblastoma	1	Number	2006	4.21385	4.76387	3.69361
1	Deaths	8	Taiwan (Province of China)	3	Both	22	All ages	1005	Hepatoblastoma	2	Percent	2006	3.06E-05	3.46E-05	2.67E-05
1	Deaths	8	Taiwan (Province of China)	3	Both	22	All ages	1005	Hepatoblastoma	3	Rate	2006	0.0184047	0.020807	0.0161325
1	Deaths	8	Taiwan (Province of China)	3	Both	27	Age-standardized	1005	Hepatoblastoma	3	Rate	2006	0.0363033	0.0409425	0.0318604
1	Deaths	1	Global	3	Both	22	All ages	417	Liver cancer	1	Number	2010	386330	411150	364393
1	Deaths	1	Global	3	Both	22	All ages	417	Liver cancer	2	Percent	2010	0.00727937	0.00765989	0.00692269
1	Deaths	1	Global	3	Both	22	All ages	417	Liver cancer	3	Rate	2010	5.5581	5.91518	5.2425
1	Deaths	1	Global	3	Both	27	Age-standardized	417	Liver cancer	3	Rate	2010	6.01895	6.40388	5.65954
1	Deaths	1	Global	3	Both	22	All ages	418	Liver cancer due to hepatitis B	1	Number	2010	154990	175329	136570
1	Deaths	1	Global	3	Both	22	All ages	418	Liver cancer due to hepatitis B	2	Percent	2010	0.00291996	0.00327473	0.00258713
1	Deaths	1	Global	3	Both	22	All ages	418	Liver cancer due to hepatitis B	3	Rate	2010	2.22982	2.52245	1.96482
1	Deaths	1	Global	3	Both	27	Age-standardized	418	Liver cancer due to hepatitis B	3	Rate	2010	2.3255	2.64103	2.04915
1	Deaths	8	Taiwan (Province of China)	3	Both	22	All ages	417	Liver cancer	1	Number	2017	3723.84	4082.5	3365.61
1	Deaths	8	Taiwan (Province of China)	3	Both	22	All ages	417	Liver cancer	2	Percent	2017	0.0216088	0.0237502	0.0195257
1	Deaths	8	Taiwan (Province of China)	3	Both	22	All ages	417	Liver cancer	3	Rate	2017	15.7791	17.2988	14.2612
1	Deaths	8	Taiwan (Province of China)	3	Both	27	Age-standardized	417	Liver cancer	3	Rate	2017	10.0072	10.9702	9.04949
1	Deaths	8	Taiwan (Province of China)	3	Both	22	All ages	418	Liver cancer due to hepatitis B	1	Number	2017	1665.41	2033.84	1346.05
1	Deaths	8	Taiwan (Province of China)	3	Both	22	All ages	418	Liver cancer due to hepatitis B	2	Percent	2017	0.0096638	0.0117586	0.00779846
1	Deaths	8	Taiwan (Province of China)	3	Both	22	All ages	418	Liver cancer due to hepatitis B	3	Rate	2017	7.05688	8.61803	5.70366
1	Deaths	8	Taiwan (Province of China)	3	Both	27	Age-standardized	418	Liver cancer due to hepatitis B	3	Rate	2017	4.50527	5.45785	3.65255
1	Deaths	8	Taiwan (Province of China)	3	Both	22	All ages	419	Liver cancer due to hepatitis C	1	Number	2017	1327.83	1654.5	1049.21
1	Deaths	8	Taiwan (Province of China)	3	Both	22	All ages	419	Liver cancer due to hepatitis C	2	Percent	2017	0.00770541	0.00961098	0.00608313
1	Deaths	8	Taiwan (Province of China)	3	Both	22	All ages	419	Liver cancer due to hepatitis C	3	Rate	2017	5.62644	7.01064	4.44585
[truncated: 18,737 more rows]
